# Supplementary material for: Transcriptome, Spliceosome and Editome Expression Patterns of the Porcine Endometrium in Response to a Single Subclinical Dose of Salmonella Enteritidis Lipopolysaccharide
Source: Int J Mol Sci. 2020 Jun 13;21(12):4217. doi: 10.3390/ijms21124217 (PMC7352703; doi:10.3390/ijms21124217)
Supplement: Supplementary file 1 [file ijms-21-04217-s001.zip]

Archive with 10 entries (10 files):
- Figure1S.tif
- Table1S.xlsx
- Table2S.xlsx
- Table3S.xlsx
- Table4S.xlsx
- Table5S.xlsx
- Table6S.xlsx
- Table7S.xlsx
- Table8S.xlsx
- Table9S.docx
