# Supplementary material for: Transcriptome, Spliceosome and Editome Expression Patterns of the Porcine Endometrium in Response to a Single Subclinical Dose of Salmonella Enteritidis Lipopolysaccharide
Source: Int J Mol Sci. 2020 Jun 13;21(12):4217. doi: 10.3390/ijms21124217 (PMC7352703; doi:10.3390/ijms21124217)
Supplement: Supplementary file 1 [file ijms-21-04217-s001.zip › Table1S.xlsx]

## Sheet: stat
SAMPLES	CDS	UTR	INTRONS	INTERGENIC
CTR1	0.421268	0.265534	0.0339416	0.279256
CTR2	0.293412	0.227824	0.0353717	0.443391
CTR3	0.351303	0.206374	0.0284946	0.413828
LPS1	0.417277	0.262526	0.0488827	0.271314
LPS2	0.378098	0.241453	0.0467214	0.333727
LPS3	0.324379	0.237745	0.089374	0.348502
