# Supplementary material for: Transcriptome, Spliceosome and Editome Expression Patterns of the Porcine Endometrium in Response to a Single Subclinical Dose of Salmonella Enteritidis Lipopolysaccharide
Source: Int J Mol Sci. 2020 Jun 13;21(12):4217. doi: 10.3390/ijms21124217 (PMC7352703; doi:10.3390/ijms21124217)
Supplement: Supplementary file 1 [file ijms-21-04217-s001.zip › Table2S.xlsx]

## Sheet: DEGs
Ensembl ID	Gene ID	Base mean	Log2(FC)	padj	Gene name	Description
ENSSSCG00000022126	MSTRG.19450	3942.94	2.94986	1.08494e-11	EGFR	epidermal growth factor receptor [Source:NCBI gene;Acc:397070]
ENSSSCG00000035037	MSTRG.5210	756.326	2.71665	1.56229e-08	SIK1	salt inducible kinase 1 [Source:NCBI gene;Acc:100621265]
ENSSSCG00000021138	MSTRG.8146	1872.86	2.69625	6.04743e-14	CEP250	centrosomal protein 250 [Source:NCBI gene;Acc:100151840]
ENSSSCG00000039135	MSTRG.14661	510.773	2.68475	7.8033e-13	ARHGAP33	proline and serine rich 3 [Source:NCBI gene;Acc:106504209]
ENSSSCG00000013018	MSTRG.9152	1010.77	2.65968	1.43177e-18	CDC42BPG	CDC42 binding protein kinase gamma [Source:NCBI gene;Acc:100520358]
ENSSSCG00000013767	MSTRG.9694	1923.49	2.60669	4.38638e-09	PALM3	paralemmin 3 [Source:NCBI gene;Acc:100513460]
ENSSSCG00000040288	MSTRG.16938	2973.37	2.58438	1.29857e-06	ARNT2	aryl hydrocarbon receptor nuclear translocator 2 [Source:NCBI gene;Acc:100157219]
ENSSSCG00000027467	MSTRG.4472	598.509	2.56068	3.7073e-06	DZIP1L	DAZ interacting zinc finger protein 1 like [Source:NCBI gene;Acc:106505696]
ENSSSCG00000009885	MSTRG.5602	1056.81	2.54178	3.31807e-07	HECTD4	HECT domain E3 ubiquitin protein ligase 4 [Source:NCBI gene;Acc:100151787]
ENSSSCG00000010770	MSTRG.6522	145.074	2.42592	3.16666e-06	KNDC1	kinase non-catalytic C-lobe domain containing 1 [Source:NCBI gene;Acc:100152900]
ENSSSCG00000002266	MSTRG.17331	1989.32	2.40248	5.12357e-06	CHD2	chromodomain helicase DNA binding protein 2 [Source:NCBI gene;Acc:100156869]
ENSSSCG00000039056	MSTRG.3765	1517.6	2.34651	3.88579e-08	GAS7	growth arrest specific 7 [Source:NCBI gene;Acc:100518690]
ENSSSCG00000007288	MSTRG.8136	2472.08	2.3061	1.43831e-08	MYH7B	myosin heavy chain 7B [Source:NCBI gene;Acc:100157870]
ENSSSCG00000003256	MSTRG.15099	1680.77	2.28151	1.19849e-11	PRKCG	protein kinase C gamma [Source:NCBI gene;Acc:100518074]
ENSSSCG00000002950	MSTRG.14719	558.949	2.25237	1.25349e-09	SIPA1L3	signal induced proliferation associated 1 like 3 [Source:NCBI gene;Acc:100514291]
ENSSSCG00000000175	MSTRG.13420	1708	2.23911	2.19814e-08	ADCY6	adenylate cyclase 6 [Source:NCBI gene;Acc:100522613]
ENSSSCG00000030048	MSTRG.14764	838.982	2.19736	3.31818e-07	PLEKHG2	pleckstrin homology and RhoGEF domain containing G2 [Source:NCBI gene;Acc:100739199]
ENSSSCG00000003030	MSTRG.14831	3324.72	2.14633	8.48444e-10	CIC	capicua transcriptional repressor [Source:NCBI gene;Acc:100515732]
ENSSSCG00000035657	MSTRG.19540	1641.75	2.12289	5.32781e-05	DIP2A	disco interacting protein 2 homolog A [Source:NCBI gene;Acc:100621280]
ENSSSCG00000031228	MSTRG.8425	895.509	2.116	0.000162747	OPRL1	opioid related nociceptin receptor 1 [Source:NCBI gene;Acc:397364]
ENSSSCG00000010556	MSTRG.6317	1609.25	2.11477	6.05948e-10	PAX2	paired box 2 [Source:NCBI gene;Acc:100515585]
ENSSSCG00000017342	MSTRG.3063	282.628	2.09574	0.000162747	KIF18B	kinesin family member 18B [Source:NCBI gene;Acc:100521577]
ENSSSCG00000005487	MSTRG.1556	974.641	2.09008	3.66318e-05	COL27A1	collagen type XXVII alpha 1 chain [Source:NCBI gene;Acc:102159686]
ENSSSCG00000023483	MSTRG.20645	2059.33	2.06815	1.20526e-06	PLXNA3	plexin A3 [Source:NCBI gene;Acc:100620331]
ENSSSCG00000003407	MSTRG.15462	464.202	2.05983	3.4392e-07	CASZ1	castor zinc finger 1 [Source:NCBI gene;Acc:100510911]
ENSSSCG00000036261	MSTRG.7374	1152.47	2.01358	5.00767e-07	CROCC2	ciliary rootlet coiled-coil, rootletin family member 2 [Source:NCBI gene;Acc:102161907]
ENSSSCG00000032279	MSTRG.19808	533.574	2.00711	0.000116838	SAPCD2	suppressor APC domain containing 2 [Source:NCBI gene;Acc:110258072]
ENSSSCG00000038526	MSTRG.10702	73.182	2.00658	0.00059641	FBXL18	F-box and leucine rich repeat protein 18 [Source:NCBI gene;Acc:100515369]
ENSSSCG00000010276	MSTRG.6027	81.8405	2.00262	0.00124825	UNC5B	unc-5 netrin receptor B [Source:NCBI gene;Acc:733600]
ENSSSCG00000030857	MSTRG.15178	9823.98	1.97264	1.3538e-07	LENG8	leukocyte receptor cluster member 8 [Source:NCBI gene;Acc:106504183]
ENSSSCG00000016781	MSTRG.7411	1697.84	1.9497	8.44602e-06	TRIO	trio Rho guanine nucleotide exchange factor [Source:NCBI gene;Acc:100518698]
ENSSSCG00000012084	MSTRG.5194	76.3302	1.94585	0.000343044	PRDM15	PR/SET domain 15 [Source:NCBI gene;Acc:100518450]
ENSSSCG00000017562	MSTRG.3312	1764.98	1.93765	0.000574941	CACNA1G	calcium voltage-gated channel subunit alpha1 G [Source:NCBI gene;Acc:100513431]
ENSSSCG00000035856	MSTRG.13428	1402.73	1.93332	2.41737e-05	NA
ENSSSCG00000003021	MSTRG.14824	3229.74	1.92427	0.000583175	MEGF8	multiple EGF like domains 8 [Source:NCBI gene;Acc:100513862]
ENSSSCG00000006568	MSTRG.12775	1550.81	1.92074	1.31901e-08	DENND4B	DENN domain containing 4B [Source:NCBI gene;Acc:100157148]
ENSSSCG00000014567	MSTRG.18392	2241.64	1.90306	3.99712e-08	TRIM66	tripartite motif containing 66 [Source:NCBI gene;Acc:100518026]
ENSSSCG00000016401	MSTRG.7371	1824.45	1.89385	3.4392e-07	KIF1A	kinesin family member 1A [Source:NCBI gene;Acc:100517246]
ENSSSCG00000033059	MSTRG.11247	138.947	1.87603	0.0020428	CASKIN1	CASK interacting protein 1 [Source:NCBI gene;Acc:100524247]
ENSSSCG00000032668	MSTRG.15040	1458.62	1.86357	5.13715e-06	PRR12	proline rich 12 [Source:NCBI gene;Acc:100521902]
ENSSSCG00000034036	MSTRG.19846	1447.79	1.85876	1.63919e-06	CCDC187	coiled-coil domain containing 187 [Source:HGNC Symbol;Acc:HGNC:30942]
ENSSSCG00000002923	MSTRG.14669	675.276	1.84316	2.56424e-06	WDR62	WD repeat domain 62 [Source:NCBI gene;Acc:100144885]
ENSSSCG00000010768	MSTRG.6524	2883.77	1.83196	8.36083e-06	CFAP46	cilia and flagella associated protein 46 [Source:NCBI gene;Acc:100158140]
ENSSSCG00000012110	MSTRG.19945	63.5173	1.82585	0.00330718	MID1	midline 1 [Source:NCBI gene;Acc:100524415]
ENSSSCG00000002525	MSTRG.19615	822.709	1.80726	0.000499324	TRAF3	TNF receptor associated factor 3 [Source:NCBI gene;Acc:100156979]
ENSSSCG00000002955	MSTRG.14733	3151.52	1.79301	3.26217e-06	CATSPERG	cation channel sperm associated auxiliary subunit gamma [Source:NCBI gene;Acc:100516914]
ENSSSCG00000035093	MSTRG.19644	1113.99	1.79143	6.40986e-05	KIF26A	kinesin family member 26A [Source:NCBI gene;Acc:110258336]
ENSSSCG00000008697	MSTRG.17655	4221.39	1.7894	5.55839e-06	HTT	huntingtin [Source:NCBI gene;Acc:397014]
ENSSSCG00000007951	MSTRG.11198	1495.05	1.78591	7.70775e-06	CREBBP	CREB binding protein [Source:NCBI gene;Acc:100620215]
ENSSSCG00000030513	MSTRG.15381	782.774	1.76522	0.000976298	CFAP74	cilia and flagella associated protein 74 [Source:NCBI gene;Acc:100623546]
ENSSSCG00000023653	MSTRG.11192	3079.14	1.76152	1.29857e-06	GLIS2	GLIS family zinc finger 2 [Source:NCBI gene;Acc:100624334]
ENSSSCG00000029392	MSTRG.5115	140.149	1.7529	0.00152281	HUNK	hormonally up-regulated Neu-associated kinase [Source:NCBI gene;Acc:100627454]
ENSSSCG00000001473	MSTRG.16691	113.983	1.74894	0.0118802	COL11A2	collagen type XI alpha 2 chain [Source:NCBI gene;Acc:100520915]
ENSSSCG00000027768	MSTRG.10694	831.605	1.74577	0.000577096	SLC29A4	solute carrier family 29 member 4 [Source:NCBI gene;Acc:100624843]
ENSSSCG00000001680	MSTRG.16843	3078.15	1.7439	7.34615e-06	ABCC10	ATP binding cassette subfamily C member 10 [Source:NCBI gene;Acc:100152696]
ENSSSCG00000033946	MSTRG.8401	3371.62	1.71892	0.000622644	DIDO1	death inducer-obliterator 1 [Source:NCBI gene;Acc:110257485]
ENSSSCG00000012780	MSTRG.20617	812.498	1.71366	7.8236e-08	PLXNB3	plexin B3 [Source:NCBI gene;Acc:100525146]
ENSSSCG00000032957	MSTRG.4087	3176.24	1.70981	7.40272e-08	PTPN23	protein tyrosine phosphatase non-receptor type 23 [Source:NCBI gene;Acc:100158195]
ENSSSCG00000038164	MSTRG.3851	1349.79	1.7071	1.9815e-06	RAI1	retinoic acid induced 1 [Source:NCBI gene;Acc:110256137]
ENSSSCG00000017923	MSTRG.3671	911.847	1.70622	4.81581e-05	ALOX15	arachidonate 12-lipoxygenase, 12S type [Source:NCBI gene;Acc:100620614]
ENSSSCG00000002558	MSTRG.19651	2683.42	1.70183	4.63207e-09	CEP170B	centrosomal protein 170B [Source:NCBI gene;Acc:100521503]
ENSSSCG00000022553	MSTRG.10699	5064.9	1.69069	0.000490644	TNRC18	trinucleotide repeat containing 18 [Source:NCBI gene;Acc:100515017]
ENSSSCG00000007564	MSTRG.10683	272.342	1.68579	0.00358193	AMZ1	archaelysin family metallopeptidase 1 [Source:NCBI gene;Acc:100337670]
ENSSSCG00000032473	MSTRG.17173	2020.2	1.66532	0.00192634	NYNRIN	NYN domain and retroviral integrase containing [Source:NCBI gene;Acc:100155701]
ENSSSCG00000029944	MSTRG.2754	6817.65	1.66402	1.12001e-06	FASN	fatty acid synthase [Source:NCBI gene;Acc:397561]
ENSSSCG00000036572	MSTRG.14303	521.811	1.65863	0.0012186	BCO1	beta-carotene oxygenase 1 [Source:NCBI gene;Acc:100192320]
ENSSSCG00000038202	MSTRG.19545	2526.14	1.65291	1.12576e-05	PCNT	pericentrin [Source:NCBI gene;Acc:110259171]
ENSSSCG00000016574	MSTRG.8638	1401.45	1.6488	0.00360442	KCP	kielin cysteine rich BMP regulator [Source:NCBI gene;Acc:100517738]
ENSSSCG00000000068	MSTRG.13295	1217.36	1.63356	6.27381e-06	EP300	E1A binding protein p300 [Source:NCBI gene;Acc:100156226]
ENSSSCG00000035849	MSTRG.16297	12716.4	1.63113	2.05891e-05	PTPRF	protein tyrosine phosphatase receptor type F [Source:NCBI gene;Acc:100521277]
ENSSSCG00000021418	MSTRG.19550	4797.4	1.63026	6.76828e-05	LSS	lanosterol synthase [Source:NCBI gene;Acc:100625138]
ENSSSCG00000017917	MSTRG.3661	5210.1	1.62792	3.14592e-08	MINK1	misshapen like kinase 1 [Source:NCBI gene;Acc:100515409]
ENSSSCG00000018007	MSTRG.3769	436.71	1.62236	0.00819504	MYH3	myosin-3 [Source:NCBI gene;Acc:396711]
ENSSSCG00000007993	MSTRG.11339	3235.32	1.61449	2.82729e-06	CAPN15	calpain 15 [Source:NCBI gene;Acc:100523542]
ENSSSCG00000023176	MSTRG.13435	348.212	1.61123	0.00986416	TROAP	trophinin associated protein [Source:NCBI gene;Acc:100511692]
ENSSSCG00000010359	ENSSSCG00000010359	52.9506	1.60522	0.0140654	LDB3	LIM domain binding 3 [Source:NCBI gene;Acc:100151883]
ENSSSCG00000021845	MSTRG.11018	2022.03	1.60432	0.000102994	ATXN2L	ataxin 2 like [Source:NCBI gene;Acc:100515946]
ENSSSCG00000025020	MSTRG.16149	258.3	1.60221	0.0121655	PCSK9	proprotein convertase subtilisin/kexin type 9 [Source:NCBI gene;Acc:100620501]
ENSSSCG00000030196	MSTRG.16841	3459.63	1.5987	1.07648e-05	CUL9	cullin 9 [Source:NCBI gene;Acc:100154751]
ENSSSCG00000000950	MSTRG.14203	233.766	1.59336	0.0063585	E2F7	E2F transcription factor 7 [Source:NCBI gene;Acc:100154851]
ENSSSCG00000036135	MSTRG.3298	115857	1.59142	0.00781798	COL1A1	collagen type I alpha 1 chain [Source:NCBI gene;Acc:100738123]
ENSSSCG00000017069	MSTRG.7747	592.605	1.58445	3.7073e-06	LARP1	La ribonucleoprotein 1, translational regulator [Source:NCBI gene;Acc:100525545]
ENSSSCG00000039333	MSTRG.283	730.47	1.58049	0.00269388	RFX6	regulatory factor X6 [Source:NCBI gene;Acc:102161990]
ENSSSCG00000038262	MSTRG.19844	3137.69	1.5733	2.85205e-05	SNAPC4	small nuclear RNA activating complex polypeptide 4 [Source:NCBI gene;Acc:110258073]
ENSSSCG00000037991	MSTRG.3763	278.337	1.56758	0.00852863	RCVRN	recoverin [Source:NCBI gene;Acc:100516153]
ENSSSCG00000000020	MSTRG.13227	1017.39	1.56597	0.00022608	PHF21B	PHD finger protein 21B [Source:NCBI gene;Acc:100522673]
ENSSSCG00000017500	MSTRG.3204	338.201	1.55566	0.000766402	TCAP	titin-cap [Source:NCBI gene;Acc:100271745]
ENSSSCG00000013078	MSTRG.9245	2574.37	1.55304	2.98975e-05	MYRF	myelin regulatory factor [Source:NCBI gene;Acc:100520659]
ENSSSCG00000029541	MSTRG.10489	312.311	1.55228	0.000608305	PSD2	pleckstrin and Sec7 domain containing 2 [Source:NCBI gene;Acc:100737524]
ENSSSCG00000018056	MSTRG.3224	138.443	1.54863	0.00435708	SRCIN1	SRC kinase signaling inhibitor 1 [Source:NCBI gene;Acc:100513819]
ENSSSCG00000039541	MSTRG.14235	4052.94	1.54787	1.82872e-05	ANKRD11	ankyrin repeat domain 11 [Source:NCBI gene;Acc:100627188]
ENSSSCG00000007606	MSTRG.10735	3227.24	1.54134	0.00213477	TRRAP	transformation/transcription domain associated protein [Source:NCBI gene;Acc:106509633]
ENSSSCG00000007565	MSTRG.10679	6909.43	1.5405	2.37741e-06	TTYH3	tweety family member 3 [Source:NCBI gene;Acc:100525332]
ENSSSCG00000002768	MSTRG.14514	1350.23	1.52865	6.29841e-05	CENPT	centromere protein T [Source:NCBI gene;Acc:100520788]
ENSSSCG00000013773	MSTRG.9685	5033.58	1.52592	0.000189076	ADGRL1	adhesion G protein-coupled receptor L1 [Source:NCBI gene;Acc:100514215]
ENSSSCG00000032049	MSTRG.3615	262.735	1.5229	0.00422072	ZZEF1	zinc finger ZZ-type and EF-hand domain containing 1 [Source:NCBI gene;Acc:100621291]
ENSSSCG00000025116	MSTRG.12146	1910.3	1.52041	2.02123e-05	TONSL	tonsoku like, DNA repair protein [Source:NCBI gene;Acc:100153638]
ENSSSCG00000005894	MSTRG.12131	1301.19	1.51883	0.00022608	ARHGAP39	Rho GTPase activating protein 39 [Source:NCBI gene;Acc:100513276]
ENSSSCG00000006461	MSTRG.12687	1957.57	1.51599	0.000436146	ARHGEF11	Rho guanine nucleotide exchange factor 11 [Source:NCBI gene;Acc:100157291]
ENSSSCG00000037238	MSTRG.3071	311.386	1.5153	0.0013947	DBF4B	DBF4 zinc finger B [Source:NCBI gene;Acc:100737001]
ENSSSCG00000000968	MSTRG.13177	4893.86	1.51382	1.66864e-05	SBF1	SET binding factor 1 [Source:NCBI gene;Acc:100518017]
ENSSSCG00000039926	MSTRG.20683	658.75	1.50973	0.00587794	LOC110257935	matrix-remodeling-associated protein 5-like [Source:NCBI gene;Acc:110257935]
ENSSSCG00000021706	MSTRG.1952	671.681	1.50317	4.06107e-05	KIF21B	kinesin family member 21B [Source:NCBI gene;Acc:100622057]
ENSSSCG00000000265	MSTRG.13491	367.065	1.48076	0.00745304	ESPL1	extra spindle pole bodies like 1, separase [Source:NCBI gene;Acc:100153121]
ENSSSCG00000034854	MSTRG.19840	7266.9	1.47746	0.000376007	SEC16A	SEC16 homolog A, endoplasmic reticulum export factor [Source:NCBI gene;Acc:102163628]
ENSSSCG00000038627	MSTRG.14325	641.967	1.4763	0.000371108	ADAMTS18	ADAM metallopeptidase with thrombospondin type 1 motif 18 [Source:NCBI gene;Acc:102167408]
ENSSSCG00000003926	MSTRG.16269	2055.84	1.47373	0.00256032	BTBD19	BTB domain containing 19 [Source:NCBI gene;Acc:100520914]
ENSSSCG00000022302	MSTRG.14971	661.559	1.47275	0.00130224	BICRA	BRD4 interacting chromatin remodeling complex associated protein [Source:NCBI gene;Acc:100622144]
ENSSSCG00000015099	MSTRG.18784	1923.11	1.46825	2.57574e-05	BCL9L	BCL9 like [Source:NCBI gene;Acc:100515846]
ENSSSCG00000013667	MSTRG.9765	2223.27	1.46497	0.0088443	COL5A3	collagen type V alpha 3 chain [Source:NCBI gene;Acc:397531]
ENSSSCG00000015080	MSTRG.18762	1446.93	1.46267	0.000112627	CEP164	centrosomal protein 164 [Source:NCBI gene;Acc:100526179]
ENSSSCG00000007719	MSTRG.10902	971.449	1.46262	0.0104798	CLIP2	CAP-Gly domain containing linker protein 2 [Source:NCBI gene;Acc:100512954]
ENSSSCG00000039301	MSTRG.9583	1387.09	1.45937	0.00045265	UPF1	UPF1 RNA helicase and ATPase [Source:NCBI gene;Acc:100738783]
ENSSSCG00000003222	MSTRG.15070	394.188	1.45805	0.00231459	SYT3	synaptotagmin 3 [Source:NCBI gene;Acc:100511086]
ENSSSCG00000001905	MSTRG.17082	393.873	1.45596	0.00916772	ARID3B	AT-rich interaction domain 3B [Source:NCBI gene;Acc:100521805]
ENSSSCG00000015985	MSTRG.6933	1808.5	1.45423	0.00677507	HOXD3	homeobox D3 [Source:NCBI gene;Acc:100515975]
ENSSSCG00000012396	MSTRG.20254	2150.64	1.45312	2.37638e-05	MED12	mediator complex subunit 12 [Source:NCBI gene;Acc:100157450]
ENSSSCG00000013079	MSTRG.9246	655.512	1.45276	0.00155769	DAGLA	diacylglycerol lipase alpha [Source:NCBI gene;Acc:100520824]
ENSSSCG00000032024	MSTRG.5118	714.02	1.45153	9.03284e-05	URB1	URB1 ribosome biogenesis homolog [Source:NCBI gene;Acc:110256368]
ENSSSCG00000032911	MSTRG.8956	430.746	1.44205	0.00484118	DUSP8	dual specificity phosphatase 8 [Source:NCBI gene;Acc:110259213]
ENSSSCG00000014811	MSTRG.18479	6676.17	1.44181	0.000151072	INPPL1	inositol polyphosphate phosphatase like 1 [Source:NCBI gene;Acc:100462718]
ENSSSCG00000006956	MSTRG.12185	2476.59	1.44126	0.000348724	ZC3H3	zinc finger CCCH-type containing 3 [Source:NCBI gene;Acc:100517159]
ENSSSCG00000002350	MSTRG.17423	105.612	1.43822	0.0192988	ELMSAN1	ELM2 and Myb/SANT domain containing 1 [Source:NCBI gene;Acc:100623005]
ENSSSCG00000013266	MSTRG.9342	2816.21	1.43716	0.000595381	LARGE2	LARGE xylosyl- and glucuronyltransferase 2 [Source:NCBI gene;Acc:100517024]
ENSSSCG00000027378	MSTRG.7668	2531.91	1.43539	4.73998e-05	SH3PXD2B	SH3 and PX domains 2B [Source:NCBI gene;Acc:100524286]
ENSSSCG00000002783	MSTRG.14494	1079.21	1.42653	0.00721885	SLC9A5	solute carrier family 9 member A5 [Source:NCBI gene;Acc:396753]
ENSSSCG00000006828	MSTRG.13013	2700.51	1.42456	1.81877e-05	ATXN7L2	ataxin 7 like 2 [Source:NCBI gene;Acc:100517342]
ENSSSCG00000027726	MSTRG.6	250.812	1.41071	0.00346175	DLL1	delta like canonical Notch ligand 1 [Source:NCBI gene;Acc:100620481]
ENSSSCG00000038509	MSTRG.19837	3355.33	1.40892	0.000147495	NOTCH1	notch receptor 1 [Source:NCBI gene;Acc:110258061]
ENSSSCG00000036190	MSTRG.9936	285.109	1.40647	0.0128454	GIPC3	GIPC PDZ domain containing family member 3 [Source:NCBI gene;Acc:110259363]
ENSSSCG00000033541	ENSSSCG00000033541	92.3951	1.40298	0.0121033	NAT8L	N-acetyltransferase 8 like [Source:NCBI gene;Acc:102158081]
ENSSSCG00000006396	MSTRG.12674	5484.01	1.40102	3.06194e-06	IGSF9	immunoglobulin superfamily member 9 [Source:NCBI gene;Acc:102160717]
ENSSSCG00000010915	MSTRG.1968	604.333	1.39312	0.00846454	NAV1	neuron navigator 1 [Source:NCBI gene;Acc:100525121]
ENSSSCG00000011239	MSTRG.3962	1291.57	1.39094	0.000401851	TRANK1	tetratricopeptide repeat and ankyrin repeat containing 1 [Source:NCBI gene;Acc:102163142]
ENSSSCG00000033819	MSTRG.3632	354.418	1.39075	0.00514054	C12H17orf100
ENSSSCG00000015281	MSTRG.18934	2613.83	1.38753	0.00104169	PLEKHA6	pleckstrin homology domain containing A6 [Source:NCBI gene;Acc:100512182]
ENSSSCG00000007366	MSTRG.8227	1933.14	1.38695	0.000778574	MYBL2	MYB proto-oncogene like 2 [Source:NCBI gene;Acc:100157175]
ENSSSCG00000014387	MSTRG.10553	337.411	1.38571	0.00701366	DIAPH1	diaphanous related formin 1 [Source:NCBI gene;Acc:100511072]
ENSSSCG00000031361	MSTRG.13202	5657.96	1.38177	0.00285778	CELSR1	cadherin EGF LAG seven-pass G-type receptor 1 [Source:NCBI gene;Acc:102159820]
ENSSSCG00000038604	MSTRG.9806	6867.53	1.37754	0.00448002	DOCK6	dedicator of cytokinesis 6 [Source:NCBI gene;Acc:110259344]
ENSSSCG00000026748	MSTRG.11044	1068.76	1.37209	0.00172332	PLK1	polo like kinase 1 [Source:NCBI gene;Acc:396953]
ENSSSCG00000002037	MSTRG.17218	752.802	1.3685	0.00330754	CDH24	cadherin 24 [Source:NCBI gene;Acc:100156315]
ENSSSCG00000011387	MSTRG.4139	2349.57	1.36788	0.00087102	RNF123	ring finger protein 123 [Source:NCBI gene;Acc:100513177]
ENSSSCG00000034569	MSTRG.9537	372.914	1.36741	0.00905657	OBSCN	obscurin, cytoskeletal calmodulin and titin-interacting RhoGEF [Source:NCBI gene;Acc:102157525]
ENSSSCG00000026326	MSTRG.11245	883.204	1.36617	0.0075666	CCNF	cyclin F [Source:NCBI gene;Acc:100518243]
ENSSSCG00000016368	MSTRG.7382	3066.31	1.36452	0.00490117	FARP2	FERM, ARH/RhoGEF and pleckstrin domain protein 2 [Source:NCBI gene;Acc:100511480]
ENSSSCG00000015290	MSTRG.18949	2518.49	1.3619	4.14257e-05	CDK18	cyclin dependent kinase 18 [Source:NCBI gene;Acc:100627418]
ENSSSCG00000003913	MSTRG.16245	2188.83	1.35828	8.63386e-05	MAST2	microtubule associated serine/threonine kinase 2 [Source:NCBI gene;Acc:100512112]
ENSSSCG00000040985	MSTRG.10926	1574.86	1.35496	0.000423525	KCTD7	potassium channel tetramerization domain containing 7 [Source:NCBI gene;Acc:100622993]
ENSSSCG00000040624	MSTRG.9993	2295.34	1.3534	0.00124825	REXO1	RNA exonuclease 1 homolog [Source:NCBI gene;Acc:100525449]
ENSSSCG00000005751	MSTRG.1804	24315.9	1.35179	0.0203051	COL5A1	collagen type V alpha 1 chain [Source:NCBI gene;Acc:397533]
ENSSSCG00000037159	MSTRG.3586	753.746	1.34859	0.000183449	MNT	MAX network transcriptional repressor [Source:NCBI gene;Acc:100512629]
ENSSSCG00000006383	MSTRG.12660	1119.27	1.34813	6.47904e-05	VANGL2	VANGL planar cell polarity protein 2 [Source:NCBI gene;Acc:100158100]
ENSSSCG00000033636	MSTRG.2839	1977.48	1.34412	0.000443448	AFMID	arylformamidase [Source:NCBI gene;Acc:110255955]
ENSSSCG00000039332	MSTRG.19290	710.397	1.34211	0.0118052	SEC16B	SEC16 homolog B, endoplasmic reticulum export factor [Source:NCBI gene;Acc:102164898]
ENSSSCG00000005719	MSTRG.1763	433.562	1.34187	0.0120425	RAPGEF1	Rap guanine nucleotide exchange factor 1 [Source:NCBI gene;Acc:100511735]
ENSSSCG00000026386	MSTRG.15630	1809.86	1.34095	0.00710498	SLC30A2	solute carrier family 30 member 2 [Source:NCBI gene;Acc:100170651]
ENSSSCG00000013351	MSTRG.9452	1567.96	1.3405	0.00140959	NAV2	neuron navigator 2 [Source:NCBI gene;Acc:100521067]
ENSSSCG00000032731	MSTRG.10632	3222.92	1.33906	0.00183301	NDST1	N-deacetylase and N-sulfotransferase 1 [Source:NCBI gene;Acc:110259541]
ENSSSCG00000034858	MSTRG.3602	563.557	1.33801	0.00159211	RAP1GAP2	RAP1 GTPase activating protein 2 [Source:NCBI gene;Acc:100624704]
ENSSSCG00000012983	MSTRG.9108	3692.48	1.33555	0.00203689	PCNX3	pecanex 3 [Source:NCBI gene;Acc:100517513]
ENSSSCG00000009798	MSTRG.5504	686.151	1.33036	0.0136925	B3GNT4	UDP-GlcNAc:betaGal beta-1,3-N-acetylglucosaminyltransferase 4 [Source:NCBI gene;Acc:100736645]
ENSSSCG00000003429	MSTRG.15479	910.473	1.32702	0.00237234	CLCN6	chloride voltage-gated channel 6 [Source:NCBI gene;Acc:100511997]
ENSSSCG00000025685	MSTRG.15396	481.233	1.32694	0.0034065	TP73	tumor protein p73 [Source:NCBI gene;Acc:102165390]
ENSSSCG00000013648	MSTRG.9777	3339.59	1.3209	0.00710655	TYK2	tyrosine kinase 2 [Source:NCBI gene;Acc:397363]
ENSSSCG00000029558	MSTRG.15629	371.557	1.31925	0.000915441	EXTL1	exostosin like glycosyltransferase 1 [Source:NCBI gene;Acc:100623848]
ENSSSCG00000009807	MSTRG.5512	5387.52	1.31875	0.00257158	RHOF	ras homolog family member F, filopodia associated [Source:NCBI gene;Acc:100144500]
ENSSSCG00000012322	MSTRG.20188	4236.36	1.31223	0.000682538	KDM5C	lysine demethylase 5C [Source:NCBI gene;Acc:100037295]
ENSSSCG00000040973	MSTRG.14375	1159.33	1.31122	0.0128214	HYDIN
ENSSSCG00000003569	MSTRG.15654	972.844	1.30999	0.000386016	SLC9A1	solute carrier family 9 member A1 [Source:NCBI gene;Acc:397458]
ENSSSCG00000016109	MSTRG.7072	7510.06	1.30363	0.027188	ALS2	alsin Rho guanine nucleotide exchange factor ALS2 [Source:NCBI gene;Acc:100626864]
ENSSSCG00000018019	MSTRG.3788	166.304	1.2952	0.01187	ARHGAP44	Rho GTPase activating protein 44 [Source:NCBI gene;Acc:100520977]
ENSSSCG00000002026	MSTRG.17201	2603.18	1.29375	0.0165084	EFS	embryonal Fyn-associated substrate [Source:NCBI gene;Acc:100158092]
ENSSSCG00000000205	MSTRG.13439	260.338	1.29066	0.00141221	FAM186B	family with sequence similarity 186 member B [Source:NCBI gene;Acc:100515313]
ENSSSCG00000024341	MSTRG.1737	2095.28	1.28865	0.000924238	USP20	ubiquitin specific peptidase 20 [Source:NCBI gene;Acc:100157102]
ENSSSCG00000022846	MSTRG.7216	2252.73	1.28802	0.00387383	SLC4A3	solute carrier family 4 member 3 [Source:NCBI gene;Acc:100623083]
ENSSSCG00000017143	MSTRG.2797	2370.17	1.28778	0.00203689	CEP131	centrosomal protein 131 [Source:NCBI gene;Acc:100513428]
ENSSSCG00000017478	MSTRG.3185	763.706	1.28726	0.00022608	RAPGEFL1	Rap guanine nucleotide exchange factor like 1 [Source:NCBI gene;Acc:100525075]
ENSSSCG00000001049	MSTRG.16417	460.644	1.28705	0.00370852	HIVEP1	HIVEP zinc finger 1 [Source:NCBI gene;Acc:100519608]
ENSSSCG00000013764	MSTRG.9698	1944.25	1.27954	0.000745356	RFX1	regulatory factor X1 [Source:NCBI gene;Acc:100511439]
ENSSSCG00000000145	MSTRG.13390	13958.4	1.27514	0.0002611	MYH9
ENSSSCG00000026689	MSTRG.14983	2395.93	1.27375	0.0107974	CCDC114	coiled-coil domain containing 114 [Source:NCBI gene;Acc:100622853]
ENSSSCG00000014802	MSTRG.18470	15291.7	1.27222	0.00110193	NUMA1	nuclear mitotic apparatus protein 1 [Source:NCBI gene;Acc:100526064]
ENSSSCG00000002523	MSTRG.19616	5135.41	1.27027	0.00188999	CDC42BPB	CDC42 binding protein kinase beta [Source:NCBI gene;Acc:100156588]
ENSSSCG00000006231	MSTRG.12511	889.573	1.26952	0.000253614	CHD7	chromodomain helicase DNA binding protein 7 [Source:NCBI gene;Acc:100157083]
ENSSSCG00000005753	MSTRG.19852	4409.97	1.26947	0.000610489	CAMSAP1	calmodulin regulated spectrin associated protein 1 [Source:NCBI gene;Acc:100518948]
ENSSSCG00000036537	MSTRG.9947	4230.14	1.26582	0.00358193	NFIC	nuclear factor I C [Source:NCBI gene;Acc:100737330]
ENSSSCG00000002672	MSTRG.14280	889.695	1.26547	0.00315367	TLDC1	MTOR associated protein, eak-7 homolog [Source:NCBI gene;Acc:100514962]
ENSSSCG00000017829	MSTRG.3597	2000.65	1.26049	0.00739392	SGSM2	small G protein signaling modulator 2 [Source:NCBI gene;Acc:100512309]
ENSSSCG00000017912	MSTRG.3659	3914.63	1.25853	0.00466929	PLD2	phospholipase D2 [Source:NCBI gene;Acc:414900]
ENSSSCG00000004022	MSTRG.32	1555.24	1.2585	0.00553757	RPS6KA2	ribosomal protein S6 kinase A2 [Source:NCBI gene;Acc:100515286]
ENSSSCG00000026569	MSTRG.11143	1190.97	1.25807	0.00168873	CLEC16A	C-type lectin domain containing 16A [Source:NCBI gene;Acc:100519828]
ENSSSCG00000008682	MSTRG.17630	5089.01	1.25651	0.000115185	NSD2	nuclear receptor binding SET domain protein 2 [Source:NCBI gene;Acc:100515039]
ENSSSCG00000001695	MSTRG.16857	3140.77	1.25575	0.0154403	VEGFA	vascular endothelial growth factor A [Source:NCBI gene;Acc:397157]
ENSSSCG00000028572	MSTRG.15430	2197.12	1.25325	0.023542	PER3	period circadian regulator 3 [Source:NCBI gene;Acc:100627898]
ENSSSCG00000001619	MSTRG.16803	2720.94	1.25155	0.000730382	FOXP4	forkhead box P4 [Source:NCBI gene;Acc:100153907]
ENSSSCG00000017265	MSTRG.2973	4773.14	1.25112	0.00342775	AXIN2	axin 2 [Source:NCBI gene;Acc:100739604]
ENSSSCG00000022289	MSTRG.10559	2119.05	1.25011	0.000750192	PCDH1	protocadherin 1 [Source:NCBI gene;Acc:100626940]
ENSSSCG00000031441	MSTRG.13201	2300.85	1.24669	0.000305109	GRAMD4	GRAM domain containing 4 [Source:NCBI gene;Acc:110260607]
ENSSSCG00000027859	MSTRG.14046	6830.49	1.23656	0.0166454	HDAC7	histone deacetylase 7 [Source:NCBI gene;Acc:100627559]
ENSSSCG00000009293	MSTRG.2343	1066.97	1.23325	0.00220428	SPATA13	spermatogenesis associated 13 [Source:NCBI gene;Acc:100522756]
ENSSSCG00000028559	MSTRG.5279	472.925	1.22951	0.0130075	LZTS1	leucine zipper tumor suppressor 1 [Source:NCBI gene;Acc:100155722]
ENSSSCG00000016943	MSTRG.7597	1150.5	1.22289	0.0101783	ADAMTS6	ADAM metallopeptidase with thrombospondin type 1 motif 6 [Source:NCBI gene;Acc:100513765]
ENSSSCG00000002034	MSTRG.17217	10865.7	1.21985	0.00165383	ACIN1	apoptotic chromatin condensation inducer 1 [Source:NCBI gene;Acc:100156353]
ENSSSCG00000003104	MSTRG.14952	6163.47	1.21934	0.00275663	STRN4	striatin 4 [Source:NCBI gene;Acc:100513929]
ENSSSCG00000034873	MSTRG.8904	511.722	1.21901	0.00448002	KRBA1	KRAB-A domain containing 1 [Source:NCBI gene;Acc:102162331]
ENSSSCG00000027986	MSTRG.8488	2437.01	1.21811	0.00409572	ABCB8	ATP binding cassette subfamily B member 8 [Source:NCBI gene;Acc:100626423]
ENSSSCG00000017018	MSTRG.7694	239.245	1.2172	0.00825574	TENM2	teneurin transmembrane protein 2 [Source:NCBI gene;Acc:100513121]
ENSSSCG00000028995	MSTRG.9952	4502.15	1.21567	0.000305931	TLE2	TLE family member 2, transcriptional corepressor [Source:NCBI gene;Acc:100622728]
ENSSSCG00000028184	MSTRG.4192	494.106	1.21106	0.0108065	DNAH1	dynein axonemal heavy chain 1 [Source:NCBI gene;Acc:100156016]
ENSSSCG00000002633	MSTRG.14210	2886.93	1.21009	0.00728268	GAS8	growth arrest specific 8 [Source:NCBI gene;Acc:100522374]
ENSSSCG00000007786	MSTRG.10973	2407.42	1.20989	0.00684118	RNF40	ring finger protein 40 [Source:NCBI gene;Acc:100515077]
ENSSSCG00000003114	MSTRG.14965	2513.44	1.20132	0.000475577	DHX34	DExH-box helicase 34 [Source:NCBI gene;Acc:100515780]
ENSSSCG00000001242	MSTRG.16575	5730.95	1.20116	0.00660533	GABBR1	gamma-aminobutyric acid type B receptor subunit 1 [Source:NCBI gene;Acc:100141417]
ENSSSCG00000013836	MSTRG.9659	2193.34	1.20097	0.00182205	WIZ	WIZ zinc finger [Source:NCBI gene;Acc:100524241]
ENSSSCG00000002836	MSTRG.14552	1835.01	1.20063	0.00606511	SALL1	spalt like transcription factor 1 [Source:NCBI gene;Acc:100519899]
ENSSSCG00000002895	MSTRG.14655	2451.92	1.199	0.00125222	KMT2B	lysine methyltransferase 2B [Source:NCBI gene;Acc:100520742]
ENSSSCG00000010579	MSTRG.6339	2418.68	1.19798	0.00343088	GBF1	golgi brefeldin A resistant guanine nucleotide exchange factor 1 [Source:NCBI gene;Acc:100154193]
ENSSSCG00000012878	MSTRG.9015	3512.3	1.19664	0.00224209	IGHMBP2
ENSSSCG00000005743	MSTRG.1799	2287.17	1.19374	0.00039972	VAV2	vav guanine nucleotide exchange factor 2 [Source:NCBI gene;Acc:100151931]
ENSSSCG00000015125	MSTRG.18810	988.179	1.19173	0.0062407	NECTIN1	nectin cell adhesion molecule 1 [Source:NCBI gene;Acc:397247]
ENSSSCG00000034272	MSTRG.13180	7919.11	1.1911	0.00422072	DENND6B	DENN domain containing 6B [Source:NCBI gene;Acc:110260604]
ENSSSCG00000033412	MSTRG.13972	1389.61	1.19084	0.00543597	B4GALNT3	beta-1,4-N-acetyl-galactosaminyltransferase 3 [Source:NCBI gene;Acc:110260758]
ENSSSCG00000010309	MSTRG.6061	4246.1	1.1908	0.0033793	ZSWIM8	zinc finger SWIM-type containing 8 [Source:NCBI gene;Acc:100736886]
ENSSSCG00000029553	MSTRG.2753	837.148	1.18909	0.0123542	CCDC57	coiled-coil domain containing 57 [Source:NCBI gene;Acc:100624862]
ENSSSCG00000002648	MSTRG.14237	444.799	1.18201	0.00484118	CBFA2T3	CBFA2/RUNX1 partner transcriptional co-repressor 3 [Source:NCBI gene;Acc:100525577]
ENSSSCG00000007268	MSTRG.8111	1281.42	1.18149	0.013441	E2F1	E2F transcription factor 1 [Source:NCBI gene;Acc:100153846]
ENSSSCG00000017753	MSTRG.3494	1816.08	1.1768	0.0129812	KSR1	kinase suppressor of ras 1 [Source:NCBI gene;Acc:100511282]
ENSSSCG00000023857	MSTRG.17270	6554.23	1.17655	0.0186056	ARHGEF40
ENSSSCG00000033497	MSTRG.15434	5870.37	1.17105	0.000284804	RERE	arginine-glutamic acid dipeptide repeats [Source:NCBI gene;Acc:100738753]
ENSSSCG00000038401	MSTRG.16898	1352.96	1.16883	0.00682889	TRAM2	translocation associated membrane protein 2 [Source:NCBI gene;Acc:100157796]
ENSSSCG00000009432	MSTRG.7312	1851.67	1.16782	0.00764578	DGKD	diacylglycerol kinase delta [Source:NCBI gene;Acc:100526190]
ENSSSCG00000027407	MSTRG.15063	11595.4	1.16526	0.0203523	MYH14	myosin heavy chain 14 [Source:NCBI gene;Acc:100524748]
ENSSSCG00000001840	MSTRG.17014	4815.4	1.15831	0.00538555	KIF7	kinesin family member 7 [Source:NCBI gene;Acc:100624604]
ENSSSCG00000006344	MSTRG.12628	1371.47	1.15643	0.00152649	NOS1AP	chromosome 4 C1orf226 homolog [Source:NCBI gene;Acc:100620568]
ENSSSCG00000012988	MSTRG.9111	3315.47	1.15505	0.00484118	EHBP1L1	EH domain binding protein 1 like 1 [Source:NCBI gene;Acc:100518056]
ENSSSCG00000029189	MSTRG.18412	4232.38	1.15356	0.0313839	DCHS1	dachsous cadherin-related 1 [Source:NCBI gene;Acc:100623166]
ENSSSCG00000031082	MSTRG.15522	2653.68	1.1521	0.000475577	ATP13A2	ATPase cation transporting 13A2 [Source:NCBI gene;Acc:100523971]
ENSSSCG00000030358	MSTRG.3507	2281.62	1.15037	0.00854981	SARM1	sterile alpha and TIR motif containing 1 [Source:NCBI gene;Acc:100627920]
ENSSSCG00000024285	MSTRG.3685	2229.62	1.14801	0.0170321	DLG4	discs large MAGUK scaffold protein 4 [Source:NCBI gene;Acc:100626077]
ENSSSCG00000007927	MSTRG.11172	3106.6	1.14655	0.00795155	PPL	periplakin [Source:NCBI gene;Acc:100512773]
ENSSSCG00000009230	MSTRG.18334	947.12	1.14519	0.00443774	WDFY3	WD repeat and FYVE domain containing 3 [Source:NCBI gene;Acc:100523387]
ENSSSCG00000008262	MSTRG.11617	646.458	1.14422	0.00710655	SEMA4F	ssemaphorin 4F [Source:NCBI gene;Acc:100512275]
ENSSSCG00000004644	MSTRG.688	1952.32	1.13696	0.0147601	HDC	histidine decarboxylase [Source:NCBI gene;Acc:100156724]
ENSSSCG00000005654	MSTRG.1707	12579.8	1.13646	0.00217442	SPTAN1	spectrin alpha, non-erythrocytic 1 [Source:NCBI gene;Acc:100049693]
ENSSSCG00000007454	MSTRG.8269	2683	1.13508	0.00224844	ZMYND8	zinc finger MYND-type containing 8 [Source:NCBI gene;Acc:100155989]
ENSSSCG00000032996	MSTRG.14254	1896	1.13501	0.00153495	SLC7A5	solute carrier family 7 member 5 [Source:HGNC Symbol;Acc:HGNC:11063]
ENSSSCG00000007359	MSTRG.8216	1475.3	1.13079	0.00310539	LPIN3	lipin 3 [Source:NCBI gene;Acc:100170771]
ENSSSCG00000002645	MSTRG.14239	4785.67	1.13061	0.000577096	GALNS	galactosamine (N-acetyl)-6-sulfatase [Source:NCBI gene;Acc:397000]
ENSSSCG00000007558	MSTRG.10662	4567.34	1.12933	0.00327166	INTS1	integrator complex subunit 1 [Source:NCBI gene;Acc:100523779]
ENSSSCG00000013915	MSTRG.9585	1281.73	1.12545	0.00305488	CRTC1	CREB regulated transcription coactivator 1 [Source:NCBI gene;Acc:100523662]
ENSSSCG00000007780	MSTRG.10972	2014.7	1.12523	0.00295906	ZNF629	zinc finger protein 629 [Source:NCBI gene;Acc:100513588]
ENSSSCG00000003472	MSTRG.15513	4489.27	1.12508	0.0038387	ARHGEF19	Rho guanine nucleotide exchange factor 19 [Source:NCBI gene;Acc:100521628]
ENSSSCG00000004737	MSTRG.772	2040.24	1.12292	0.0130075	PLA2G4B	jumonji domain containing 7 [Source:NCBI gene;Acc:100533119]
ENSSSCG00000017310	MSTRG.3040	1919.32	1.12204	0.0133262	KANSL1	KAT8 regulatory NSL complex subunit 1 [Source:NCBI gene;Acc:100517913]
ENSSSCG00000000970	MSTRG.13178	8826.05	1.11742	0.00697376	PPP6R2	protein phosphatase 6 regulatory subunit 2 [Source:NCBI gene;Acc:100517282]
ENSSSCG00000018091	MSTRG.19918	21497.9	1.11088	0.021646	ND5	NADH dehydrogenase subunit 5 [Source:NCBI gene;Acc:808511]
ENSSSCG00000024163	MSTRG.20258	3010.56	1.10585	0.00443774	ZMYM3	zinc finger MYM-type containing 3 [Source:NCBI gene;Acc:100522113]
ENSSSCG00000013538	MSTRG.9875	3048.07	1.09751	0.0183808	KHSRP	KH-type splicing regulatory protein [Source:NCBI gene;Acc:100516780]
ENSSSCG00000007668	MSTRG.10825	4120.14	1.09471	0.00800468	GIGYF1	GRB10 interacting GYF protein 1 [Source:NCBI gene;Acc:100620395]
ENSSSCG00000008000	MSTRG.11324	7192.36	1.09461	0.00274962	RPUSD1	RNA pseudouridine synthase domain containing 1 [Source:NCBI gene;Acc:100524553]
ENSSSCG00000011540	MSTRG.4348	3250.26	1.09369	0.0141889	SETD5	SET domain containing 5 [Source:NCBI gene;Acc:100152258]
ENSSSCG00000014632	MSTRG.18434	3056.13	1.09331	0.00583157	FAM160A2	family with sequence similarity 160 member A2 [Source:NCBI gene;Acc:100519503]
ENSSSCG00000007179	MSTRG.8046	1480.85	1.08975	0.0034065	STK35	serine/threonine kinase 35 [Source:NCBI gene;Acc:100524534]
ENSSSCG00000013584	MSTRG.9849	1828.11	1.0876	0.0151303	PRR36	proline rich 36 [Source:NCBI gene;Acc:102160785]
ENSSSCG00000015853	MSTRG.6804	2725.25	1.08744	0.0103458	HERC2	HECT and RLD domain containing E3 ubiquitin protein ligase 2 [Source:NCBI gene;Acc:100737018]
ENSSSCG00000009864	MSTRG.5581	536.215	1.08511	0.00777328	MED13L	mediator complex subunit 13L [Source:NCBI gene;Acc:100151978]
ENSSSCG00000013900	MSTRG.9607	3324.86	1.08499	0.0178097	PIK3R2	phosphoinositide-3-kinase regulatory subunit 2 [Source:NCBI gene;Acc:100739510]
ENSSSCG00000039321	MSTRG.3525	498.345	1.082	0.00435708	FAM222B	family with sequence similarity 222 member B [Source:NCBI gene;Acc:100738524]
ENSSSCG00000005314	MSTRG.1395	1219.95	1.07457	0.0117694	ARHGEF39	Rho guanine nucleotide exchange factor 39 [Source:NCBI gene;Acc:100151987]
ENSSSCG00000002276	MSTRG.17353	5619.56	1.073	0.00548601	PLEKHG3	pleckstrin homology and RhoGEF domain containing G3 [Source:NCBI gene;Acc:100155870]
ENSSSCG00000014038	MSTRG.10099	4535.74	1.06827	0.0190512	FAM193B	family with sequence similarity 193 member B [Source:NCBI gene;Acc:100511495]
ENSSSCG00000033684	MSTRG.14842	4077.25	1.06455	0.00513732	CD79A	CD79a molecule [Source:NCBI gene;Acc:100190992]
ENSSSCG00000009946	MSTRG.5670	2540.14	1.05944	0.0256057	SART3	spliceosome associated factor 3, U4/U6 recycling protein [Source:NCBI gene;Acc:100152586]
ENSSSCG00000010092	MSTRG.5815	3288.49	1.05681	0.00484118	PI4KA	phosphatidylinositol 4-kinase alpha [Source:NCBI gene;Acc:100157143]
ENSSSCG00000014822	MSTRG.18495	5457.94	1.05595	0.0174022	ARHGEF17	Rho guanine nucleotide exchange factor 17 [Source:NCBI gene;Acc:100516147]
ENSSSCG00000005715	MSTRG.1756	6038.75	1.05542	0.0265306	PRRC2B	proline rich coiled-coil 2B [Source:NCBI gene;Acc:100511912]
ENSSSCG00000023890	MSTRG.9150	2947.57	1.05114	0.00523703	ATG2A	autophagy related 2A [Source:NCBI gene;Acc:100462717]
ENSSSCG00000012885	MSTRG.9019	3004.73	1.04986	0.0063585	LRP5	LDL receptor related protein 5 [Source:NCBI gene;Acc:100524299]
ENSSSCG00000007815	MSTRG.11029	4398.95	1.04765	0.00509731	GTF3C1	general transcription factor IIIC subunit 1 [Source:NCBI gene;Acc:100519247]
ENSSSCG00000017707	MSTRG.3441	3434.55	1.04015	0.00572803	TAF15	TATA-box binding protein associated factor 15 [Source:NCBI gene;Acc:100518332]
ENSSSCG00000013659	MSTRG.9771	2799.69	1.03544	0.0130075	DNMT1	DNA methyltransferase 1 [Source:NCBI gene;Acc:606746]
ENSSSCG00000017139	MSTRG.2806	2822.64	1.03497	0.00205803	RPTOR	regulatory associated protein of MTOR complex 1 [Source:NCBI gene;Acc:100512677]
ENSSSCG00000023378	MSTRG.10710	1942.06	1.03205	0.00514054	ZNF316	zinc finger protein 316 [Source:NCBI gene;Acc:100738074]
ENSSSCG00000017219	MSTRG.2919	5301	1.03094	0.00234792	HID1	HID1 domain containing [Source:NCBI gene;Acc:100736965]
ENSSSCG00000003975	MSTRG.16340	948.278	1.03077	0.00894674	KCNQ4	potassium voltage-gated channel subfamily Q member 4 [Source:NCBI gene;Acc:100526228]
ENSSSCG00000026818	MSTRG.3710	916.284	1.02755	0.0020428
ENSSSCG00000009761	MSTRG.5471	3297.98	1.02038	0.00572803	NCOR2	nuclear receptor corepressor 2 [Source:NCBI gene;Acc:733643]
ENSSSCG00000001409	MSTRG.16585	10615.5	1.01865	0.00315428	PRRC2A	proline rich coiled-coil 2A [Source:NCBI gene;Acc:100137083]
ENSSSCG00000013860	MSTRG.9643	2159.15	1.01671	0.00800468	CHERP	calcium homeostasis endoplasmic reticulum protein [Source:NCBI gene;Acc:100738028]
ENSSSCG00000040163	MSTRG.19845	3149.56	1.01199	0.00547482	QSOX2	quiescin sulfhydryl oxidase 2 [Source:NCBI gene;Acc:110258062]
ENSSSCG00000008197	MSTRG.11524	4897	1.00765	0.0115996	SEMA4C	semaphorin 4C [Source:NCBI gene;Acc:100525283]
ENSSSCG00000009683	MSTRG.5358	3632.58	1.00611	0.0157147	KIF13B
ENSSSCG00000005110	MSTRG.1191	4640.02	1.00235	0.0130699	SYNE2	spectrin repeat containing nuclear envelope protein 2 [Source:NCBI gene;Acc:100524661]
ENSSSCG00000000075	MSTRG.13300	1641.55	1.00196	0.00409097	MKL1	myocardin related transcription factor A [Source:NCBI gene;Acc:100516801]
ENSSSCG00000017941	MSTRG.3698	2041.83	0.998591	0.00961127	NEURL4	neuralized E3 ubiquitin protein ligase 4 [Source:NCBI gene;Acc:100625193]
ENSSSCG00000040944	MSTRG.15384	4539.08	0.996065	0.0108065	SKI	SKI proto-oncogene [Source:NCBI gene;Acc:110261080]
ENSSSCG00000003488	MSTRG.15532	4293.05	0.991913	0.0137478	UBR4	ubiquitin protein ligase E3 component n-recognin 4 [Source:NCBI gene;Acc:102161705]
ENSSSCG00000040738	MSTRG.19601	16985.8	0.987998	0.00435708	DYNC1H1	dynein cytoplasmic 1 heavy chain 1 [Source:NCBI gene;Acc:100037291]
ENSSSCG00000038917	MSTRG.14380	1307.58	0.986054	0.00981614	ATXN1L	ataxin 1 like [Source:NCBI gene;Acc:100514525]
ENSSSCG00000028139	MSTRG.11293	3580.66	0.98501	0.0174167	CCDC154	coiled-coil domain containing 154 [Source:NCBI gene;Acc:100522069]
ENSSSCG00000005749	MSTRG.1798	4433.02	0.982829	0.00860361	BRD3	bromodomain containing 3 [Source:HGNC Symbol;Acc:HGNC:1104]
ENSSSCG00000025545	MSTRG.20138	3240.14	0.981661	0.0248704	HDAC6	histone deacetylase 6 [Source:NCBI gene;Acc:100621798]
ENSSSCG00000007804	MSTRG.11021	2797.59	0.98039	0.0141195	SH2B1	SH2B adaptor protein 1 [Source:NCBI gene;Acc:100516788]
ENSSSCG00000024001	MSTRG.4443	2138.74	0.97766	0.00745304	PLXNA1	plexin A1 [Source:NCBI gene;Acc:100624579]
ENSSSCG00000032849	MSTRG.7326	3710.11	0.971134	0.0155812	MLPH	melanophilin [Source:NCBI gene;Acc:100049680]
ENSSSCG00000007979	MSTRG.11347	7915.99	0.969994	0.0176493	LUC7L	LUC7 like [Source:NCBI gene;Acc:100737615]
ENSSSCG00000038234	MSTRG.17607	5881.8	0.960195	0.0345467	TMEM175	transmembrane protein 175 [Source:NCBI gene;Acc:100622604]
ENSSSCG00000002666	MSTRG.14273	2269.03	0.957444	0.0124527	KIAA0513	KIAA0513 ortholog [Source:NCBI gene;Acc:100515140]
ENSSSCG00000032986	MSTRG.19756	6461.01	0.952929	0.00548601	AKAP17A	A-kinase anchoring protein 17A [Source:NCBI gene;Acc:110258188]
ENSSSCG00000013522	MSTRG.9891	9417.08	0.951509	0.0141082	SAFB	scaffold attachment factor B [Source:NCBI gene;Acc:100620815]
ENSSSCG00000012269	MSTRG.20109	4337.85	0.949941	0.00905427	CDK16	cyclin dependent kinase 16 [Source:NCBI gene;Acc:100521238]
ENSSSCG00000009951	MSTRG.5672	2289.77	0.947436	0.0143432	SGSM1	small G protein signaling modulator 1 [Source:NCBI gene;Acc:100152606]
ENSSSCG00000000108	MSTRG.13338	2201.72	0.946896	0.010871	TMEM184B	transmembrane protein 184B [Source:NCBI gene;Acc:100157699]
ENSSSCG00000038807	MSTRG.15041	3057.03	0.941691	0.014139	SCAF1	SR-related CTD associated factor 1 [Source:NCBI gene;Acc:100521729]
ENSSSCG00000025266	MSTRG.11066	1357.68	0.933253	0.00742066	VWA3A	von Willebrand factor A domain containing 3A [Source:NCBI gene;Acc:100524076]
ENSSSCG00000007356	MSTRG.8214	4052.66	0.931345	0.0470744	PLCG1	phospholipase C gamma 1 [Source:NCBI gene;Acc:100152497]
ENSSSCG00000010071	MSTRG.5791	8263.56	0.930625	0.0227632	MMP11	matrix metallopeptidase 11 [Source:NCBI gene;Acc:100153503]
ENSSSCG00000007830	MSTRG.19709	2178.71	0.928189	0.0146661	RBBP6	RB binding protein 6, ubiquitin ligase [Source:NCBI gene;Acc:100521783]
ENSSSCG00000007667	MSTRG.10818	3393.75	0.920752	0.023087	LRCH4	leucine rich repeats and calponin homology domain containing 4 [Source:NCBI gene;Acc:100516002]
ENSSSCG00000029456	MSTRG.2378	1575.09	0.920291	0.00694187	SLC7A1	solute carrier family 7 member 1 [Source:NCBI gene;Acc:503545]
ENSSSCG00000035854	MSTRG.11340	3786.54	0.913302	0.0326609	RAB11FIP3	RAB11 family interacting protein 3 [Source:NCBI gene;Acc:100519135]
ENSSSCG00000034101	MSTRG.7394	5286.6	0.907622	0.018495	D2HGDH	D-2-hydroxyglutarate dehydrogenase [Source:NCBI gene;Acc:106508365]
ENSSSCG00000024665	MSTRG.12109	3393.38	0.905491	0.0264757	TRAPPC12	trafficking protein particle complex 12 [Source:NCBI gene;Acc:100626631]
ENSSSCG00000006621	MSTRG.12811	3156.4	0.901485	0.0244087	CGN	cingulin [Source:NCBI gene;Acc:100157963]
ENSSSCG00000002904	MSTRG.14651	2543.39	0.888862	0.0282615	HAUS5	HAUS augmin like complex subunit 5 [Source:NCBI gene;Acc:100520247]
ENSSSCG00000031488	MSTRG.19707	2819.42	0.884109	0.00764578	ARHGAP17	Rho GTPase activating protein 17 [Source:NCBI gene;Acc:100521615]
ENSSSCG00000030325	MSTRG.13371	4425.01	0.870231	0.0441436	C1QTNF6	C1q and TNF related 6 [Source:NCBI gene;Acc:100217379]
ENSSSCG00000038437	MSTRG.19782	3472.3	0.864472	0.0130987	EHMT1	euchromatic histone lysine methyltransferase 1 [Source:NCBI gene;Acc:110258080]
ENSSSCG00000001817	MSTRG.16987	3455.56	0.863856	0.0203523	FURIN	furin, paired basic amino acid cleaving enzyme [Source:NCBI gene;Acc:100156882]
ENSSSCG00000005486	MSTRG.1555	4228.02	0.860881	0.0219446	KIF12	kinesin family member 12 [Source:NCBI gene;Acc:100156816]
ENSSSCG00000013761	MSTRG.9701	4690.1	0.855	0.0464807	CC2D1A	coiled-coil and C2 domain containing 1A [Source:NCBI gene;Acc:100511068]
ENSSSCG00000017900	MSTRG.3650	8258.24	0.852534	0.020846	KIF1C	kinesin family member 1C [Source:NCBI gene;Acc:100511042]
ENSSSCG00000022227	MSTRG.9664	3159.99	0.849788	0.0269093	BRD4	bromodomain containing 4 [Source:NCBI gene;Acc:100533540]
ENSSSCG00000007560	MSTRG.10664	2527.17	0.823714	0.013638	TMEM184A	transmembrane protein 184A [Source:NCBI gene;Acc:100523956]
ENSSSCG00000039824	MSTRG.19783	4625.78	0.79796	0.0146314	ARRDC1	arrestin domain containing 1 [Source:NCBI gene;Acc:110258067]
ENSSSCG00000015322	MSTRG.19022	7611.33	-0.813787	0.0362316	TFPI2	tissue factor pathway inhibitor 2 [Source:NCBI gene;Acc:100520144]
ENSSSCG00000012817	MSTRG.20661	8019.22	-0.814672	0.0371219	FUNDC2	FUN14 domain containing 2 [Source:NCBI gene;Acc:396564]
ENSSSCG00000024791	MSTRG.9402	12761.3	-0.83663	0.0122229	CD59	CD59 molecule (CD59 blood group) [Source:NCBI gene;Acc:397347]
ENSSSCG00000031538	MSTRG.17283	22943.9	-0.838265	0.0190332	ANG	angiogenin [Source:NCBI gene;Acc:733639]
ENSSSCG00000014633	MSTRG.18428	10354.2	-0.84985	0.0119791	CAVIN3	caveolae associated protein 3 [Source:NCBI gene;Acc:100513556]
ENSSSCG00000024669	MSTRG.15541	25655	-0.850879	0.0104266	NBL1	NBL1, DAN family BMP antagonist [Source:NCBI gene;Acc:100623582]
ENSSSCG00000005842	MSTRG.19827	7300.36	-0.866131	0.0326831	TMEM141	transmembrane protein 141 [Source:NCBI gene;Acc:100512883]
ENSSSCG00000037697	MSTRG.13817	28416.6	-0.867043	0.0130075	MGP	matrix Gla protein [Source:NCBI gene;Acc:397206]
ENSSSCG00000020976	MSTRG.1961	43478.6	-0.893604	0.012916	CSRP1	cysteine and glycine rich protein 1 [Source:NCBI gene;Acc:100622890]
ENSSSCG00000038918	MSTRG.9067	19176.2	-0.926725	0.00780509	CTSF	cathepsin F [Source:NCBI gene;Acc:100520004]
ENSSSCG00000029813	MSTRG.18284	2236.87	-0.957587	0.0197344	TSPAN5	tetraspanin 5 [Source:NCBI gene;Acc:100622240]
ENSSSCG00000021374	MSTRG.14643	9208.51	-0.971567	0.00468782	FXYD1	FXYD domain containing ion transport regulator 7 [Source:NCBI gene;Acc:100623939]
ENSSSCG00000004218	MSTRG.248	3566.94	-0.996316	0.0327657	RSPO3	R-spondin 3 [Source:NCBI gene;Acc:100155208]
ENSSSCG00000003524	MSTRG.15572	9308.13	-1.00163	0.0269093	C1QA	complement C1q A chain [Source:NCBI gene;Acc:445461]
ENSSSCG00000011300	MSTRG.4053	23812.5	-1.00229	0.0136053	EXOSC7	exosome component 7 [Source:NCBI gene;Acc:100511347]
ENSSSCG00000007472	MSTRG.8317	3179.58	-1.00772	0.0191664	BCAS4	breast carcinoma amplified sequence 4 [Source:NCBI gene;Acc:100141422]
ENSSSCG00000010756	MSTRG.6507	4667.9	-1.01101	0.0072291	MGMT	O-6-methylguanine-DNA methyltransferase [Source:NCBI gene;Acc:100155050]
ENSSSCG00000029781	MSTRG.5739	5046.05	-1.04057	0.0121657	SELENOM	selenoprotein M [Source:NCBI gene;Acc:100302025]
ENSSSCG00000000033	MSTRG.13244	14393.4	-1.11021	0.0258756	TSPO	translocator protein [Source:NCBI gene;Acc:396592]
ENSSSCG00000037241	MSTRG.1815	7126.86	-1.13745	0.0141195	RGS2	regulator of G protein signaling 2 [Source:NCBI gene;Acc:733670]
ENSSSCG00000013418	MSTRG.10037	21229.4	-1.14683	0.00874963	CFD	complement factor D [Source:NCBI gene;Acc:396877]
ENSSSCG00000015894	MSTRG.6858	1515.62	-1.15228	0.0147535	DPP4	dipeptidyl peptidase 4 [Source:NCBI gene;Acc:397492]
ENSSSCG00000017861	MSTRG.3603	712.409	-1.15488	0.000797622	ASPA	aspartoacylase [Source:NCBI gene;Acc:100142661]
ENSSSCG00000009202	MSTRG.18298	222.417	-1.25662	0.00188999	MMRN1	multimerin 1 [Source:NCBI gene;Acc:100516922]
ENSSSCG00000032048	MSTRG.5387	778.581	-1.28218	0.00553871	SCRG1	stimulator of chondrogenesis 1 [Source:NCBI gene;Acc:106508718]
ENSSSCG00000011110	MSTRG.2238	10663.6	-1.28246	0.00332135	CCDC3	coiled-coil domain-containing protein 3 [Source:NCBI gene;Acc:100510975]
ENSSSCG00000013386	MSTRG.9482	274.505	-1.28406	0.0107894	CRSP3	mediator complex subunit 23 [Source:NCBI gene;Acc:396573]
ENSSSCG00000035600	MSTRG.5981	1042.3	-1.30435	0.00218359	DNAJC12	DnaJ heat shock protein family (Hsp40) member C12 [Source:NCBI gene;Acc:100153566]
ENSSSCG00000034570	MSTRG.15665	111714	-1.37329	0.00401023	IFI6	interferon alpha inducible protein 6 [Source:NCBI gene;Acc:110261124]
ENSSSCG00000026943	MSTRG.312	3061.63	-1.43442	0.00315428	MRAP2	melanocortin 2 receptor accessory protein 2 [Source:NCBI gene;Acc:100515980]
ENSSSCG00000015617	MSTRG.19410	952.202	-1.45757	0.00145412	G0S2	G0/G1 switch 2 [Source:NCBI gene;Acc:100624161]
ENSSSCG00000040575	MSTRG.15340	13457.1	-1.50985	0.00505937	ISG15	ISG15 ubiquitin like modifier [Source:NCBI gene;Acc:100145895]
ENSSSCG00000040638	MSTRG.17487	933.078	-1.52132	0.000794603	DIO2	iodothyronine deiodinase 2 [Source:NCBI gene;Acc:414379]
ENSSSCG00000015334	MSTRG.19049	1858.35	-1.59057	8.86199e-05	PDK4	pyruvate dehydrogenase kinase 4 [Source:NCBI gene;Acc:100286778]
ENSSSCG00000028567	MSTRG.9561	548.801	-1.61764	0.00198122	BTNL9	butyrophilin like 9 [Source:NCBI gene;Acc:100627581]
ENSSSCG00000005087	MSTRG.1154	306.742	-1.6376	0.0230974	SIX1	SIX homeobox 1 [Source:NCBI gene;Acc:100156847]
ENSSSCG00000016064	MSTRG.7020	305.287	-1.72422	0.000114096	TMEFF2	transmembrane protein with EGF like and two follistatin like domains 2 [Source:NCBI gene;Acc:654831]
ENSSSCG00000006588	MSTRG.12796	181.294	-1.79869	0.0070553	S100A9	S100 calcium binding protein A9 [Source:NCBI gene;Acc:100127489]
ENSSSCG00000033457	MSTRG.3431	244.103	-2.07739	2.81927e-06	CCL23	C-C motif chemokine 23 [Source:NCBI gene;Acc:100516039]
