# Supplementary material for: Transcriptome, Spliceosome and Editome Expression Patterns of the Porcine Endometrium in Response to a Single Subclinical Dose of Salmonella Enteritidis Lipopolysaccharide
Source: Int J Mol Sci. 2020 Jun 13;21(12):4217. doi: 10.3390/ijms21124217 (PMC7352703; doi:10.3390/ijms21124217)
Supplement: Supplementary file 1 [file ijms-21-04217-s001.zip › Table3S.xlsx]

## Sheet: GO
GO category	GO Process description (term)	GO Term ID	p-value	Number of all known genes enriched to the GO term	DEGs with GO annotation	Number of DEGs enriched to the particular GO term	Gene names engaged in particular GO term
GO:MF	enzyme binding	GO:0019899	2.22524e-09	1518	313	71	ADCY6,ALS2,ARHGAP33,ARHGAP44,ARHGEF11,ARHGEF17,ARHGEF19,ARHGEF39,ARRDC1,AXIN2,BRD4,CAVIN3,CCNF,CLEC16A,COL1A1,CUL9,DBF4B,DENND6B,DIAPH1,DIO2,DLG4,DOCK6,DPP4,EGFR,FARP2,FURIN,GAS8,GBF1,HDAC6,HDAC7,HERC2,HTT,ISG15,KANSL1,KNDC1,KSR1,MAST2,MID1,MLPH,NCOR2,NOTCH1,OBSCN,PLEKHG2,PLEKHG3,PLK1,PPP6R2,PSD2,PTPN23,RAB11FIP3,RAPGEF1,RAPGEFL1,RBBP6,RHOF,RNF40,RPTOR,SBF1,SCAF1,SGSM1,SGSM2,SH2B1,SIK1,SKI,SLC9A1…
GO:MF	protein binding	GO:0005515	1.79498e-08	6853	313	194	ADCY6,AKAP17A,ALOX15,ALS2,ANKRD11,ARHGAP17,ARHGAP33,ARHGAP39,ARHGAP44,ARHGEF11,ARHGEF17,ARHGEF19,ARHGEF39,ARNT2,ARRDC1,ATXN1L,AXIN2,BCL9L,BRD3,BRD4,BTBD19,BTNL9,C12H17ORF100,C1QA,C1QTNF6,CACNA1G,CAMSAP1,CASKIN1,CAVIN3,CCNF,CD59,CD79A,CDH24,CENPT,CEP131,CEP164,CEP170B,CHD2,CHD7,CHERP,CLEC16A,COL1A1,COL5A1,CREBBP,CRSP3,CRTC1,CSRP1,CUL9,DBF4B,DENND4B,DENND6B,DGKD,DIAPH1,DIO2,DLG4,DLL1,DNAH1,DOCK6,DP…
GO:MF	guanyl-nucleotide exchange factor activity	GO:0005085	4.14617e-07	187	313	20	ALS2,ARHGEF11,ARHGEF17,ARHGEF19,ARHGEF39,DENND6B,DOCK6,FARP2,GBF1,KNDC1,OBSCN,PLEKHG2,PLEKHG3,PSD2,RAPGEF1,RAPGEFL1,SBF1,SPATA13,TRIO,VAV2
GO:MF	Ras guanyl-nucleotide exchange factor activity	GO:0005088	6.2395e-07	118	313	16	ALS2,ARHGEF11,ARHGEF17,ARHGEF19,ARHGEF39,DENND6B,FARP2,KNDC1,OBSCN,PLEKHG2,PLEKHG3,RAPGEF1,SBF1,SPATA13,TRIO,VAV2
GO:MF	GTPase binding	GO:0051020	1.2078e-05	424	313	28	ALS2,ARHGAP44,ARHGEF11,ARHGEF17,ARHGEF19,ARHGEF39,CLEC16A,DENND6B,DIAPH1,DOCK6,FARP2,GAS8,GBF1,KNDC1,MLPH,OBSCN,PLEKHG2,PLEKHG3,PSD2,RAB11FIP3,RAPGEF1,RAPGEFL1,SBF1,SGSM1,SGSM2,SPATA13,TRIO,VAV2
GO:MF	Rho guanyl-nucleotide exchange factor activity	GO:0005089	1.23769e-05	76	313	12	ALS2,ARHGEF11,ARHGEF17,ARHGEF19,ARHGEF39,FARP2,OBSCN,PLEKHG2,PLEKHG3,SPATA13,TRIO,VAV2
GO:MF	Ras GTPase binding	GO:0017016	1.90085e-05	329	313	24	ALS2,ARHGAP44,ARHGEF11,ARHGEF17,ARHGEF19,ARHGEF39,CLEC16A,DENND6B,DIAPH1,FARP2,GAS8,KNDC1,MLPH,OBSCN,PLEKHG2,PLEKHG3,RAB11FIP3,RAPGEF1,SBF1,SGSM1,SGSM2,SPATA13,TRIO,VAV2
GO:MF	binding	GO:0005488	2.12821e-05	11498	313	269	ABCB8,ABCC10,ACIN1,ADCY6,ADGRL1,AKAP17A,ALOX15,ALS2,AMZ1,ANG,ANKRD11,ARHGAP17,ARHGAP33,ARHGAP39,ARHGAP44,ARHGEF11,ARHGEF17,ARHGEF19,ARHGEF39,ARID3B,ARNT2,ARRDC1,ASPA,ATP13A2,ATXN1L,AXIN2,BCL9L,BCO1,BRD3,BRD4,BTBD19,BTNL9,C12H17ORF100,C1QA,C1QTNF6,CACNA1G,CAMSAP1,CAPN15,CASKIN1,CASZ1,CAVIN3,CBFA2T3,CC2D1A,CCNF,CD59,CD79A,CDC42BPB,CDC42BPG,CDH24,CDK16,CDK18,CELSR1,CENPT,CEP131,CEP164,CEP170B,CHD2,C…
GO:MF	small GTPase binding	GO:0031267	3.16151e-05	338	313	24	ALS2,ARHGAP44,ARHGEF11,ARHGEF17,ARHGEF19,ARHGEF39,CLEC16A,DENND6B,DIAPH1,FARP2,GAS8,KNDC1,MLPH,OBSCN,PLEKHG2,PLEKHG3,RAB11FIP3,RAPGEF1,SBF1,SGSM1,SGSM2,SPATA13,TRIO,VAV2
GO:MF	motor activity	GO:0003774	0.000103685	128	313	14	CGN,DNAH1,DYNC1H1,KIF12,KIF18B,KIF1A,KIF1C,KIF21B,KIF26A,KIF7,MYH14,MYH3,MYH7B,MYH9
GO:MF	Rho GTPase binding	GO:0017048	0.000440593	144	313	14	ALS2,ARHGAP44,ARHGEF11,ARHGEF17,ARHGEF19,ARHGEF39,DIAPH1,FARP2,OBSCN,PLEKHG2,PLEKHG3,SPATA13,TRIO,VAV2
GO:MF	microtubule binding	GO:0008017	0.000908408	198	313	16	CAMSAP1,GAS8,HDAC6,KIF12,KIF18B,KIF1A,KIF1C,KIF21B,KIF26A,KIF7,LZTS1,MAST2,MID1,NUMA1,PLK1,S100A9
GO:MF	tubulin binding	GO:0015631	0.0105204	267	313	17	CAMSAP1,GAS8,HDAC6,HTT,KIF12,KIF18B,KIF1A,KIF1C,KIF21B,KIF26A,KIF7,LZTS1,MAST2,MID1,NUMA1,PLK1,S100A9
GO:MF	microtubule motor activity	GO:0003777	0.0140408	82	313	9	DNAH1,DYNC1H1,KIF12,KIF18B,KIF1A,KIF1C,KIF21B,KIF26A,KIF7
GO:MF	cytoskeletal protein binding	GO:0008092	0.0240007	729	313	31	CAMSAP1,CDH24,CSRP1,DIAPH1,EGFR,FARP2,GAS7,GAS8,HDAC6,HTT,KIF12,KIF18B,KIF1A,KIF1C,KIF21B,KIF26A,KIF7,LDB3,LZTS1,MAST2,MID1,MLPH,MYH14,MYH3,MYH7B,MYH9,NUMA1,PLK1,S100A9,SYNE2,TCAP
GO:MF	ion binding	GO:0043167	0.0316673	4404	313	119	ABCB8,ABCC10,ADCY6,ALOX15,AMZ1,ARHGAP33,ARHGAP44,ASPA,ATP13A2,BCO1,C12H17ORF100,CAPN15,CBFA2T3,CDC42BPB,CDC42BPG,CDH24,CDK16,CDK18,CELSR1,CHD2,CHD7,COL5A1,COL5A3,CREBBP,CSRP1,CUL9,D2HGDH,DBF4B,DCHS1,DGKD,DHX34,DIDO1,DLL1,DNAH1,DNMT1,DYNC1H1,EGFR,EHMT1,EP300,FASN,GBF1,HDAC6,HDAC7,HDC,HERC2,HUNK,KDM5C,KIF12,KIF18B,KIF1A,KIF1C,KIF21B,KIF26A,KIF7,KMT2B,KSR1,LDB3,MAST2,MEGF8,MGP,MID1,MINK1,MLPH,MMP11,…
GO:MF	ATP-dependent microtubule motor activity	GO:1990939	0.0317962	37	313	6	DNAH1,DYNC1H1,KIF18B,KIF1A,KIF1C,KIF26A
GO:BP	regulation of small GTPase mediated signal transduction	GO:0051056	6.07155e-05	207	312	19	ALS2,ARHGAP44,ARHGEF11,ARHGEF17,ARHGEF19,ARHGEF39,FARP2,GBF1,NOTCH1,OBSCN,PLEKHG2,PLEKHG3,PSD2,RAP1GAP2,RAPGEF1,SIPA1L3,SPATA13,TRIO,VAV2
GO:BP	small GTPase mediated signal transduction	GO:0007264	9.71715e-05	409	312	27	ALS2,ARHGAP33,ARHGAP44,ARHGEF11,ARHGEF17,ARHGEF19,ARHGEF39,CELSR1,DOCK6,FARP2,GBF1,KNDC1,KSR1,NOTCH1,OBSCN,PLEKHG2,PLEKHG3,PSD2,RAP1GAP2,RAPGEF1,RAPGEFL1,RHOF,SIPA1L3,SPATA13,TRIO,VANGL2,VAV2
GO:BP	regulation of Ras protein signal transduction	GO:0046578	0.000196103	179	312	17	ALS2,ARHGAP44,ARHGEF11,ARHGEF17,ARHGEF19,ARHGEF39,FARP2,GBF1,NOTCH1,OBSCN,PLEKHG2,PLEKHG3,PSD2,RAPGEF1,SPATA13,TRIO,VAV2
GO:BP	regulation of response to stimulus	GO:0048583	0.000565801	2594	312	87	ADAMTS18,ALOX15,ALS2,ARHGAP44,ARHGEF11,ARHGEF17,ARHGEF19,ARHGEF39,ARRDC1,AXIN2,BCL9L,BRD4,BTNL9,C1QA,CAVIN3,CCDC3,CD59,CD79A,CDK16,CFD,CHERP,CLEC16A,COL1A1,CREBBP,DLL1,DUSP8,EGFR,EP300,FARP2,FURIN,G0S2,GAS8,GBF1,GLIS2,GRAMD4,HDAC6,HDAC7,HTT,IFI6,KIF26A,KSR1,LRP5,MEGF8,MID1,MINK1,MNT,MRAP2,NCOR2,NOTCH1,NSD2,NUMA1,OBSCN,PALM3,PCSK9,PLEKHG2,PLEKHG3,PLXNA3,PRDM15,PRKCG,PSD2,RAP1GAP2,RAPGEF1,RFX6,RGS2…
GO:BP	cellular component organization	GO:0016043	0.000708941	4325	312	127	ACIN1,ADGRL1,ALOX15,ALS2,ARHGAP39,ARHGAP44,ARHGEF17,ARHGEF19,ATG2A,ATXN1L,ATXN2L,AXIN2,BCL9L,BRD4,C1QA,CAMSAP1,CAVIN3,CCDC114,CD79A,CDC42BPB,CDC42BPG,CDH24,CDK16,CELSR1,CENPT,CEP131,CEP164,CFAP46,CHD7,CLEC16A,COL11A2,COL1A1,COL27A1,COL5A1,COL5A3,CREBBP,CRTC1,CSRP1,CUL9,DGKD,DIAPH1,DLG4,DLL1,DNAH1,DPP4,DYNC1H1,DZIP1L,EFS,EGFR,EHBP1L1,EHMT1,ENSSSCG00000035856,EP300,ESPL1,FAM160A2,FUNDC2,GAS7,GAS8,G…
GO:BP	cellular component organization or biogenesis	GO:0071840	0.000964163	4483	312	130	ACIN1,ADGRL1,ALOX15,ALS2,ARHGAP39,ARHGAP44,ARHGEF17,ARHGEF19,ARRDC1,ATG2A,ATXN1L,ATXN2L,AXIN2,BCL9L,BRD4,C1QA,CAMSAP1,CAVIN3,CCDC114,CD79A,CDC42BPB,CDC42BPG,CDH24,CDK16,CELSR1,CENPT,CEP131,CEP164,CFAP46,CHD7,CLEC16A,COL11A2,COL1A1,COL27A1,COL5A1,COL5A3,CREBBP,CRTC1,CSRP1,CUL9,DGKD,DIAPH1,DLG4,DLL1,DNAH1,DPP4,DYNC1H1,DZIP1L,EFS,EGFR,EHBP1L1,EHMT1,ENSSSCG00000035856,EP300,ESPL1,EXOSC7,FAM160A2,FUND…
GO:BP	cytoskeleton organization	GO:0007010	0.00137454	1008	312	44	ALOX15,ARHGAP44,ARHGEF17,ARHGEF19,CAMSAP1,CAVIN3,CCDC114,CDC42BPB,CDC42BPG,CELSR1,CEP131,CFAP46,CSRP1,CUL9,DIAPH1,DNAH1,DYNC1H1,EFS,EHBP1L1,ESPL1,GAS8,HAUS5,HDAC6,HTT,KIF18B,LDB3,MAST2,MID1,MINK1,NAV1,NUMA1,PIK3R2,PLEKHG2,PLK1,PLXNA3,PPL,RHOF,SAPCD2,SH3PXD2B,SYNE2,TCAP,TMEFF2,VANGL2,WDR62
GO:BP	intracellular signal transduction	GO:0035556	0.00176726	1901	312	68	ADCY6,ADGRL1,ALOX15,ALS2,ARHGAP33,ARHGAP44,ARHGEF11,ARHGEF17,ARHGEF19,ARHGEF39,BRD4,CAVIN3,CDC42BPB,CDC42BPG,CELSR1,CHERP,CLEC16A,CRSP3,DCHS1,DGKD,DOCK6,DUSP8,E2F1,E2F7,EGFR,EP300,FARP2,GBF1,HDAC7,HTT,HUNK,IFI6,KNDC1,KSR1,LARP1,MAST2,MID1,MINK1,MRAP2,NOTCH1,OBSCN,PI4KA,PLCG1,PLD2,PLEKHG2,PLEKHG3,PLK1,PRDM15,PRKCG,PSD2,RAP1GAP2,RAPGEF1,RAPGEFL1,RGS2,RHOF,RPS6KA2,RPTOR,SH2B1,SIK1,SIPA1L3,SLC9A1,SPA…
GO:BP	Rho protein signal transduction	GO:0007266	0.00241531	168	312	15	ALS2,ARHGEF11,ARHGEF17,ARHGEF19,ARHGEF39,CELSR1,FARP2,OBSCN,PLEKHG2,PLEKHG3,RHOF,SPATA13,TRIO,VANGL2,VAV2
GO:BP	regulation of cell communication	GO:0010646	0.00312678	2249	312	76	ALOX15,ALS2,ARHGAP44,ARHGEF11,ARHGEF17,ARHGEF19,ARHGEF39,ARRDC1,AXIN2,BCL9L,BRD4,CAVIN3,CCDC3,CDK16,CHD7,CHERP,CLEC16A,COL1A1,CREBBP,DLG4,DLL1,DUSP8,EGFR,EP300,FARP2,FURIN,G0S2,GAS8,GBF1,GLIS2,GRAMD4,HDAC6,HDAC7,HTT,IFI6,KIF26A,KSR1,LRP5,MEGF8,MID1,MINK1,MNT,MRAP2,NCOR2,NOTCH1,NUMA1,OBSCN,PALM3,PCSK9,PLEKHG2,PLEKHG3,PRDM15,PRKCG,PSD2,PTPN23,RAB11FIP3,RAP1GAP2,RAPGEF1,RFX6,RGS2,RPTOR,RSPO3,SALL1,S…
GO:BP	regulation of signaling	GO:0023051	0.00383165	2261	312	76	ALOX15,ALS2,ARHGAP44,ARHGEF11,ARHGEF17,ARHGEF19,ARHGEF39,ARRDC1,AXIN2,BCL9L,BRD4,CAVIN3,CCDC3,CDK16,CHD7,CHERP,CLEC16A,COL1A1,CREBBP,DLG4,DLL1,DUSP8,EGFR,EP300,FARP2,FURIN,G0S2,GAS8,GBF1,GLIS2,GRAMD4,HDAC6,HDAC7,HTT,IFI6,KIF26A,KSR1,LRP5,MEGF8,MID1,MINK1,MNT,MRAP2,NCOR2,NOTCH1,NUMA1,OBSCN,PALM3,PCSK9,PLEKHG2,PLEKHG3,PRDM15,PRKCG,PSD2,PTPN23,RAB11FIP3,RAP1GAP2,RAPGEF1,RFX6,RGS2,RPTOR,RSPO3,SALL1,S…
GO:BP	Ras protein signal transduction	GO:0007265	0.00684029	335	312	21	ALS2,ARHGAP44,ARHGEF11,ARHGEF17,ARHGEF19,ARHGEF39,CELSR1,FARP2,GBF1,KSR1,NOTCH1,OBSCN,PLEKHG2,PLEKHG3,PSD2,RAPGEF1,RHOF,SPATA13,TRIO,VANGL2,VAV2
GO:BP	regulation of signal transduction	GO:0009966	0.00743436	1980	312	68	ALOX15,ALS2,ARHGAP44,ARHGEF11,ARHGEF17,ARHGEF19,ARHGEF39,ARRDC1,AXIN2,BCL9L,BRD4,CAVIN3,CCDC3,CHERP,CLEC16A,COL1A1,CREBBP,DLL1,DUSP8,EGFR,EP300,FARP2,FURIN,G0S2,GAS8,GBF1,GLIS2,GRAMD4,HDAC6,HDAC7,HTT,IFI6,KIF26A,KSR1,MEGF8,MID1,MINK1,MNT,MRAP2,NCOR2,NOTCH1,NUMA1,OBSCN,PALM3,PCSK9,PLEKHG2,PLEKHG3,PRDM15,PSD2,RAP1GAP2,RAPGEF1,RGS2,RPTOR,RSPO3,SALL1,SARM1,SH2B1,SIPA1L3,SKI,SLC9A1,SPATA13,TLE2,TRIO,T…
GO:BP	regulation of Rho protein signal transduction	GO:0035023	0.00853052	120	312	12	ALS2,ARHGEF11,ARHGEF17,ARHGEF19,ARHGEF39,FARP2,OBSCN,PLEKHG2,PLEKHG3,SPATA13,TRIO,VAV2
GO:BP	regulation of cellular component organization	GO:0051128	0.00904502	1563	312	57	ADGRL1,ALOX15,ARHGAP44,ARHGEF19,ATXN2L,AXIN2,BCL9L,BRD4,CAMSAP1,CELSR1,CEP131,CLEC16A,COL5A1,CUL9,DIAPH1,DLL1,DPP4,DYNC1H1,EGFR,EP300,HDAC6,HTT,IGSF9,KIF26A,KNDC1,MEGF8,MID1,NECTIN1,NOTCH1,NUMA1,PIK3R2,PLEKHG2,PLK1,PLXNA1,PLXNA3,PLXNB3,PTPN23,RAPGEF1,RHOF,RNF40,RPTOR,SARM1,SEMA4C,SEMA4F,SH2B1,SH3PXD2B,SIX1,SRCIN1,SYNE2,SYT3,TMEFF2,TRAPPC12,TSPO,UPF1,VANGL2,ZMYM3,ZSWIM8
GO:BP	nervous system development	GO:0007399	0.015268	1438	312	53	ADGRL1,ALS2,ARHGAP44,ARNT2,ATXN1L,C1QA,CAMSAP1,CDK16,CELSR1,CHD7,DAGLA,DCHS1,DLG4,DLL1,E2F1,EGFR,EP300,GAS7,GAS8,GLIS2,HDAC6,HOXD3,IGSF9,KIF26A,KNDC1,MED12,MEGF8,MINK1,MYRF,NAV1,NAV2,NECTIN1,NOTCH1,PLXNA1,PLXNA3,PLXNB3,PRKCG,RAPGEF1,SALL1,SARM1,SEMA4C,SEMA4F,SIX1,SKI,SRCIN1,SYNE2,SYT3,TENM2,TRIO,UNC5B,VANGL2,WDR62,ZSWIM8
GO:BP	positive regulation of biological process	GO:0048518	0.0186893	4176	312	118	ACIN1,ADGRL1,ALOX15,ALS2,ARHGEF11,ARHGEF39,ARID3B,ARNT2,ATXN1L,AXIN2,BCL9L,BICRA,BRD4,BTNL9,C1QA,CACNA1G,CASZ1,CAVIN3,CBFA2T3,CCDC3,CD59,CD79A,CEP131,CFD,CHD7,CHERP,CLEC16A,COL1A1,CREBBP,CRTC1,DBF4B,DHX34,DIO2,DLL1,DPP4,DYNC1H1,E2F1,E2F7,EGFR,EHMT1,ENSSSCG00000035856,EP300,FURIN,FXYD1,G0S2,GAS8,GLIS2,GRAMD4,HDAC6,HDAC7,HIVEP1,HOXD3,HTT,ISG15,KCTD7,KHSRP,KNDC1,KSR1,LARP1,LPIN3,LRP5,MED12,MEGF8,MID…
GO:BP	heart development	GO:0007507	0.0206541	360	312	21	ADAMTS6,AXIN2,CHD7,COL5A1,DCHS1,DLL1,EGFR,EP300,LDB3,MED12,MEGF8,NOTCH1,NSD2,SALL1,SH3PXD2B,SIK1,SIX1,SLC9A1,TCAP,TP73,VANGL2
GO:BP	system development	GO:0048731	0.0208459	2997	312	91	ACIN1,ADAMTS18,ADAMTS6,ADGRL1,ALOX15,ALS2,ANKRD11,ARHGAP44,ARNT2,ATXN1L,AXIN2,BCL9L,C1QA,CAMSAP1,CBFA2T3,CCDC154,CD79A,CDK16,CELSR1,CHD2,CHD7,COL11A2,COL1A1,COL27A1,COL5A1,DAGLA,DCHS1,DLG4,DLL1,E2F1,E2F7,EGFR,EP300,GAS7,GAS8,GLIS2,HDAC6,HDAC7,HOXD3,IGSF9,ISG15,KCNQ4,KIF26A,KNDC1,LDB3,LRP5,MED12,MEGF8,MGP,MINK1,MYRF,NAV1,NAV2,NECTIN1,NOTCH1,NSD2,NUMA1,OBSCN,PAX2,PLXNA1,PLXNA3,PLXNB3,PRKCG,RAI1,RAP…
GO:BP	movement of cell or subcellular component	GO:0006928	0.0236133	1347	312	50	ARHGEF39,CACNA1G,CCDC114,CDC42BPB,CELSR1,CEP131,CFAP46,COL1A1,COL5A1,DCHS1,DNAH1,DPP4,DYNC1H1,EFS,EGFR,GAS8,GBF1,HDAC6,HDAC7,HTT,KIF12,KIF18B,KIF1A,KIF1C,KIF21B,KIF26A,KIF7,MEGF8,MINK1,NAV1,NOTCH1,PLCG1,PLD2,PLXNA1,PLXNA3,PLXNB3,PTPN23,RHOF,SEMA4C,SEMA4F,SIX1,SRCIN1,SYNE2,TMEFF2,TRIO,UNC5B,VANGL2,VAV2,VEGFA,ZSWIM8
GO:BP	neurogenesis	GO:0022008	0.0258968	1057	312	42	ALS2,ARHGAP44,C1QA,CAMSAP1,CDK16,CELSR1,CHD7,DAGLA,DCHS1,DLG4,DLL1,EP300,GAS7,HDAC6,HOXD3,IGSF9,KNDC1,MED12,MEGF8,MINK1,MYRF,NAV1,NAV2,NOTCH1,PLXNA1,PLXNA3,PLXNB3,RAPGEF1,SARM1,SEMA4C,SEMA4F,SIX1,SKI,SRCIN1,SYNE2,SYT3,TENM2,TRIO,UNC5B,VANGL2,WDR62,ZSWIM8
GO:BP	regulation of biological quality	GO:0065008	0.0301816	2684	312	83	ACIN1,ADAMTS18,ADCY6,ADGRL1,ALOX15,ALS2,ANKRD11,ARHGAP44,ATP13A2,AXIN2,CACNA1G,CCDC154,CDK16,CHD7,CHERP,COL11A2,CREBBP,CRSP3,CRTC1,DAGLA,DIAPH1,DIO2,DLG4,DLL1,DYNC1H1,E2F1,EHMT1,EP300,FURIN,G0S2,GABBR1,HDAC6,HDC,HTT,IFI6,IGSF9,ISG15,KCTD7,KHSRP,LARP1,LRP5,LSS,MEGF8,MMRN1,MRAP2,NECTIN1,NOTCH1,OPRL1,PAX2,PDK4,PIK3R2,PLCG1,PLEKHG2,PLK1,PLXNA1,PLXNA3,PLXNB3,PRKCG,QSOX2,RAB11FIP3,RFX6,RGS2,RHOF,RPTOR,…
GO:BP	microtubule-based movement	GO:0007018	0.034832	209	312	15	CCDC114,CEP131,CFAP46,DNAH1,DYNC1H1,GAS8,HTT,KIF12,KIF18B,KIF1A,KIF1C,KIF21B,KIF26A,KIF7,SYNE2
GO:BP	plasma membrane bounded cell projection organization	GO:0120036	0.0390409	932	312	38	ALS2,ARHGAP44,CAMSAP1,CCDC114,CDK16,CEP131,CEP164,CFAP46,DLG4,DNAH1,DZIP1L,EP300,GAS7,GAS8,HDAC6,HTT,IGSF9,KNDC1,MEGF8,MINK1,NOTCH1,PLXNA1,PLXNA3,PLXNB3,PTPN23,RAPGEF1,SARM1,SEMA4C,SEMA4F,SH2B1,SRCIN1,SYNE2,SYT3,TRIO,UNC5B,VANGL2,VAV2,ZSWIM8
GO:CC	cytoskeleton	GO:0005856	5.24947e-07	1428	307	61	ALS2,ARHGAP39,AXIN2,CAMSAP1,CCDC114,CCNF,CDC42BPB,CDC42BPG,CDK16,CEP131,CEP164,CGN,DIAPH1,DLG4,DNAH1,DYNC1H1,DZIP1L,E2F1,EHBP1L1,ESPL1,FARP2,GAS7,GAS8,HAUS5,HDAC6,HTT,KIF12,KIF18B,KIF1A,KIF1C,KIF21B,KIF26A,KIF7,LDB3,MAST2,MID1,MLPH,MYH14,MYH3,MYH7B,MYH9,NAV1,NUMA1,OBSCN,PAX2,PLK1,PPL,PTPN23,RAB11FIP3,RBBP6,SARM1,SH3PXD2B,SKI,SPTAN1,SRCIN1,SYNE2,TYK2,UBR4,USP20,VANGL2,WDR62
GO:CC	intracellular	GO:0005622	3.20309e-06	10642	307	249	ABCB8,ACIN1,AFMID,AKAP17A,ALOX15,ALS2,ANKRD11,ARHGAP17,ARHGAP33,ARHGAP39,ARHGAP44,ARHGEF11,ARID3B,ARNT2,ARRDC1,ASPA,ATG2A,ATXN1L,ATXN2L,AXIN2,B3GNT4,B4GALNT3,BCAS4,BCL9L,BICRA,BRD4,C12H17ORF100,CACNA1G,CAMSAP1,CAPN15,CASKIN1,CASZ1,CAVIN3,CBFA2T3,CC2D1A,CCDC114,CCDC3,CCNF,CD79A,CDC42BPB,CDC42BPG,CDK16,CDK18,CELSR1,CENPT,CEP131,CEP164,CGN,CHD2,CHD7,CHERP,CIC,CLCN6,CLEC16A,COL1A1,CREBBP,CRTC1,CSRP1,…
GO:CC	microtubule cytoskeleton	GO:0015630	7.09641e-06	830	307	41	ALS2,AXIN2,CAMSAP1,CCNF,CDC42BPG,CDK16,CEP131,CEP164,DIAPH1,DNAH1,DYNC1H1,DZIP1L,E2F1,EHBP1L1,ESPL1,GAS8,HAUS5,HDAC6,HTT,KIF12,KIF18B,KIF1A,KIF1C,KIF21B,KIF26A,KIF7,MAST2,MID1,NAV1,NUMA1,PAX2,PLK1,PTPN23,RAB11FIP3,RBBP6,SARM1,SKI,SPTAN1,UBR4,USP20,WDR62
GO:CC	intracellular part	GO:0044424	8.08597e-06	10474	307	245	ABCB8,ACIN1,AFMID,AKAP17A,ALOX15,ALS2,ANKRD11,ARHGAP17,ARHGAP33,ARHGAP39,ARHGAP44,ARHGEF11,ARID3B,ARNT2,ARRDC1,ASPA,ATG2A,ATXN1L,ATXN2L,AXIN2,B3GNT4,B4GALNT3,BCAS4,BCL9L,BICRA,BRD4,C12H17ORF100,CACNA1G,CAMSAP1,CASKIN1,CASZ1,CAVIN3,CBFA2T3,CC2D1A,CCDC114,CCDC3,CCNF,CD79A,CDC42BPB,CDC42BPG,CDK16,CDK18,CELSR1,CENPT,CEP131,CEP164,CGN,CHD2,CHD7,CHERP,CIC,CLCN6,CLEC16A,COL1A1,CREBBP,CRTC1,CSRP1,CTSF,CU…
GO:CC	intracellular organelle	GO:0043229	8.19718e-06	8976	307	219	ABCB8,ACIN1,AFMID,AKAP17A,ALOX15,ALS2,ANKRD11,ARHGAP39,ARID3B,ARNT2,ARRDC1,ATG2A,ATXN1L,ATXN2L,AXIN2,B3GNT4,B4GALNT3,BCL9L,BICRA,BRD4,CAMSAP1,CASZ1,CBFA2T3,CC2D1A,CCDC114,CCDC3,CCNF,CD79A,CDC42BPB,CDC42BPG,CDK16,CDK18,CELSR1,CENPT,CEP131,CEP164,CGN,CHD2,CHD7,CIC,CLCN6,CLEC16A,CREBBP,CRTC1,CSRP1,CTSF,D2HGDH,DBF4B,DENND6B,DIAPH1,DIDO1,DLG4,DLL1,DNAH1,DNMT1,DPP4,DYNC1H1,DZIP1L,E2F1,E2F7,EGFR,EHBP1L1…
GO:CC	cytoskeletal part	GO:0044430	9.53484e-06	1144	307	50	ALS2,AXIN2,CAMSAP1,CCDC114,CCNF,CDC42BPB,CDC42BPG,CEP131,CEP164,CGN,DIAPH1,DNAH1,DYNC1H1,DZIP1L,E2F1,EHBP1L1,ESPL1,GAS8,HAUS5,HDAC6,HTT,KIF12,KIF18B,KIF1A,KIF1C,KIF21B,KIF26A,KIF7,LDB3,MID1,MLPH,MYH14,MYH3,MYH7B,MYH9,NUMA1,OBSCN,PAX2,PLK1,PPL,PTPN23,RAB11FIP3,RBBP6,SARM1,SH3PXD2B,SKI,UBR4,USP20,VANGL2,WDR62
GO:CC	organelle	GO:0043226	1.98235e-05	9217	307	222	ABCB8,ACIN1,ADGRL1,AFMID,AKAP17A,ALOX15,ALS2,ANKRD11,ARHGAP39,ARHGAP44,ARID3B,ARNT2,ARRDC1,ATG2A,ATXN1L,ATXN2L,AXIN2,B3GNT4,B4GALNT3,BCL9L,BICRA,BRD4,CAMSAP1,CASZ1,CATSPERG,CBFA2T3,CC2D1A,CCDC114,CCDC3,CCNF,CD79A,CDC42BPB,CDC42BPG,CDK16,CDK18,CELSR1,CENPT,CEP131,CEP164,CGN,CHD2,CHD7,CIC,CLCN6,CLEC16A,CREBBP,CRTC1,CSRP1,CTSF,D2HGDH,DBF4B,DENND6B,DIAPH1,DIDO1,DLG4,DLL1,DNAH1,DNMT1,DPP4,DYNC1H1,DZIP…
GO:CC	intracellular non-membrane-bounded organelle	GO:0043232	0.000190504	3049	307	94	ABCB8,ACIN1,ALOX15,ALS2,ARHGAP39,ATXN1L,ATXN2L,AXIN2,BCL9L,BICRA,BRD4,CAMSAP1,CC2D1A,CCDC114,CCNF,CDC42BPB,CDC42BPG,CDK16,CENPT,CEP131,CEP164,CGN,CHD7,CREBBP,CSRP1,DIAPH1,DLG4,DNAH1,DYNC1H1,DZIP1L,E2F1,EHBP1L1,EHMT1,ESPL1,FARP2,GAS7,GAS8,GTF3C1,HAUS5,HDAC6,HTT,KHSRP,KIF12,KIF18B,KIF1A,KIF1C,KIF21B,KIF26A,KIF7,LARP1,LDB3,LSS,MAST2,MID1,MLPH,MYH14,MYH3,MYH7B,MYH9,NAV1,NCOR2,NSD2,NUMA1,OBSCN,PAX2,PL…
GO:CC	non-membrane-bounded organelle	GO:0043228	0.000193396	3050	307	94	ABCB8,ACIN1,ALOX15,ALS2,ARHGAP39,ATXN1L,ATXN2L,AXIN2,BCL9L,BICRA,BRD4,CAMSAP1,CC2D1A,CCDC114,CCNF,CDC42BPB,CDC42BPG,CDK16,CENPT,CEP131,CEP164,CGN,CHD7,CREBBP,CSRP1,DIAPH1,DLG4,DNAH1,DYNC1H1,DZIP1L,E2F1,EHBP1L1,EHMT1,ESPL1,FARP2,GAS7,GAS8,GTF3C1,HAUS5,HDAC6,HTT,KHSRP,KIF12,KIF18B,KIF1A,KIF1C,KIF21B,KIF26A,KIF7,LARP1,LDB3,LSS,MAST2,MID1,MLPH,MYH14,MYH3,MYH7B,MYH9,NAV1,NCOR2,NSD2,NUMA1,OBSCN,PAX2,PL…
GO:CC	microtubule	GO:0005874	0.000765131	209	307	16	CAMSAP1,DIAPH1,DYNC1H1,GAS8,HDAC6,KIF12,KIF18B,KIF1A,KIF1C,KIF21B,KIF26A,KIF7,MID1,NUMA1,PLK1,SARM1
GO:CC	nucleoplasm	GO:0005654	0.00142886	1949	307	65	ACIN1,AKAP17A,ANKRD11,ARID3B,ATXN1L,BCL9L,BRD4,CASZ1,CBFA2T3,CELSR1,CENPT,CEP164,CHD7,CREBBP,CRTC1,DBF4B,E2F1,E2F7,EHMT1,ELMSAN1,ENSSSCG00000035856,EP300,FAM193B,FAM222B,GLIS2,HDAC6,HDAC7,HIVEP1,HOXD3,HTT,KANSL1,KDM5C,KHSRP,KMT2B,MED12,MED13L,MGMT,MNT,NCOR2,NUMA1,PRDM15,PRRC2A,PTPN23,QSOX2,RAB11FIP3,RAI1,RBBP6,REXO1,RNF40,RPTOR,SAFB,SART3,SBF1,SKI,SLC9A1,STK35,TAF15,TLE2,TNRC18,TONSL,TP73,TRRAP,U…
GO:CC	supramolecular fiber	GO:0099512	0.00218949	550	307	27	CAMSAP1,COL1A1,COL27A1,COL5A1,COL5A3,CSRP1,DIAPH1,DYNC1H1,EHBP1L1,GAS8,HDAC6,KIF12,KIF18B,KIF1A,KIF1C,KIF21B,KIF26A,KIF7,LDB3,MID1,MYH3,NUMA1,PLK1,PPL,SARM1,SYNE2,TCAP
GO:CC	supramolecular polymer	GO:0099081	0.00249573	554	307	27	CAMSAP1,COL1A1,COL27A1,COL5A1,COL5A3,CSRP1,DIAPH1,DYNC1H1,EHBP1L1,GAS8,HDAC6,KIF12,KIF18B,KIF1A,KIF1C,KIF21B,KIF26A,KIF7,LDB3,MID1,MYH3,NUMA1,PLK1,PPL,SARM1,SYNE2,TCAP
GO:CC	supramolecular complex	GO:0099080	0.00266308	556	307	27	CAMSAP1,COL1A1,COL27A1,COL5A1,COL5A3,CSRP1,DIAPH1,DYNC1H1,EHBP1L1,GAS8,HDAC6,KIF12,KIF18B,KIF1A,KIF1C,KIF21B,KIF26A,KIF7,LDB3,MID1,MYH3,NUMA1,PLK1,PPL,SARM1,SYNE2,TCAP
GO:CC	microtubule associated complex	GO:0005875	0.00441417	118	307	11	DNAH1,DYNC1H1,HAUS5,HDAC6,KIF12,KIF18B,KIF1A,KIF1C,KIF21B,KIF26A,KIF7
GO:CC	banded collagen fibril	GO:0098643	0.00656758	10	307	4	COL1A1,COL27A1,COL5A1,COL5A3
GO:CC	fibrillar collagen trimer	GO:0005583	0.00656758	10	307	4	COL1A1,COL27A1,COL5A1,COL5A3
GO:CC	nuclear lumen	GO:0031981	0.00727094	2606	307	78	ABCB8,ACIN1,AKAP17A,ANKRD11,ARID3B,ATXN1L,BCL9L,BICRA,BRD4,CASZ1,CBFA2T3,CC2D1A,CELSR1,CENPT,CEP164,CHD7,CREBBP,CRTC1,DBF4B,E2F1,E2F7,EHMT1,ELMSAN1,ENSSSCG00000035856,EP300,EXOSC7,FAM193B,FAM222B,GLIS2,GTF3C1,HDAC6,HDAC7,HIVEP1,HOXD3,HTT,KANSL1,KDM5C,KHSRP,KMT2B,MED12,MED13L,MGMT,MNT,NCOR2,NUMA1,PAX2,PLK1,PRDM15,PRRC2A,PTPN23,QSOX2,RAB11FIP3,RAI1,RBBP6,REXO1,RFX6,RGS2,RNF40,RPTOR,SAFB,SAPCD2,SART…
GO:CC	kinesin complex	GO:0005871	0.0100136	49	307	7	KIF12,KIF18B,KIF1A,KIF1C,KIF21B,KIF26A,KIF7
GO:CC	microtubule organizing center	GO:0005815	0.010767	535	307	25	ALS2,AXIN2,CCNF,CDC42BPG,CEP131,CEP164,DYNC1H1,DZIP1L,E2F1,EHBP1L1,ESPL1,GAS8,HAUS5,HTT,KIF12,NUMA1,PAX2,PLK1,PTPN23,RAB11FIP3,RBBP6,SKI,UBR4,USP20,WDR62
GO:CC	collagen trimer	GO:0005581	0.0190152	54	307	7	C1QA,C1QTNF6,COL11A2,COL1A1,COL27A1,COL5A1,COL5A3
GO:CC	nucleoplasm part	GO:0044451	0.0241171	810	307	32	ACIN1,AKAP17A,CENPT,CREBBP,CRTC1,E2F7,EHMT1,ELMSAN1,ENSSSCG00000035856,EP300,GLIS2,HDAC6,HDAC7,HIVEP1,HOXD3,KANSL1,KDM5C,KMT2B,MED12,MED13L,NCOR2,PRDM15,PTPN23,RBBP6,REXO1,SBF1,SKI,STK35,TLE2,TONSL,TRRAP,WDFY3
GO:CC	complex of collagen trimers	GO:0098644	0.0294516	14	307	4	COL1A1,COL27A1,COL5A1,COL5A3
GO:CC	intracellular organelle part	GO:0044446	0.0301417	5634	307	140	ABCB8,ACIN1,AKAP17A,ALS2,ANKRD11,ARID3B,ATXN1L,AXIN2,B3GNT4,B4GALNT3,BCL9L,BICRA,BRD4,CAMSAP1,CASZ1,CBFA2T3,CC2D1A,CCDC114,CCNF,CDC42BPB,CDC42BPG,CELSR1,CENPT,CEP131,CEP164,CGN,CHD7,CLEC16A,CREBBP,CRTC1,D2HGDH,DBF4B,DIAPH1,DNAH1,DYNC1H1,DZIP1L,E2F1,E2F7,EGFR,EHBP1L1,EHMT1,ELMSAN1,ENSSSCG00000035856,EP300,ESPL1,EXOSC7,FAM193B,FAM222B,FUNDC2,FURIN,GAS8,GBF1,GLIS2,GTF3C1,HAUS5,HDAC6,HDAC7,HID1,HIVEP…
GO:CC	organelle part	GO:0044422	0.0398922	5863	307	144	ABCB8,ACIN1,AKAP17A,ALS2,ANKRD11,ARID3B,ATXN1L,AXIN2,B3GNT4,B4GALNT3,BCL9L,BICRA,BRD4,CAMSAP1,CASZ1,CATSPERG,CBFA2T3,CC2D1A,CCDC114,CCNF,CDC42BPB,CDC42BPG,CELSR1,CENPT,CEP131,CEP164,CGN,CHD7,CLEC16A,CREBBP,CRTC1,CSRP1,D2HGDH,DBF4B,DIAPH1,DLG4,DNAH1,DYNC1H1,DZIP1L,E2F1,E2F7,EGFR,EHBP1L1,EHMT1,ELMSAN1,ENSSSCG00000035856,EP300,ESPL1,EXOSC7,FAM193B,FAM222B,FUNDC2,FURIN,GAS8,GBF1,GLIS2,GTF3C1,HAUS5,HD…
GO:CC	nucleus	GO:0005634	0.041399	5031	307	127	ABCB8,ACIN1,AFMID,AKAP17A,ANKRD11,ARID3B,ARNT2,ATG2A,ATXN1L,AXIN2,BCL9L,BICRA,BRD4,CASZ1,CBFA2T3,CC2D1A,CCNF,CDK16,CDK18,CELSR1,CENPT,CEP164,CHD2,CHD7,CIC,CREBBP,CRTC1,CSRP1,DBF4B,DIDO1,DNMT1,E2F1,E2F7,EGFR,EHMT1,ELMSAN1,ENSSSCG00000035856,EP300,ESPL1,EXOSC7,FAM193B,FAM222B,FBXL18,FOXP4,GLIS2,GTF3C1,HDAC6,HDAC7,HERC2,HIVEP1,HOXD3,HTT,HUNK,INTS1,ISG15,KANSL1,KDM5C,KHSRP,KIF18B,KMT2B,LENG8,LPIN3,LR…
KEGG	Thyroid hormone signaling pathway	KEGG:04919	0.00443907	113	137	10	CREBBP,DIO2,EP300,MED12,MED13L,NOTCH1,PIK3R2,PLCG1,PRKCG,SLC9A1
KEGG	Notch signaling pathway	KEGG:04330	0.0367433	52	137	6	ATXN1L,CREBBP,DLL1,EP300,NCOR2,NOTCH1
