# Supplementary material for: Transcriptome, Spliceosome and Editome Expression Patterns of the Porcine Endometrium in Response to a Single Subclinical Dose of Salmonella Enteritidis Lipopolysaccharide
Source: Int J Mol Sci. 2020 Jun 13;21(12):4217. doi: 10.3390/ijms21124217 (PMC7352703; doi:10.3390/ijms21124217)
Supplement: Supplementary file 1 [file ijms-21-04217-s001.zip › Table4S.xlsx]

## Sheet: Correlation
DEL ID	DEG ID	correlation coeficient value
MSTRG.19846	MSTRG.12131	0.915706
MSTRG.19846	MSTRG.13227	0.929638
MSTRG.19846	MSTRG.13295	0.909746
MSTRG.19846	MSTRG.14237	0.906099
MSTRG.19846	MSTRG.14669	0.901854
MSTRG.19846	MSTRG.14764	0.933849
MSTRG.19846	MSTRG.15040	0.926848
MSTRG.19846	MSTRG.15070	0.926597
MSTRG.19846	MSTRG.15396	0.940846
MSTRG.19846	MSTRG.18334	0.901067
MSTRG.19846	MSTRG.19545	0.923767
MSTRG.19846	MSTRG.283	0.907402
MSTRG.19846	MSTRG.3851	0.904295
MSTRG.19846	MSTRG.5118	0.916256
MSTRG.19846	MSTRG.5210	0.913075
MSTRG.19846	MSTRG.7374	0.947946
MSTRG.19846	MSTRG.9537	0.90023
MSTRG.3558	MSTRG.11198	0.905449
MSTRG.3558	MSTRG.11617	0.901557
MSTRG.3558	MSTRG.12131	0.929814
MSTRG.3558	MSTRG.13227	0.941408
MSTRG.3558	MSTRG.13295	0.949861
MSTRG.3558	MSTRG.14237	0.947148
MSTRG.3558	MSTRG.14494	0.912501
MSTRG.3558	MSTRG.14669	0.919754
MSTRG.3558	MSTRG.14764	0.907124
MSTRG.3558	MSTRG.15040	0.948806
MSTRG.3558	MSTRG.15396	0.904023
MSTRG.3558	MSTRG.15479	0.939833
MSTRG.3558	MSTRG.18334	0.935174
MSTRG.3558	MSTRG.19545	0.949181
MSTRG.3558	MSTRG.198461	0.91123
MSTRG.3558	MSTRG.20683	0.909211
MSTRG.3558	MSTRG.3525	0.923056
MSTRG.3558	MSTRG.3851	0.906608
MSTRG.3558	MSTRG.3962	0.905345
MSTRG.3558	MSTRG.5118	0.934983
MSTRG.3558	MSTRG.6804	0.902379
MSTRG.3558	MSTRG.7374	0.909507
MSTRG.3558	MSTRG.7411	0.933034
MSTRG.3558	MSTRG.8638	0.903884
MSTRG.3558	MSTRG.8904	0.905575
MSTRG.3558	MSTRG.9537	0.930546
MSTRG.9270	MSTRG.15572	0.905453
