# Supplementary material for: Transcriptome, Spliceosome and Editome Expression Patterns of the Porcine Endometrium in Response to a Single Subclinical Dose of Salmonella Enteritidis Lipopolysaccharide
Source: Int J Mol Sci. 2020 Jun 13;21(12):4217. doi: 10.3390/ijms21124217 (PMC7352703; doi:10.3390/ijms21124217)
Supplement: Supplementary file 1 [file ijms-21-04217-s001.zip › Table5S.xlsx]

## Sheet: distance
lncRNA transcriptID	lncRNA geneID	partnerRNA transcript	partnerRNA gene	partner gene name	type connection	distance	subtype connection	location
MSTRG.2710.1	MSTRG.2710	ENSSSCT00000051865	ENSSSCG00000009560	NA	intergenic	56	divergent	upstream
MSTRG.4174.4	MSTRG.4174	ENSSSCT00000012497	ENSSSCG00000011417	DCAF1	intergenic	119	divergent	upstream
MSTRG.719.2	MSTRG.719	ENSSSCT00000005159	ENSSSCG00000004673	SLC28A2	intergenic	21	divergent	upstream
MSTRG.1109.2	MSTRG.1109	ENSSSCT00000031644	ENSSSCG00000026294	GMFB	intergenic	27	divergent	upstream
MSTRG.3861.2	MSTRG.3861	ENSSSCT00000044901	ENSSSCG00000031802	DHRS7B	intergenic	1651	same_strand	upstream
MSTRG.13485.3	MSTRG.13485	ENSSSCT00000061540	ENSSSCG00000000258	RARG	intergenic	228	divergent	upstream
MSTRG.118.2	MSTRG.118	ENSSSCT00000030322	ENSSSCG00000004087	CCDC170	intergenic	629	divergent	upstream
MSTRG.1858.1	MSTRG.1858	ENSSSCT00000049181	ENSSSCG00000028178	FH	intergenic	19	divergent	upstream
MSTRG.19849.1	MSTRG.19849	ENSSSCT00000066051	ENSSSCG00000040967	NACC2	intergenic	143	divergent	upstream
MSTRG.18992.1	MSTRG.18992	ENSSSCT00000057174	ENSSSCG00000036436	FZD1	intergenic	196	convergent	downstream
MSTRG.5381.1	MSTRG.5381	ENSSSCT00000044255	ENSSSCG00000031537	HAND2	intergenic	1063	divergent	upstream
MSTRG.18058.2	MSTRG.18058	ENSSSCT00000009873	ENSSSCG00000020879	FBXW7	intergenic	912	divergent	upstream
MSTRG.18541.1	MSTRG.18541	ENSSSCT00000062543	ENSSSCG00000014868	EMSY	intergenic	120	divergent	upstream
MSTRG.15565.1	MSTRG.15565	ENSSSCT00000003906	ENSSSCG00000024197	USP48	intergenic	1	divergent	upstream
MSTRG.14718.1	MSTRG.14718	ENSSSCT00000024936	ENSSSCG00000029408	ZFP30	intergenic	76	divergent	upstream
MSTRG.7975.5	MSTRG.7975	ENSSSCT00000049959	ENSSSCG00000007114	FOXA2	intergenic	1448	same_strand	downstream
MSTRG.2112.1	MSTRG.2112	ENSSSCT00000063562	ENSSSCG00000011013	WAC	intergenic	26	divergent	upstream
MSTRG.497.1	MSTRG.497	ENSSSCT00000004957	ENSSSCG00000004486	SLC17A5	intergenic	79	divergent	upstream
MSTRG.19634.1	MSTRG.19634	ENSSSCT00000063002	ENSSSCG00000035004	NA	intergenic	1875	divergent	upstream
MSTRG.8657.2	MSTRG.8657	ENSSSCT00000058606	ENSSSCG00000024157	ZNF800	intergenic	77	divergent	upstream
MSTRG.1074.1	MSTRG.1074	ENSSSCT00000061065	ENSSSCG00000034516	CDKL1	intergenic	750	divergent	upstream
MSTRG.14222.1	MSTRG.14222	ENSSSCT00000031647	ENSSSCG00000024687	FANCA	intergenic	71	divergent	upstream
MSTRG.11976.1	MSTRG.11976	ENSSSCT00000009362	ENSSSCG00000008557	EMILIN1	intergenic	126	divergent	upstream
MSTRG.19408.2	MSTRG.19408	ENSSSCT00000017005	ENSSSCG00000015611	DIEXF	intergenic	99	divergent	upstream
MSTRG.10731.1	MSTRG.10731	ENSSSCT00000052133	ENSSSCG00000037605	NA	intergenic	187	divergent	upstream
MSTRG.18258.1	MSTRG.18258	ENSSSCT00000010044	ENSSSCG00000009172	PPP3CA	intergenic	877	divergent	upstream
MSTRG.12448.1	MSTRG.12448	ENSSSCT00000006749	ENSSSCG00000006155	ZBTB10	intergenic	154	divergent	upstream
MSTRG.9156.2	MSTRG.9156	ENSSSCT00000014232	ENSSSCG00000013021	SF1	intergenic	190	divergent	upstream
MSTRG.16475.1	MSTRG.16475	ENSSSCT00000051508	ENSSSCG00000035559	NA	intergenic	466	same_strand	downstream
MSTRG.6750.2	MSTRG.6750	ENSSSCT00000053196	ENSSSCG00000015820	NSD3	intergenic	13	convergent	downstream
MSTRG.7583.1	MSTRG.7583	ENSSSCT00000065388	ENSSSCG00000033814	NA	intergenic	24	divergent	upstream
MSTRG.13552.3	MSTRG.13552	ENSSSCT00000056766	ENSSSCG00000033568	ZC3H10	intergenic	434	same_strand	upstream
MSTRG.2401.1	MSTRG.2401	ENSSSCT00000061556	ENSSSCG00000032667	NA	intergenic	258	same_strand	downstream
MSTRG.1.1	MSTRG.1	ENSSSCT00000065539	ENSSSCG00000037372	NA	intergenic	5	convergent	downstream
MSTRG.19145.1	MSTRG.19145	ENSSSCT00000062557	ENSSSCG00000032504	NA	intergenic	649	divergent	upstream
MSTRG.15864.2	MSTRG.15864	ENSSSCT00000056746	ENSSSCG00000038992	TUBB6	intergenic	213	divergent	upstream
MSTRG.10676.1	MSTRG.10676	ENSSSCT00000008308	ENSSSCG00000007572	LFNG	intergenic	805	same_strand	upstream
MSTRG.13679.3	MSTRG.13679	ENSSSCT00000051641	ENSSSCG00000023936	MYRFL	intergenic	299	convergent	downstream
MSTRG.18357.2	MSTRG.18357	ENSSSCT00000010123	ENSSSCG00000009243	THAP9	intergenic	117	divergent	upstream
MSTRG.7398.3	MSTRG.7398	ENSSSCT00000047291	ENSSSCG00000032942	NA	intergenic	168	divergent	upstream
MSTRG.7398.2	MSTRG.7398	ENSSSCT00000047291	ENSSSCG00000032942	NA	intergenic	128	divergent	upstream
MSTRG.12412.2	MSTRG.12412	ENSSSCT00000006712	ENSSSCG00000006120	OTUD6B	intergenic	583	divergent	upstream
MSTRG.13409.1	MSTRG.13409	ENSSSCT00000056537	ENSSSCG00000038968	TMEM263	intergenic	207	divergent	upstream
MSTRG.5622.2	MSTRG.5622	ENSSSCT00000027694	ENSSSCG00000029365	MSI1	intergenic	100	divergent	upstream
MSTRG.14327.1	MSTRG.14327	ENSSSCT00000044212	ENSSSCG00000002701	MON1B	intergenic	230	divergent	upstream
MSTRG.4651.1	MSTRG.4651	ENSSSCT00000056995	ENSSSCG00000028905	TNIK	intergenic	542	divergent	upstream
MSTRG.14274.4	MSTRG.14274	ENSSSCT00000002958	ENSSSCG00000002667	ZDHHC7	intergenic	59	divergent	upstream
MSTRG.459.2	MSTRG.459	ENSSSCT00000004911	ENSSSCG00000004446	NA	intergenic	55	divergent	upstream
MSTRG.3860.1	MSTRG.3860	ENSSSCT00000038619	ENSSSCG00000035671	USP22	intergenic	150	divergent	upstream
MSTRG.9021.1	MSTRG.9021	ENSSSCT00000056668	ENSSSCG00000031459	KMT5B	intergenic	123	divergent	upstream
MSTRG.12617.2	MSTRG.12617	ENSSSCT00000006941	ENSSSCG00000006333	NUF2	intergenic	171	divergent	upstream
MSTRG.18115.4	MSTRG.18115	ENSSSCT00000025519	ENSSSCG00000026360	CLGN	intergenic	115	divergent	upstream
MSTRG.19397.3	MSTRG.19397	ENSSSCT00000050585	ENSSSCG00000028293	RCOR3	intergenic	358	divergent	upstream
MSTRG.3781.1	MSTRG.3781	ENSSSCT00000046825	ENSSSCG00000031988	MYOCD	intergenic	40	divergent	upstream
MSTRG.14213.3	MSTRG.14213	ENSSSCT00000063109	ENSSSCG00000040913	NA	intergenic	25	divergent	upstream
MSTRG.9156.1	MSTRG.9156	ENSSSCT00000014232	ENSSSCG00000013021	SF1	intergenic	42	divergent	upstream
MSTRG.3341.5	MSTRG.3341	ENSSSCT00000035478	ENSSSCG00000017614	TRIM25	intergenic	164	divergent	upstream
MSTRG.11130.1	MSTRG.11130	ENSSSCT00000064690	ENSSSCG00000021118	GSPT1	intergenic	67	divergent	upstream
MSTRG.5216.1	MSTRG.5216	ENSSSCT00000023178	ENSSSCG00000027357	CSTB	intergenic	533	divergent	upstream
MSTRG.2941.2	MSTRG.2941	ENSSSCT00000049844	ENSSSCG00000040611	CPSF4L	intergenic	1527	same_strand	downstream
MSTRG.7975.2	MSTRG.7975	ENSSSCT00000049959	ENSSSCG00000007114	FOXA2	intergenic	1329	same_strand	downstream
MSTRG.1612.1	MSTRG.1612	ENSSSCT00000066119	ENSSSCG00000038554	PDCL	intergenic	6	divergent	upstream
MSTRG.6430.3	MSTRG.6430	ENSSSCT00000049708	ENSSSCG00000032558	EMX2	intergenic	538	divergent	upstream
MSTRG.19397.1	MSTRG.19397	ENSSSCT00000050585	ENSSSCG00000028293	RCOR3	intergenic	200	divergent	upstream
MSTRG.7908.1	MSTRG.7908	ENSSSCT00000058273	ENSSSCG00000039269	C20orf196	intergenic	858	convergent	downstream
MSTRG.9021.2	MSTRG.9021	ENSSSCT00000056668	ENSSSCG00000031459	KMT5B	intergenic	135	divergent	upstream
MSTRG.18115.2	MSTRG.18115	ENSSSCT00000025519	ENSSSCG00000026360	CLGN	intergenic	22	divergent	upstream
MSTRG.18115.3	MSTRG.18115	ENSSSCT00000025519	ENSSSCG00000026360	CLGN	intergenic	50	divergent	upstream
MSTRG.7398.1	MSTRG.7398	ENSSSCT00000047291	ENSSSCG00000032942	NA	intergenic	122	divergent	upstream
MSTRG.12127.1	MSTRG.12127	ENSSSCT00000054171	ENSSSCG00000005890	ZNF7	intergenic	35	divergent	upstream
MSTRG.5308.1	MSTRG.5308	ENSSSCT00000010564	ENSSSCG00000009633	NA	intergenic	1355	same_strand	upstream
MSTRG.13511.1	MSTRG.13511	ENSSSCT00000049517	ENSSSCG00000034474	HOXC9	intergenic	216	divergent	upstream
MSTRG.14763.1	MSTRG.14763	ENSSSCT00000031206	ENSSSCG00000030048	PLEKHG2	intergenic	655	divergent	upstream
MSTRG.2674.1	MSTRG.2674	ENSSSCT00000010454	ENSSSCG00000009536	ARGLU1	intergenic	42	divergent	upstream
MSTRG.8458.2	MSTRG.8458	ENSSSCT00000062215	ENSSSCG00000016432	PRKAG2	intergenic	392	divergent	upstream
MSTRG.6430.4	MSTRG.6430	ENSSSCT00000049708	ENSSSCG00000032558	EMX2	intergenic	523	divergent	upstream
MSTRG.7365.1	MSTRG.7365	ENSSSCT00000043830	ENSSSCG00000016365	ANKMY1	intergenic	210	divergent	upstream
MSTRG.14274.3	MSTRG.14274	ENSSSCT00000002958	ENSSSCG00000002667	ZDHHC7	intergenic	59	divergent	upstream
MSTRG.13552.1	MSTRG.13552	ENSSSCT00000056766	ENSSSCG00000033568	ZC3H10	intergenic	434	same_strand	upstream
MSTRG.17612.1	MSTRG.17612	ENSSSCT00000052188	ENSSSCG00000032262	IDUA	intergenic	397	convergent	downstream
MSTRG.3302.1	MSTRG.3302	ENSSSCT00000022259	ENSSSCG00000028962	NA	intergenic	8	convergent	downstream
MSTRG.8458.1	MSTRG.8458	ENSSSCT00000017892	ENSSSCG00000016431	GALNTL5	intergenic	1737	same_strand	upstream
MSTRG.7888.1	MSTRG.7888	ENSSSCT00000048348	ENSSSCG00000007004	NA	intergenic	22	divergent	upstream
MSTRG.2369.1	MSTRG.2369	ENSSSCT00000010210	ENSSSCG00000009319	PAN3	intergenic	41	divergent	upstream
MSTRG.3964.2	MSTRG.3964	ENSSSCT00000055811	ENSSSCG00000027738	LRRFIP2	intergenic	27	divergent	upstream
MSTRG.14213.2	MSTRG.14213	ENSSSCT00000063109	ENSSSCG00000040913	NA	intergenic	3	divergent	upstream
MSTRG.4174.2	MSTRG.4174	ENSSSCT00000012497	ENSSSCG00000011417	DCAF1	intergenic	113	divergent	upstream
MSTRG.6075.1	MSTRG.6075	ENSSSCT00000011299	ENSSSCG00000010322	ZNF503	intergenic	1542	divergent	upstream
MSTRG.12504.1	MSTRG.12504	ENSSSCT00000046274	ENSSSCG00000033144	YTHDF3	intergenic	42	divergent	upstream
MSTRG.18357.6	MSTRG.18357	ENSSSCT00000010123	ENSSSCG00000009243	THAP9	intergenic	126	divergent	upstream
MSTRG.1872.1	MSTRG.1872	ENSSSCT00000011871	ENSSSCG00000010849	WDR26	intergenic	320	convergent	downstream
MSTRG.14274.1	MSTRG.14274	ENSSSCT00000002958	ENSSSCG00000002667	ZDHHC7	intergenic	59	divergent	upstream
MSTRG.7654.1	MSTRG.7654	ENSSSCT00000018492	ENSSSCG00000016982	NA	intergenic	204	divergent	upstream
MSTRG.12617.1	MSTRG.12617	ENSSSCT00000006941	ENSSSCG00000006333	NUF2	intergenic	157	divergent	upstream
MSTRG.4174.1	MSTRG.4174	ENSSSCT00000012497	ENSSSCG00000011417	DCAF1	intergenic	113	divergent	upstream
MSTRG.8836.2	MSTRG.8836	ENSSSCT00000018205	ENSSSCG00000016724	MRPS24	intergenic	416	divergent	upstream
MSTRG.18377.1	MSTRG.18377	ENSSSCT00000056029	ENSSSCG00000014579	TMEM41B	intergenic	202	divergent	upstream
MSTRG.1074.2	MSTRG.1074	ENSSSCT00000053912	ENSSSCG00000036634	MAP4K5	intergenic	1664	convergent	downstream
MSTRG.16475.2	MSTRG.16475	ENSSSCT00000051508	ENSSSCG00000035559	NA	intergenic	706	same_strand	downstream
MSTRG.5104.1	MSTRG.5104	ENSSSCT00000013162	ENSSSCG00000012030	CLDN8	intergenic	216	divergent	upstream
MSTRG.8470.1	MSTRG.8470	ENSSSCT00000017898	ENSSSCG00000016437	WDR86	intergenic	141	divergent	upstream
MSTRG.14274.5	MSTRG.14274	ENSSSCT00000002958	ENSSSCG00000002667	ZDHHC7	intergenic	79	divergent	upstream
MSTRG.23.2	MSTRG.23	ENSSSCT00000039396	ENSSSCG00000004018	AFDN	intergenic	283	divergent	upstream
MSTRG.8232.2	MSTRG.8232	ENSSSCT00000025121	ENSSSCG00000022714	OSER1	intergenic	99	divergent	upstream
MSTRG.2846.1	MSTRG.2846	ENSSSCT00000042330	ENSSSCG00000031600	SYNGR2	intergenic	373	divergent	upstream
MSTRG.18104.1	MSTRG.18104	ENSSSCT00000035764	ENSSSCG00000009048	GAB1	intergenic	53	divergent	upstream
MSTRG.17177.2	MSTRG.17177	ENSSSCT00000040061	ENSSSCG00000001991	DHRS1	intergenic	560	same_strand	downstream
MSTRG.102.1	MSTRG.102	ENSSSCT00000004504	ENSSSCG00000004075	RGS17	intergenic	38	convergent	downstream
MSTRG.497.2	MSTRG.497	ENSSSCT00000004957	ENSSSCG00000004486	SLC17A5	intergenic	78	divergent	upstream
MSTRG.13952.1	MSTRG.13952	ENSSSCT00000050127	ENSSSCG00000000732	CRACR2A	intergenic	740	convergent	downstream
MSTRG.12127.4	MSTRG.12127	ENSSSCT00000054171	ENSSSCG00000005890	ZNF7	intergenic	35	divergent	upstream
MSTRG.11283.1	MSTRG.11283	ENSSSCT00000008781	ENSSSCG00000008013	IGFALS	intergenic	34	divergent	upstream
MSTRG.19397.2	MSTRG.19397	ENSSSCT00000050585	ENSSSCG00000028293	RCOR3	intergenic	295	divergent	upstream
MSTRG.6668.1	MSTRG.6668	ENSSSCT00000055528	ENSSSCG00000036898	NIPA2	intergenic	101	divergent	upstream
MSTRG.2941.1	MSTRG.2941	ENSSSCT00000049844	ENSSSCG00000040611	CPSF4L	intergenic	1168	same_strand	downstream
MSTRG.14213.5	MSTRG.14213	ENSSSCT00000063109	ENSSSCG00000040913	NA	intergenic	926	divergent	upstream
MSTRG.14213.6	MSTRG.14213	ENSSSCT00000063109	ENSSSCG00000040913	NA	intergenic	3	divergent	upstream
MSTRG.15662.1	MSTRG.15662	ENSSSCT00000003971	ENSSSCG00000003577	WASF2	intergenic	436	divergent	upstream
MSTRG.11976.3	MSTRG.11976	ENSSSCT00000009362	ENSSSCG00000008557	EMILIN1	intergenic	178	divergent	upstream
MSTRG.14213.7	MSTRG.14213	ENSSSCT00000063109	ENSSSCG00000040913	NA	intergenic	926	divergent	upstream
MSTRG.13546.3	MSTRG.13546	ENSSSCT00000058448	ENSSSCG00000031139	IKZF4	intergenic	344	divergent	upstream
MSTRG.4404.1	MSTRG.4404	ENSSSCT00000062059	ENSSSCG00000040702	CCDC174	intergenic	364	same_strand	downstream
MSTRG.2477.1	MSTRG.2477	ENSSSCT00000056839	ENSSSCG00000021060	RCBTB1	intergenic	1165	same_strand	upstream
MSTRG.8024.2	MSTRG.8024	ENSSSCT00000007828	ENSSSCG00000007155	C20orf194	intergenic	370	divergent	upstream
MSTRG.2372.1	MSTRG.2372	ENSSSCT00000060165	ENSSSCG00000037170	POMP	intergenic	244	divergent	upstream
MSTRG.1800.1	MSTRG.1800	ENSSSCT00000023586	ENSSSCG00000024912	WDR5	intergenic	152	divergent	upstream
MSTRG.13485.2	MSTRG.13485	ENSSSCT00000061540	ENSSSCG00000000258	RARG	intergenic	227	divergent	upstream
MSTRG.17636.1	MSTRG.17636	ENSSSCT00000063499	ENSSSCG00000008690	RNF4	intergenic	1703	convergent	downstream
MSTRG.2674.2	MSTRG.2674	ENSSSCT00000010454	ENSSSCG00000009536	ARGLU1	intergenic	58	divergent	upstream
MSTRG.17533.1	MSTRG.17533	ENSSSCT00000002729	ENSSSCG00000002458	TMEM251	intergenic	105	divergent	upstream
MSTRG.6430.1	MSTRG.6430	ENSSSCT00000049708	ENSSSCG00000032558	EMX2	intergenic	8	divergent	upstream
MSTRG.20424.1	MSTRG.20424	ENSSSCT00000034839	ENSSSCG00000031027	IRS4	intergenic	814	divergent	upstream
MSTRG.4174.3	MSTRG.4174	ENSSSCT00000012497	ENSSSCG00000011417	DCAF1	intergenic	119	divergent	upstream
MSTRG.5381.3	MSTRG.5381	ENSSSCT00000044255	ENSSSCG00000031537	HAND2	intergenic	1351	divergent	upstream
MSTRG.7999.2	MSTRG.7999	ENSSSCT00000045726	ENSSSCG00000039380	NANP	intergenic	113	divergent	upstream
MSTRG.11707.1	MSTRG.11707	ENSSSCT00000062317	ENSSSCG00000039161	MEIS1	intergenic	26	convergent	downstream
MSTRG.8062.1	MSTRG.8062	ENSSSCT00000066288	ENSSSCG00000038854	PSMF1	intergenic	84	divergent	upstream
MSTRG.5381.2	MSTRG.5381	ENSSSCT00000044255	ENSSSCG00000031537	HAND2	intergenic	1063	divergent	upstream
MSTRG.14866.1	MSTRG.14866	ENSSSCT00000055052	ENSSSCG00000038289	ZNF234	intergenic	1446	divergent	upstream
MSTRG.9688.1	MSTRG.9688	ENSSSCT00000045769	ENSSSCG00000013772	ASF1B	intergenic	307	divergent	upstream
MSTRG.3341.6	MSTRG.3341	ENSSSCT00000035478	ENSSSCG00000017614	TRIM25	intergenic	173	divergent	upstream
MSTRG.18357.7	MSTRG.18357	ENSSSCT00000010123	ENSSSCG00000009243	THAP9	intergenic	135	divergent	upstream
MSTRG.2710.2	MSTRG.2710	ENSSSCT00000051865	ENSSSCG00000009560	NA	intergenic	56	divergent	upstream
MSTRG.19859.1	MSTRG.19859	ENSSSCT00000006335	ENSSSCG00000005759	MRPS2	intergenic	773	same_strand	downstream
MSTRG.11976.4	MSTRG.11976	ENSSSCT00000009362	ENSSSCG00000008557	EMILIN1	intergenic	187	divergent	upstream
MSTRG.1514.1	MSTRG.1514	ENSSSCT00000050231	ENSSSCG00000037744	ZNF483	intergenic	265	same_strand	downstream
MSTRG.7999.1	MSTRG.7999	ENSSSCT00000045726	ENSSSCG00000039380	NANP	intergenic	113	divergent	upstream
MSTRG.11948.1	MSTRG.11948	ENSSSCT00000009354	ENSSSCG00000008549	SLC4A1AP	intergenic	920	same_strand	downstream
MSTRG.16286.1	MSTRG.16286	ENSSSCT00000037476	ENSSSCG00000036909	NA	intergenic	138	divergent	upstream
MSTRG.10042.1	MSTRG.10042	ENSSSCT00000051702	ENSSSCG00000013421	NA	intergenic	111	divergent	upstream
MSTRG.17725.1	MSTRG.17725	ENSSSCT00000060834	ENSSSCG00000008747	NCAPG	intergenic	196	divergent	upstream
MSTRG.6477.1	MSTRG.6477	ENSSSCT00000049711	ENSSSCG00000010721	PSTK	intergenic	45	divergent	upstream
MSTRG.2674.3	MSTRG.2674	ENSSSCT00000010454	ENSSSCG00000009536	ARGLU1	intergenic	79	divergent	upstream
MSTRG.17555.1	MSTRG.17555	ENSSSCT00000050852	ENSSSCG00000028225	DICER1	intergenic	88	divergent	upstream
MSTRG.3341.9	MSTRG.3341	ENSSSCT00000035478	ENSSSCG00000017614	TRIM25	intergenic	174	divergent	upstream
MSTRG.10740.1	MSTRG.10740	ENSSSCT00000008349	ENSSSCG00000007609	ARPC1A	intergenic	31	divergent	upstream
MSTRG.15864.1	MSTRG.15864	ENSSSCT00000056746	ENSSSCG00000038992	TUBB6	intergenic	111	divergent	upstream
MSTRG.612.1	MSTRG.612	ENSSSCT00000046654	ENSSSCG00000004578	ANXA2	intergenic	1562	same_strand	upstream
MSTRG.17925.1	MSTRG.17925	ENSSSCT00000061833	ENSSSCG00000008903	KIAA1211	intergenic	357	convergent	downstream
MSTRG.4077.1	MSTRG.4077	ENSSSCT00000044654	ENSSSCG00000011332	SETD2	intergenic	18	divergent	upstream
MSTRG.828.1	MSTRG.828	ENSSSCT00000055368	ENSSSCG00000039393	SPRED1	intergenic	64	divergent	upstream
MSTRG.16819.1	MSTRG.16819	ENSSSCT00000001826	ENSSSCG00000026741	TBCC	intergenic	982	same_strand	downstream
MSTRG.18357.5	MSTRG.18357	ENSSSCT00000010123	ENSSSCG00000009243	THAP9	intergenic	122	divergent	upstream
MSTRG.5390.1	MSTRG.5390	ENSSSCT00000010639	ENSSSCG00000009704	HMGB2	intergenic	721	divergent	upstream
MSTRG.17612.2	MSTRG.17612	ENSSSCT00000052188	ENSSSCG00000032262	IDUA	intergenic	409	convergent	downstream
MSTRG.11119.1	MSTRG.11119	ENSSSCT00000008634	ENSSSCG00000037673	NA	intergenic	2	convergent	downstream
MSTRG.5390.2	MSTRG.5390	ENSSSCT00000010639	ENSSSCG00000009704	HMGB2	intergenic	451	divergent	upstream
MSTRG.11561.1	MSTRG.11561	ENSSSCT00000037359	ENSSSCG00000035478	RMND5A	intergenic	306	divergent	upstream
MSTRG.3341.8	MSTRG.3341	ENSSSCT00000035478	ENSSSCG00000017614	TRIM25	intergenic	173	divergent	upstream
MSTRG.18864.1	MSTRG.18864	ENSSSCT00000016581	ENSSSCG00000015215	CHEK1	intergenic	79	divergent	upstream
MSTRG.14866.2	MSTRG.14866	ENSSSCT00000055052	ENSSSCG00000038289	ZNF234	intergenic	1451	divergent	upstream
MSTRG.3964.3	MSTRG.3964	ENSSSCT00000055811	ENSSSCG00000027738	LRRFIP2	intergenic	42	divergent	upstream
MSTRG.17725.2	MSTRG.17725	ENSSSCT00000009570	ENSSSCG00000008747	NCAPG	intergenic	196	divergent	upstream
MSTRG.16962.1	MSTRG.16962	ENSSSCT00000065973	ENSSSCG00000038630	FAM103A1	intergenic	51	divergent	upstream
MSTRG.657.1	MSTRG.657	ENSSSCT00000005096	ENSSSCG00000004615	WDR72	intergenic	35	divergent	upstream
MSTRG.18639.1	MSTRG.18639	ENSSSCT00000016326	ENSSSCG00000014965	ENDOD1	intergenic	88	divergent	upstream
MSTRG.17640.1	MSTRG.17640	ENSSSCT00000009506	ENSSSCG00000008689	ZFYVE28	intergenic	169	divergent	upstream
MSTRG.12127.2	MSTRG.12127	ENSSSCT00000054171	ENSSSCG00000005890	ZNF7	intergenic	35	divergent	upstream
MSTRG.7654.2	MSTRG.7654	ENSSSCT00000018492	ENSSSCG00000016982	NA	intergenic	204	divergent	upstream
MSTRG.7975.1	MSTRG.7975	ENSSSCT00000049959	ENSSSCG00000007114	FOXA2	intergenic	1329	same_strand	downstream
MSTRG.3964.1	MSTRG.3964	ENSSSCT00000055811	ENSSSCG00000027738	LRRFIP2	intergenic	27	divergent	upstream
MSTRG.5114.1	MSTRG.5114	ENSSSCT00000026584	ENSSSCG00000029392	HUNK	intergenic	117	divergent	upstream
MSTRG.23.3	MSTRG.23	ENSSSCT00000051253	ENSSSCG00000004018	AFDN	intergenic	289	divergent	upstream
MSTRG.8062.2	MSTRG.8062	ENSSSCT00000066288	ENSSSCG00000038854	PSMF1	intergenic	87	divergent	upstream
MSTRG.11745.1	MSTRG.11745	ENSSSCT00000051906	ENSSSCG00000008382	USP34	intergenic	371	divergent	upstream
MSTRG.12446.1	MSTRG.12446	ENSSSCT00000023680	ENSSSCG00000022989	ZNF704	intergenic	1723	convergent	downstream
MSTRG.118.3	MSTRG.118	ENSSSCT00000030322	ENSSSCG00000004087	CCDC170	intergenic	1082	divergent	upstream
MSTRG.19060.1	MSTRG.19060	ENSSSCT00000061243	ENSSSCG00000038187	NA	intergenic	188	divergent	upstream
MSTRG.19408.1	MSTRG.19408	ENSSSCT00000017005	ENSSSCG00000015611	DIEXF	intergenic	73	divergent	upstream
MSTRG.1201.8	MSTRG.1201	ENSSSCT00000035926	ENSSSCG00000039987	NA	intergenic	44	divergent	upstream
MSTRG.13546.2	MSTRG.13546	ENSSSCT00000058448	ENSSSCG00000031139	IKZF4	intergenic	23	divergent	upstream
MSTRG.16077.2	MSTRG.16077	ENSSSCT00000004191	ENSSSCG00000003788	PTGER3	intergenic	424	convergent	downstream
MSTRG.6668.2	MSTRG.6668	ENSSSCT00000055528	ENSSSCG00000036898	NIPA2	intergenic	115	divergent	upstream
MSTRG.3972.1	MSTRG.3972	ENSSSCT00000022614	ENSSSCG00000028740	CTDSPL	intergenic	18	divergent	upstream
MSTRG.11976.2	MSTRG.11976	ENSSSCT00000009362	ENSSSCG00000008557	EMILIN1	intergenic	126	divergent	upstream
MSTRG.6475.2	MSTRG.6475	ENSSSCT00000027406	ENSSSCG00000023865	NA	intergenic	958	same_strand	downstream
MSTRG.7961.1	MSTRG.7961	ENSSSCT00000007769	ENSSSCG00000007097	SEC23B	intergenic	141	divergent	upstream
MSTRG.569.1	MSTRG.569	ENSSSCT00000005017	ENSSSCG00000004542	NARS	intergenic	104	divergent	upstream
MSTRG.11392.1	MSTRG.11392	ENSSSCT00000059671	ENSSSCG00000032288	SLC20A1	intergenic	45	divergent	upstream
MSTRG.15864.3	MSTRG.15864	ENSSSCT00000056746	ENSSSCG00000038992	TUBB6	intergenic	379	divergent	upstream
MSTRG.17305.1	MSTRG.17305	ENSSSCT00000002500	ENSSSCG00000002245	KATNBL1	intergenic	1818	same_strand	downstream
MSTRG.12934.1	MSTRG.12934	ENSSSCT00000027320	ENSSSCG00000006740	ATP1A1	intergenic	111	divergent	upstream
MSTRG.19366.1	MSTRG.19366	ENSSSCT00000016975	ENSSSCG00000015582	PTPN14	intergenic	1280	same_strand	downstream
MSTRG.14274.2	MSTRG.14274	ENSSSCT00000002958	ENSSSCG00000002667	ZDHHC7	intergenic	65	divergent	upstream
MSTRG.5174.1	MSTRG.5174	ENSSSCT00000029140	ENSSSCG00000029219	SH3BGR	intergenic	1285	divergent	upstream
MSTRG.5622.1	MSTRG.5622	ENSSSCT00000027694	ENSSSCG00000029365	MSI1	intergenic	52	divergent	upstream
MSTRG.2369.3	MSTRG.2369	ENSSSCT00000063523	ENSSSCG00000009319	PAN3	intergenic	357	divergent	upstream
MSTRG.13226.2	MSTRG.13226	ENSSSCT00000000020	ENSSSCG00000000019	NUP50	intergenic	38	divergent	upstream
MSTRG.8657.3	MSTRG.8657	ENSSSCT00000058606	ENSSSCG00000024157	ZNF800	intergenic	80	divergent	upstream
MSTRG.12127.3	MSTRG.12127	ENSSSCT00000054171	ENSSSCG00000005890	ZNF7	intergenic	35	divergent	upstream
MSTRG.13554.1	MSTRG.13554	ENSSSCT00000027288	ENSSSCG00000020725	NA	intergenic	229	divergent	upstream
MSTRG.14222.2	MSTRG.14222	ENSSSCT00000031647	ENSSSCG00000024687	FANCA	intergenic	71	divergent	upstream
MSTRG.1493.1	MSTRG.1493	ENSSSCT00000005987	ENSSSCG00000005444	TMEM245	intergenic	1985	same_strand	downstream
MSTRG.5637.2	MSTRG.5637	ENSSSCT00000010869	ENSSSCG00000009919	HNF1A	intergenic	1974	divergent	upstream
MSTRG.18891.6	MSTRG.18891	ENSSSCT00000039028	ENSSSCG00000015238	ARHGAP32	intergenic	158	divergent	upstream
MSTRG.7755.1	MSTRG.7755	ENSSSCT00000059335	ENSSSCG00000035676	G3BP1	intergenic	394	divergent	upstream
MSTRG.6430.2	MSTRG.6430	ENSSSCT00000049708	ENSSSCG00000032558	EMX2	intergenic	8	divergent	upstream
MSTRG.1201.4	MSTRG.1201	ENSSSCT00000031027	ENSSSCG00000039759	IFN-DELTA-8	intergenic	126	divergent	upstream
MSTRG.19859.2	MSTRG.19859	ENSSSCT00000006335	ENSSSCG00000005759	MRPS2	intergenic	773	same_strand	downstream
MSTRG.4771.1	MSTRG.4771	ENSSSCT00000050107	ENSSSCG00000011811	LPP	intergenic	187	same_strand	downstream
MSTRG.11385.3	MSTRG.11385	ENSSSCT00000045218	ENSSSCG00000008080	PHF2	intergenic	14	divergent	upstream
MSTRG.3709.1	MSTRG.3709	ENSSSCT00000027166	ENSSSCG00000026818	CTC1	intergenic	949	same_strand	downstream
MSTRG.10463.1	MSTRG.10463	ENSSSCT00000015664	ENSSSCG00000014337	ETF1	intergenic	168	divergent	upstream
MSTRG.8836.1	MSTRG.8836	ENSSSCT00000018205	ENSSSCG00000016724	MRPS24	intergenic	190	divergent	upstream
MSTRG.3861.3	MSTRG.3861	ENSSSCT00000044901	ENSSSCG00000031802	DHRS7B	intergenic	1653	same_strand	upstream
