# Supplementary material for: Transcriptome, Spliceosome and Editome Expression Patterns of the Porcine Endometrium in Response to a Single Subclinical Dose of Salmonella Enteritidis Lipopolysaccharide
Source: Int J Mol Sci. 2020 Jun 13;21(12):4217. doi: 10.3390/ijms21124217 (PMC7352703; doi:10.3390/ijms21124217)
Supplement: Supplementary file 1 [file ijms-21-04217-s001.zip › Table6S.xlsx]

## Sheet: SUPPA
Gene ID	Delta PSI	padj	AS type	DAS event coordinates	ENSEMBL gene ID	Gene name	Description	Gene biotype
MSTRG.9990	0.192402	0.00999001	RI	MSTRG.9990;RI:2:76663142:76663336-76665813:76665992:+	ENSSSCG00000013442	ABHD17A	abhydrolase domain containing 17A [Source:NCBI gene;Acc:100524666]	protein_coding
MSTRG.3686	0.160124	0.0274725	RI	MSTRG.3686;RI:12:52578341:52578470-52578566:52578691:+	ENSSSCG00000017947	ACADVL	acyl-CoA dehydrogenase very long chain [Source:NCBI gene;Acc:100520636]	protein_coding
MSTRG.8241	0.24004	0.0154845	A3	MSTRG.8241;A3:17:47046805-47047404:47046088-47047404:-	ENSSSCG00000021255	ADA	adenosine deaminase [Source:NCBI gene;Acc:100625920]	protein_coding
MSTRG.19756	0.233995	0.021978	RI	MSTRG.19756;RI:AEMK02000569.1:901940:902180-903210:905078:+	ENSSSCG00000032986	AKAP17A	A-kinase anchoring protein 17A [Source:NCBI gene;Acc:110258188]	protein_coding
MSTRG.19801	0.240709	0.034965	RI	MSTRG.19801;RI:AEMK02000682.1:718111:718314-721604:721733:+	ENSSSCG00000032828	ANAPC2	anaphase promoting complex subunit 2 [Source:NCBI gene;Acc:100621019]	protein_coding
MSTRG.14240	0.326391	0.011988	RI	MSTRG.14240;RI:6:891142:891248-892283:892535:+	ENSSSCG00000002650	APRT	adenine phosphoribosyltransferase [Source:NCBI gene;Acc:100622001]	protein_coding
MSTRG.8406	0.319819	0.035964	RI	MSTRG.8406;RI:17:62387804:62387836-62389224:62389280:+	ENSSSCG00000032235	ARFGAP1	ADP ribosylation factor GTPase activating protein 1 [Source:NCBI gene;Acc:110257378]	protein_coding
MSTRG.8406	0.341516	0.026973	RI	MSTRG.8406;RI:17:62387804:62388547-62389224:62389280:+	ENSSSCG00000032235	ARFGAP1	ADP ribosylation factor GTPase activating protein 1 [Source:NCBI gene;Acc:110257378]	protein_coding
MSTRG.8406	0.381387	0.026973	RI	MSTRG.8406;RI:17:62387804:62387836-62388518:62389280:+	ENSSSCG00000032235	ARFGAP1	ADP ribosylation factor GTPase activating protein 1 [Source:NCBI gene;Acc:110257378]	protein_coding
MSTRG.15393	0.152703	0.0454545	A3	MSTRG.15393;A3:6:65040590-65042387:65040590-65043220:+	ENSSSCG00000024223	ARHGEF16	Rho guanine nucleotide exchange factor 16 [Source:NCBI gene;Acc:100625324]	protein_coding
MSTRG.20363	0.388924	0.0412088	A3	MSTRG.20363;A3:X:83132935-83133755:83132935-83133815:+	ENSSSCG00000038569	ARMCX1	armadillo repeat containing X-linked 1 [Source:NCBI gene;Acc:100622470]	protein_coding
MSTRG.20363	0.465744	0.0412088	RI	MSTRG.20363;RI:X:83132890:83132935-83133815:83133918:+	ENSSSCG00000038569	ARMCX1	armadillo repeat containing X-linked 1 [Source:NCBI gene;Acc:100622470]	protein_coding
MSTRG.5504	0.164769	0.044955	RI	MSTRG.5504;RI:14:30520216:30520886-30521185:30521286:-	ENSSSCG00000009798	B3GNT4	UDP-GlcNAc:betaGal beta-1,3-N-acetylglucosaminyltransferase 4 [Source:NCBI gene;Acc:100736645]	protein_coding
MSTRG.12648	0.407743	0.0499501	RI	MSTRG.12648;RI:4:89279345:89279490-89279846:89280120:+	ENSSSCG00000006360	B4GALT3	beta-1,4-galactosyltransferase 3 [Source:NCBI gene;Acc:100154856]	protein_coding
MSTRG.799	0.228711	0.0314685	A3	MSTRG.799;A3:1:130555337-130556276:130555335-130556276:-	ENSSSCG00000032022	C15orf62	GTP cyclohydrolase I feedback regulator [Source:NCBI gene;Acc:100153745]	protein_coding
MSTRG.799	0.321166	0.011988	RI	MSTRG.799;RI:1:130554978:130555335-130556276:130559948:-	ENSSSCG00000032022	C15orf62	GTP cyclohydrolase I feedback regulator [Source:NCBI gene;Acc:100153745]	protein_coding
MSTRG.10800	0.287657	0.037962	RI	MSTRG.10800;RI:3:8160036:8160199-8160294:8160376:-	ENSSSCG00000007647	C7orf43	microtubule associated protein 11 [Source:NCBI gene;Acc:100510955]	protein_coding
MSTRG.8563	-0.513471	0.0202298	AF	MSTRG.8563;AF:18:10316777-10326528:10326534:10316777-10332724:10332784:-	ENSSSCG00000016509	C7orf55-LUC7L2	putative RNA-binding protein Luc7-like 2 [Source:NCBI gene;Acc:102162486]	protein_coding
MSTRG.8563	0.383142	0.0438312	AF	MSTRG.8563;AF:18:10316777-10318365:10318435:10316777-10332724:10332784:-	ENSSSCG00000016509	C7orf55-LUC7L2	putative RNA-binding protein Luc7-like 2 [Source:NCBI gene;Acc:102162486]	protein_coding
MSTRG.8563	0.59858	0.0438312	AF	MSTRG.8563;AF:18:10316777-10318365:10318435:10316777-10332148:10332446:-	ENSSSCG00000016509	C7orf55-LUC7L2	putative RNA-binding protein Luc7-like 2 [Source:NCBI gene;Acc:102162486]	protein_coding
MSTRG.8563	0.657737	0.0134865	AF	MSTRG.8563;AF:18:10316777-10318365:10318435:10316777-10326528:10326534:-	ENSSSCG00000016509	C7orf55-LUC7L2	putative RNA-binding protein Luc7-like 2 [Source:NCBI gene;Acc:102162486]	protein_coding
MSTRG.8646	-0.16238	0.033966	MX	MSTRG.8646;MX:18:19852097-19856729:19856922-19862607:19852097-19856996:19857189-19862607:-	ENSSSCG00000016581	CALU	calumenin [Source:NCBI gene;Acc:397301]	protein_coding
MSTRG.8646	0.252203	0.015984	A5	MSTRG.8646;A5:18:19852097-19856729:19852097-19856996:-	ENSSSCG00000016581	CALU	calumenin [Source:NCBI gene;Acc:397301]	protein_coding
MSTRG.8646	0.406466	0.00599401	A3	MSTRG.8646;A3:18:19857189-19862607:19856922-19862607:-	ENSSSCG00000016581	CALU	calumenin [Source:NCBI gene;Acc:397301]	protein_coding
MSTRG.11339	0.280634	0.020979	RI	MSTRG.11339;RI:3:41193828:41193953-41194632:41194855:-	ENSSSCG00000007993	CAPN15	calpain 15 [Source:NCBI gene;Acc:100523542]	protein_coding
MSTRG.11367	0.243244	0.0434565	RI	MSTRG.11367;RI:3:42648755:42648814-42649048:42649119:+	ENSSSCG00000008077	CARD19	caspase recruitment domain family member 19 [Source:NCBI gene;Acc:100514222]	protein_coding
MSTRG.5720	0.24238	0.01998	RI	MSTRG.5720;RI:14:47263007:47263120-47263557:47263680:-	ENSSSCG00000009998	CASTOR1	cytosolic arginine sensor for mTORC1 subunit 1 [Source:NCBI gene;Acc:100157272]	protein_coding
MSTRG.5720	0.286985	0.01998	A5	MSTRG.5720;A5:14:47262842-47263007:47262842-47263557:-	ENSSSCG00000009998	CASTOR1	cytosolic arginine sensor for mTORC1 subunit 1 [Source:NCBI gene;Acc:100157272]	protein_coding
MSTRG.12679	0.37087	0.0244755	RI	MSTRG.12679;RI:4:92099892:92100170-92100470:92100763:-	ENSSSCG00000006452	CD1D	CD1d molecule [Source:NCBI gene;Acc:100124526]	protein_coding
MSTRG.1670	0.269764	0.011988	SE	MSTRG.1670;SE:1:268277174-268277639:268277720-268278467:+	ENSSSCG00000005621	CDK9	cyclin dependent kinase 9 [Source:NCBI gene;Acc:100307051]	protein_coding
MSTRG.1670	0.310859	0.02997	RI	MSTRG.1670;RI:1:268277639:268277693-268278467:268278557:+	ENSSSCG00000005621	CDK9	cyclin dependent kinase 9 [Source:NCBI gene;Acc:100307051]	protein_coding
MSTRG.1670	0.489981	0.00599401	A5	MSTRG.1670;A5:1:268277720-268278467:268277174-268278467:+	ENSSSCG00000005621	CDK9	cyclin dependent kinase 9 [Source:NCBI gene;Acc:100307051]	protein_coding
MSTRG.1670	0.546688	0.00799201	A3	MSTRG.1670;A3:1:268277174-268277639:268277174-268278467:+	ENSSSCG00000005621	CDK9	cyclin dependent kinase 9 [Source:NCBI gene;Acc:100307051]	protein_coding
MSTRG.1670	0.561433	0.00599401	SE	MSTRG.1670;SE:1:268277174-268277305:268277720-268278467:+	ENSSSCG00000005621	CDK9	cyclin dependent kinase 9 [Source:NCBI gene;Acc:100307051]	protein_coding
MSTRG.10015	-0.411766	0.00924076	A3	MSTRG.10015;A3:2:77190454-77190604:77189976-77190604:-	ENSSSCG00000013427	CIRBP	cold inducible RNA binding protein [Source:NCBI gene;Acc:100522851]	protein_coding
MSTRG.10015	-0.368983	0.0221778	A3	MSTRG.10015;A3:2:77192776-77192870:77192564-77192870:-	ENSSSCG00000013427	CIRBP	cold inducible RNA binding protein [Source:NCBI gene;Acc:100522851]	protein_coding
MSTRG.10015	-0.346903	0.036963	A3	MSTRG.10015;A3:2:77190454-77190604:77190450-77190604:-	ENSSSCG00000013427	CIRBP	cold inducible RNA binding protein [Source:NCBI gene;Acc:100522851]	protein_coding
MSTRG.10015	-0.248156	0.0221778	RI	MSTRG.10015;RI:2:77192483:77192564-77192716:77192776:-	ENSSSCG00000013427	CIRBP	cold inducible RNA binding protein [Source:NCBI gene;Acc:100522851]	protein_coding
MSTRG.10015	0.168943	0.0470439	RI	MSTRG.10015;RI:2:77189846:77190454-77190604:77191924:-	ENSSSCG00000013427	CIRBP	cold inducible RNA binding protein [Source:NCBI gene;Acc:100522851]	protein_coding
MSTRG.10015	0.182183	0.0462038	A3	MSTRG.10015;A3:2:77191924-77192299:77189976-77192299:-	ENSSSCG00000013427	CIRBP	cold inducible RNA binding protein [Source:NCBI gene;Acc:100522851]	protein_coding
MSTRG.10015	0.220877	0.0462038	A5	MSTRG.10015;A5:2:77189976-77190604:77189976-77190975:-	ENSSSCG00000013427	CIRBP	cold inducible RNA binding protein [Source:NCBI gene;Acc:100522851]	protein_coding
MSTRG.10015	0.233819	0.0477439	RI	MSTRG.10015;RI:2:77186349:77186465-77189846:77189976:-	ENSSSCG00000013427	CIRBP	cold inducible RNA binding protein [Source:NCBI gene;Acc:100522851]	protein_coding
MSTRG.10015	0.313628	0.0264022	RI	MSTRG.10015;RI:2:77189846:77189976-77190975:77192369:-	ENSSSCG00000013427	CIRBP	cold inducible RNA binding protein [Source:NCBI gene;Acc:100522851]	protein_coding
MSTRG.10015	0.322322	0.0264022	A5	MSTRG.10015;A5:2:77189976-77190604:77189976-77192299:-	ENSSSCG00000013427	CIRBP	cold inducible RNA binding protein [Source:NCBI gene;Acc:100522851]	protein_coding
MSTRG.10015	0.45902	0.012321	RI	MSTRG.10015;RI:2:77189846:77189976-77192299:77192369:-	ENSSSCG00000013427	CIRBP	cold inducible RNA binding protein [Source:NCBI gene;Acc:100522851]	protein_coding
MSTRG.10015	0.593577	0	RI	MSTRG.10015;RI:2:77190604:77191924-77192299:77192369:-	ENSSSCG00000013427	CIRBP	cold inducible RNA binding protein [Source:NCBI gene;Acc:100522851]	protein_coding
MSTRG.12734	0.652324	0.041958	RI	MSTRG.12734;RI:4:94564071:94564296-94565430:94565496:+	ENSSSCG00000006519	CLK2	CDC like kinase 2 [Source:NCBI gene;Acc:100155149]	protein_coding
MSTRG.13172	-0.344049	0.038961	RI	MSTRG.13172;RI:5:154899:155814-156158:156317:+	ENSSSCG00000022364	CPT1B	carnitine palmitoyltransferase 1B [Source:NCBI gene;Acc:399528]	protein_coding
MSTRG.8006	0.516286	0.0044955	RI	MSTRG.8006;RI:17:32845092:32845488-32846843:32847004:+	ENSSSCG00000007170	CPXM1	carboxypeptidase X, M14 family member 1 [Source:NCBI gene;Acc:100512144]	protein_coding
MSTRG.14244	0.289354	0.015984	RI	MSTRG.14244;RI:6:968003:968094-968384:968515:-	ENSSSCG00000033920	CTU2	cytosolic thiouridylase subunit 2 [Source:NCBI gene;Acc:110260881]	protein_coding
MSTRG.2700	0.215348	0.041958	RI	MSTRG.2700;RI:11:78584377:78584549-78586737:78586889:+	ENSSSCG00000009556	CUL4A	cullin 4A [Source:NCBI gene;Acc:100517912]	protein_coding
MSTRG.13259	0.316656	0.0204795	RI	MSTRG.13259;RI:5:6542583:6542770-6543144:6543285:+	ENSSSCG00000000046	CYP2D25	vitamin D3 25-Hydroxylase [Source:NCBI gene;Acc:397687]	protein_coding
MSTRG.16716	0.248913	0.03996	RI	MSTRG.16716;RI:7:29677542:29678016-29678157:29678391:-	ENSSSCG00000001509	DAXX	death domain associated protein [Source:NCBI gene;Acc:100524813]	protein_coding
MSTRG.15734	0.207853	0.0414585	A3	MSTRG.15734;A3:6:88690679-88690862:88690679-88691103:+	ENSSSCG00000022014	DCDC2B	doublecortin domain containing 2B [Source:NCBI gene;Acc:100518560]	protein_coding
MSTRG.2992	0.311321	0.0198135	RI	MSTRG.2992;RI:12:14576905:14576964-14578210:14578434:+	ENSSSCG00000032092	DDX5	DEAD-box helicase 5 [Source:NCBI gene;Acc:102158045]	protein_coding
MSTRG.18505	0.197446	0.048951	RI	MSTRG.18505;RI:9:8354411:8354487-8355090:8355406:+	ENSSSCG00000014832	DNAJB13	DnaJ heat shock protein family (Hsp40) member B13 [Source:NCBI gene;Acc:100499566]	protein_coding
MSTRG.2758	0.134504	0.044622	RI	MSTRG.2758;RI:12:948150:948200-948490:948602:+	ENSSSCG00000040352	DUS1L	dihydrouridine synthase 1 like [Source:NCBI gene;Acc:100623965]	protein_coding
MSTRG.12111	0.1424	0.0424575	RI	MSTRG.12111;RI:3:131433267:131433434-131434447:131434614:+	ENSSSCG00000028755	EIPR1	EARP complex and GARP complex interacting protein 1 [Source:NCBI gene;Acc:100626341]	protein_coding
MSTRG.16620	0.538299	0.020979	MX	MSTRG.16620;MX:7:22825427-22889898:22890005-22957122:22825427-22939294:22939401-22957122:-	ENSSSCG00000001341	ENSSSCG00000001341		protein_coding
MSTRG.16587	0.442121	0.0167832	RI	MSTRG.16587;RI:7:23659676:23659785-23660533:23662820:-	ENSSSCG00000001398	ENSSSCG00000001398	MHC class I antigen 7 [Source:NCBI gene;Acc:396650]	protein_coding
MSTRG.16587	0.719915	0	RI	MSTRG.16587;RI:7:23659676:23660664-23662702:23662820:-	ENSSSCG00000001398	ENSSSCG00000001398	MHC class I antigen 7 [Source:NCBI gene;Acc:396650]	protein_coding
MSTRG.11259	0.182013	0.022977	RI	MSTRG.11259;RI:3:39981940:39982638-39983493:39983689:-	ENSSSCG00000008035	ENSSSCG00000008035	growth factor, augmenter of liver regeneration [Source:NCBI gene;Acc:100515774]	protein_coding
MSTRG.6528	0.292383	0.041958	RI	MSTRG.6528;RI:14:141254505:141254629-141258195:141258555:+	ENSSSCG00000010774	ENSSSCG00000010774	zinc finger protein 511 [Source:NCBI gene;Acc:100152871]	protein_coding
MSTRG.5141	0.209139	0.02997	A3	MSTRG.5141;A3:13:197985407-197989445:197985407-197989448:+	ENSSSCG00000012046	ENSSSCG00000012046	small integral membrane protein 11A [Source:NCBI gene;Acc:100511159]	protein_coding
MSTRG.9979	0.123979	0.025974	RI	MSTRG.9979;RI:2:76403264:76403354-76404237:76404303:-	ENSSSCG00000013453	ENSSSCG00000013453	pleckstrin homology domain containing J1 [Source:NCBI gene;Acc:100514627]	protein_coding
MSTRG.9779	-0.30036	0.0254745	RI	MSTRG.9779;RI:2:69125378:69125465-69125646:69125728:-	ENSSSCG00000013649	ENSSSCG00000013649	intercellular adhesion molecule 3 [Source:NCBI gene;Acc:100141403]	protein_coding
MSTRG.12107	0.199679	0.0184815	RI	MSTRG.12107;RI:3:131274485:131274569-131275033:131275157:+	ENSSSCG00000025305	ENSSSCG00000025305	ribonuclease H1 [Source:NCBI gene;Acc:100626539]	protein_coding
MSTRG.3438	-0.493821	0.00999001	MX	MSTRG.3438;MX:12:39364657-39364833:39364981-39378356:39364657-39376267:39376415-39378356:-	ENSSSCG00000031292	ENSSSCG00000031292		protein_coding
MSTRG.3438	-0.347083	0.0174825	SE	MSTRG.3438;SE:12:39364657-39364833:39364981-39376267:-	ENSSSCG00000031292	ENSSSCG00000031292		protein_coding
MSTRG.4126	0.222534	0.020979	RI	MSTRG.4126;RI:13:32005256:32005369-32005634:32005810:-	ENSSSCG00000031594	ENSSSCG00000031594	nicolin 1 [Source:NCBI gene;Acc:100620301]	protein_coding
MSTRG.2835	0.292467	0.00949051	RI	MSTRG.2835;RI:12:3732572:3732709-3732911:3733103:+	ENSSSCG00000033883	ENSSSCG00000033883	probable low-specificity L-threonine aldolase 2 [Source:NCBI gene;Acc:110255953]	protein_coding
MSTRG.3705	0.226761	0.00799201	RI	MSTRG.3705;RI:12:53378413:53380111-53380723:53380774:-	ENSSSCG00000034868	ENSSSCG00000034868	vesicle associated membrane protein 2 [Source:NCBI gene;Acc:100620549]	protein_coding
MSTRG.5208	0.310238	0.0442058	RI	MSTRG.5208;RI:13:206213959:206214064-206214361:206214445:-	ENSSSCG00000040779	ENSSSCG00000040779	cystathionine beta-synthase [Source:NCBI gene;Acc:110256498]	protein_coding
MSTRG.7992	0.17546	0.043956	RI	MSTRG.7992;RI:17:30928788:30928844-30929702:30929814:+	ENSSSCG00000027070	ENTPD6	ectonucleoside triphosphate diphosphohydrolase 6 [Source:NCBI gene;Acc:100626131]	protein_coding
MSTRG.16357	0.283639	0.032967	RI	MSTRG.16357;RI:7:196085:196213-197866:197925:-	ENSSSCG00000000985	EXOC2	exocyst complex component 2 [Source:NCBI gene;Acc:100520314]	protein_coding
MSTRG.12735	-0.366386	0.013986	A3	MSTRG.12735;A3:4:94577638-94578156:94577638-94578159:+	ENSSSCG00000006521	FAM189B	family with sequence similarity 189 member B [Source:NCBI gene;Acc:100511014]	protein_coding
MSTRG.12869	0.227886	0.044955	RI	MSTRG.12869;RI:4:99234845:99235078-99236077:99237049:-	ENSSSCG00000006678	FCGR1A	Fc fragment of IgG, high affinity Ia, receptor (CD64) [Source:NCBI gene;Acc:613130]	protein_coding
MSTRG.12869	0.425867	0.044955	RI	MSTRG.12869;RI:4:99229307:99233679-99233919:99234039:-	ENSSSCG00000006678	FCGR1A	Fc fragment of IgG, high affinity Ia, receptor (CD64) [Source:NCBI gene;Acc:613130]	protein_coding
MSTRG.9095	0.14034	0.0224775	RI	MSTRG.9095;RI:2:6444920:6444983-6445231:6445317:+	ENSSSCG00000012969	FIBP	FGF1 intracellular binding protein [Source:NCBI gene;Acc:100525557]	protein_coding
MSTRG.3841	0.285848	0.00999001	A3	MSTRG.3841;A3:12:60481451-60481614:60481451-60481617:+	ENSSSCG00000039324	FLII	FLII actin remodeling protein [Source:NCBI gene;Acc:110256127]	protein_coding
MSTRG.20643	0.261309	0.01998	RI	MSTRG.20643;RI:X:124963400:124963598-124963868:124963999:+	ENSSSCG00000030421	GDI1	GDP dissociation inhibitor 1 [Source:NCBI gene;Acc:100623607]	protein_coding
MSTRG.12158	0.261527	0.0434565	A5	MSTRG.12158;A5:4:620169-620318:620169-621130:-	ENSSSCG00000005912	GPAA1	glycosylphosphatidylinositol anchor attachment 1 [Source:NCBI gene;Acc:100525695]	protein_coding
MSTRG.12158	0.284084	0.0440559	RI	MSTRG.12158;RI:4:619963:620169-621130:621932:-	ENSSSCG00000005912	GPAA1	glycosylphosphatidylinositol anchor attachment 1 [Source:NCBI gene;Acc:100525695]	protein_coding
MSTRG.12158	0.379801	0.0434565	RI	MSTRG.12158;RI:4:619963:620169-620622:621932:-	ENSSSCG00000005912	GPAA1	glycosylphosphatidylinositol anchor attachment 1 [Source:NCBI gene;Acc:100525695]	protein_coding
MSTRG.12158	0.428932	0.0434565	A5	MSTRG.12158;A5:4:620169-620318:620169-620622:-	ENSSSCG00000005912	GPAA1	glycosylphosphatidylinositol anchor attachment 1 [Source:NCBI gene;Acc:100525695]	protein_coding
MSTRG.1740	0.306358	0.041958	SE	MSTRG.1740;SE:1:270229525-270232177:270232299-270239105:+	ENSSSCG00000038868	GPR107	G protein-coupled receptor 107 [Source:NCBI gene;Acc:100521766]	protein_coding
MSTRG.18354	0.250115	0.02997	RI	MSTRG.18354;RI:8:135806849:135806941-135807319:135810018:+	ENSSSCG00000037245	HNRNPDL	heterogeneous nuclear ribonucleoprotein D like [Source:NCBI gene;Acc:100511704]	protein_coding
MSTRG.18354	0.280121	0.02997	RI	MSTRG.18354;RI:8:135806849:135806941-135807191:135810018:+	ENSSSCG00000037245	HNRNPDL	heterogeneous nuclear ribonucleoprotein D like [Source:NCBI gene;Acc:100511704]	protein_coding
MSTRG.8791	0.541753	0.0044955	RI	MSTRG.8791;RI:18:45408947:45409036-45410115:45411913:+	ENSSSCG00000028997	HOXA9	homeobox A9 [Source:NCBI gene;Acc:100519066]	protein_coding
MSTRG.3262	0.242845	0.0324675	A5	MSTRG.3262;A5:12:24862016-24863073:24862016-24864122:-	ENSSSCG00000017538	HOXB7	homeobox B7 [Source:NCBI gene;Acc:100522513]	protein_coding
MSTRG.9889	-0.165943	0.0460789	RI	MSTRG.9889;RI:2:73290788:73290881-73291160:73291251:-	ENSSSCG00000030546	HSD11B1L	hydroxysteroid 11-beta dehydrogenase 1 like [Source:NCBI gene;Acc:100512268]	protein_coding
MSTRG.9889	0.283608	0.00599401	RI	MSTRG.9889;RI:2:73290484:73290649-73290788:73291251:-	ENSSSCG00000030546	HSD11B1L	hydroxysteroid 11-beta dehydrogenase 1 like [Source:NCBI gene;Acc:100512268]	protein_coding
MSTRG.2316	0.341984	0.010989	RI	MSTRG.2316;RI:11:1018761:1018812-1022379:1022480:+	ENSSSCG00000009270	IFT88	intraflagellar transport 88 [Source:NCBI gene;Acc:100519103]	protein_coding
MSTRG.19841	0.177677	0.0484515	RI	MSTRG.19841;RI:AEMK02000682.1:1299224:1299321-1299827:1299951:+	ENSSSCG00000040869	INPP5E	inositol polyphosphate-5-phosphatase E [Source:NCBI gene;Acc:110258074]	protein_coding
MSTRG.15042	0.40755	0.001998	RI	MSTRG.15042;RI:6:54702342:54702457-54703573:54703952:-	ENSSSCG00000003178	IRF3	interferon regulatory factor 3 [Source:NCBI gene;Acc:396656]	protein_coding
MSTRG.2908	0.150675	0.0484515	RI	MSTRG.2908;RI:12:6163534:6163648-6163767:6164140:+	ENSSSCG00000017213	JPT1	Jupiter microtubule associated homolog 1 [Source:NCBI gene;Acc:450242]	protein_coding
MSTRG.2908	0.305733	0.023976	RI	MSTRG.2908;RI:12:6163097:6163197-6163275:6163335:+	ENSSSCG00000017213	JPT1	Jupiter microtubule associated homolog 1 [Source:NCBI gene;Acc:450242]	protein_coding
MSTRG.6336	0.208931	0.035964	RI	MSTRG.6336;RI:14:113113279:113115062-113115773:113115921:-	ENSSSCG00000010574	LDB1	LIM domain binding 1 [Source:NCBI gene;Acc:780436]	protein_coding
MSTRG.15020	0.266839	0.038961	RI	MSTRG.15020;RI:6:54311112:54311321-54312514:54312677:+	ENSSSCG00000003157	LIN7B	lin-7 homolog B, crumbs cell polarity complex component [Source:NCBI gene;Acc:100512352]	protein_coding
MSTRG.17069	0.327174	0.01998	RI	MSTRG.17069;RI:7:58258541:58258638-58258817:58258911:+	ENSSSCG00000001881	MAN2C1	mannosidase alpha class 2C member 1 [Source:NCBI gene;Acc:100156538]	protein_coding
MSTRG.15375	0.252826	0.0499501	A5	MSTRG.15375;A5:6:63803100-63803428:63803060-63803428:+	ENSSSCG00000003351	MMP23B	matrix metallopeptidase 23B [Source:NCBI gene;Acc:100525702]	protein_coding
MSTRG.11344	-0.318345	0.0357143	SE	MSTRG.11344;SE:3:41327632-41328107:41328347-41328563:+	ENSSSCG00000007984	MRPL28	mitochondrial ribosomal protein L28 [Source:NCBI gene;Acc:100524194]	protein_coding
MSTRG.11525	-0.344802	0.020979	A3	MSTRG.11525;A3:3:56780771-56780849:56780771-56780879:+	NA	NA	NA	NA
MSTRG.8396	0.140061	0.0394605	RI	MSTRG.8396;RI:17:62059054:62059175-62061297:62061378:+	NA	NA	NA	NA
MSTRG.8101	0.274822	0.0272727	RI	MSTRG.8101;RI:17:36300804:36301433-36301969:36302017:-	NA	NA	NA	NA
MSTRG.11329	0.327581	0.0384615	SE	MSTRG.11329;SE:3:41056043-41056109:41056477-41057157:+	NA	NA	NA	NA
MSTRG.11329	0.37685	0.027972	A3	MSTRG.11329;A3:3:41056043-41056109:41056043-41056304:+	NA	NA	NA	NA
MSTRG.8101	0.386314	0.0157343	A3	MSTRG.8101;A3:17:36301450-36302890:36301433-36302890:-	NA	NA	NA	NA
MSTRG.13009	0.455434	0.0224775	AL	MSTRG.13009;AL:4:110427863:110428393-110454730:110451460:110451979-110454730:-	NA	NA	NA	NA
MSTRG.8037	0.475088	0.002997	RI	MSTRG.8037;RI:17:32957208:32959572-32959616:32960580:-	NA	NA	NA	NA
MSTRG.11329	0.483473	0.027972	RI	MSTRG.11329;RI:3:41056109:41056268-41056434:41056477:+	NA	NA	NA	NA
MSTRG.8101	0.492227	0.0157343	AL	MSTRG.8101;AL:17:36256238:36256659-36302890:36300804:36301433-36302890:-	NA	NA	NA	NA
MSTRG.8101	0.503322	0.0157343	A3	MSTRG.8101;A3:17:36302017-36302890:36301433-36302890:-	NA	NA	NA	NA
MSTRG.8101	0.538727	0.0157343	AL	MSTRG.8101;AL:17:36256238:36256477-36302890:36300804:36301433-36302890:-	NA	NA	NA	NA
MSTRG.11329	0.601031	0.027972	RI	MSTRG.11329;RI:3:41055856:41056043-41056109:41056268:+	NA	NA	NA	NA
MSTRG.17098	0.658939	0.00549451	A5	MSTRG.17098;A5:7:59421926-59422358:59421924-59422358:+	NA	NA	NA	NA
MSTRG.13009	0.697934	0.0224775	AL	MSTRG.13009;AL:4:110427863:110428393-110454730:110451450:110451979-110454730:-	NA	NA	NA	NA
MSTRG.13009	0.81372	0.0224775	AL	MSTRG.13009;AL:4:110427863:110428393-110454730:110451458:110451979-110454730:-	NA	NA	NA	NA
MSTRG.11662	-0.25185	0.0434565	SE	MSTRG.11662;SE:3:71511109-71511706:71511805-71512894:-	ENSSSCG00000008316	NAGK	N-acetylglucosamine kinase [Source:NCBI gene;Acc:100523729]	protein_coding
MSTRG.11662	0.284252	0.035964	A3	MSTRG.11662;A3:3:71511805-71512894:71511109-71512894:-	ENSSSCG00000008316	NAGK	N-acetylglucosamine kinase [Source:NCBI gene;Acc:100523729]	protein_coding
MSTRG.11662	0.610645	0.0044955	RI	MSTRG.11662;RI:3:71511025:71511109-71511706:71511805:-	ENSSSCG00000008316	NAGK	N-acetylglucosamine kinase [Source:NCBI gene;Acc:100523729]	protein_coding
MSTRG.19791	0.146587	0.026973	RI	MSTRG.19791;RI:AEMK02000682.1:648590:648731-650789:650895:-	ENSSSCG00000005846	NELFB	negative elongation factor complex member B [Source:NCBI gene;Acc:100514560]	protein_coding
MSTRG.8372	0.326125	0.0174825	RI	MSTRG.8372;RI:17:59139841:59139981-59140794:59140923:+	ENSSSCG00000007521	NELFCD	negative elongation factor complex member C/D [Source:NCBI gene;Acc:100134985]	protein_coding
MSTRG.15038	0.140204	0.027972	RI	MSTRG.15038;RI:6:54622088:54622169-54623500:54623605:-	ENSSSCG00000029154	NOSIP	nitric oxide synthase interacting protein [Source:NCBI gene;Acc:100518311]	protein_coding
MSTRG.15065	0.191944	0.0307193	RI	MSTRG.15065;RI:6:55239632:55239763-55240066:55240356:+	ENSSSCG00000003211	NR1H2	nuclear receptor subfamily 1 group H member 2 [Source:NCBI gene;Acc:100525290]	protein_coding
MSTRG.8866	0.121311	0.040959	RI	MSTRG.8866;RI:18:50825123:50825311-50828696:50830330:+	ENSSSCG00000016747	NUDCD3	NudC domain containing 3 [Source:NCBI gene;Acc:100513575]	protein_coding
MSTRG.19657	-0.404353	0.0382118	AF	MSTRG.19657;AF:AEMK02000452.1:3293784-3296499:3296616:3293784-3296723:3296897:-	ENSSSCG00000002557	NUDT14	nudix hydrolase 14 [Source:NCBI gene;Acc:397008]	protein_coding
MSTRG.19657	-0.384272	0.0382118	AF	MSTRG.19657;AF:AEMK02000452.1:3293784-3296229:3296601:3293784-3296723:3296897:-	ENSSSCG00000002557	NUDT14	nudix hydrolase 14 [Source:NCBI gene;Acc:397008]	protein_coding
MSTRG.19657	-0.353043	0.0440015	AF	MSTRG.19657;AF:AEMK02000452.1:3293784-3296229:3296601:3293784-3296723:3296892:-	ENSSSCG00000002557	NUDT14	nudix hydrolase 14 [Source:NCBI gene;Acc:397008]	protein_coding
MSTRG.19657	-0.312987	0.0440015	AF	MSTRG.19657;AF:AEMK02000452.1:3293784-3296386:3296622:3293784-3296723:3296897:-	ENSSSCG00000002557	NUDT14	nudix hydrolase 14 [Source:NCBI gene;Acc:397008]	protein_coding
MSTRG.19657	-0.290543	0.0440015	AF	MSTRG.19657;AF:AEMK02000452.1:3293784-3296499:3296616:3293784-3296723:3296892:-	ENSSSCG00000002557	NUDT14	nudix hydrolase 14 [Source:NCBI gene;Acc:397008]	protein_coding
MSTRG.19657	0.306567	0.0440015	RI	MSTRG.19657;RI:AEMK02000452.1:3289569:3289897-3292752:3292989:-	ENSSSCG00000002557	NUDT14	nudix hydrolase 14 [Source:NCBI gene;Acc:397008]	protein_coding
MSTRG.19657	0.359998	0.0440015	RI	MSTRG.19657;RI:AEMK02000452.1:3290039:3290117-3292752:3292989:-	ENSSSCG00000002557	NUDT14	nudix hydrolase 14 [Source:NCBI gene;Acc:397008]	protein_coding
MSTRG.19657	0.371254	0.0440015	AF	MSTRG.19657;AF:AEMK02000452.1:3293784-3296386:3296622:3293784-3296723:3296905:-	ENSSSCG00000002557	NUDT14	nudix hydrolase 14 [Source:NCBI gene;Acc:397008]	protein_coding
MSTRG.19657	0.376725	0.0440015	AF	MSTRG.19657;AF:AEMK02000452.1:3293784-3296229:3296601:3293784-3296723:3296905:-	ENSSSCG00000002557	NUDT14	nudix hydrolase 14 [Source:NCBI gene;Acc:397008]	protein_coding
MSTRG.19657	0.558653	0.0382118	AF	MSTRG.19657;AF:AEMK02000452.1:3293784-3296499:3296604:3293784-3296723:3296905:-	ENSSSCG00000002557	NUDT14	nudix hydrolase 14 [Source:NCBI gene;Acc:397008]	protein_coding
MSTRG.19657	0.679299	0.0382118	AF	MSTRG.19657;AF:AEMK02000452.1:3293784-3296106:3296616:3293784-3296723:3296905:-	ENSSSCG00000002557	NUDT14	nudix hydrolase 14 [Source:NCBI gene;Acc:397008]	protein_coding
MSTRG.9201	0.444858	0	RI	MSTRG.9201;RI:2:8975733:8975842-8977642:8977678:+	ENSSSCG00000022866	NXF1	nuclear RNA export factor 1 [Source:NCBI gene;Acc:100628213]	protein_coding
MSTRG.17208	0.162409	0.0494505	RI	MSTRG.17208;RI:7:75751871:75752688-75753614:75753765:-	ENSSSCG00000002023	PABPN1	poly(A) binding protein nuclear 1 [Source:NCBI gene;Acc:100155260]	protein_coding
MSTRG.2769	0.337175	0.0337163	RI	MSTRG.2769;RI:12:1088305:1088349-1089018:1089156:+	ENSSSCG00000039650	PCYT2	phosphate cytidylyltransferase 2, ethanolamine [Source:NCBI gene;Acc:110255933]	protein_coding
MSTRG.2769	0.3527	0.0337163	A5	MSTRG.2769;A5:12:1088620-1089018:1088349-1089018:+	ENSSSCG00000039650	PCYT2	phosphate cytidylyltransferase 2, ethanolamine [Source:NCBI gene;Acc:110255933]	protein_coding
MSTRG.15388	0.324665	0.02997	RI	MSTRG.15388;RI:6:64314461:64314636-64315716:64316122:-	ENSSSCG00000027916	PEX10	peroxisomal biogenesis factor 10 [Source:NCBI gene;Acc:100736805]	protein_coding
MSTRG.12816	0.446475	0.00599401	RI	MSTRG.12816;RI:4:97947840:97947960-97949063:97949921:+	ENSSSCG00000006626	PI4KB	phosphatidylinositol 4-kinase beta [Source:NCBI gene;Acc:100156778]	protein_coding
MSTRG.2289	0.247161	0.017982	RI	MSTRG.2289;RI:10:67015797:67015873-67016057:67016222:+	ENSSSCG00000011157	PITRM1	pitrilysin metallopeptidase 1 [Source:NCBI gene;Acc:100521215]	protein_coding
MSTRG.9680	0.202066	0.037962	RI	MSTRG.9680;RI:2:64804763:64804838-64804914:64804993:-	ENSSSCG00000013779	PKN1	protein kinase N1 [Source:NCBI gene;Acc:100515528]	protein_coding
MSTRG.3060	0.323958	0.047952	RI	MSTRG.3060;RI:12:18298811:18298961-18299727:18299843:+	ENSSSCG00000017338	PLCD3	phospholipase C delta 3 [Source:NCBI gene;Acc:100521111]	protein_coding
MSTRG.19842	0.280526	0.02997	RI	MSTRG.19842;RI:AEMK02000682.1:1308185:1308285-1309271:1309365:-	ENSSSCG00000031413	PMPCA	peptidase, mitochondrial processing alpha subunit [Source:NCBI gene;Acc:100627838]	protein_coding
MSTRG.19842	0.333168	0.02997	RI	MSTRG.19842;RI:AEMK02000682.1:1301809:1304252-1305225:1305369:-	ENSSSCG00000031413	PMPCA	peptidase, mitochondrial processing alpha subunit [Source:NCBI gene;Acc:100627838]	protein_coding
MSTRG.4356	0.403423	0.0314685	RI	MSTRG.4356;RI:13:66206558:66206713-66206923:66207992:-	ENSSSCG00000011561	PRRT3	proline rich transmembrane protein 3 [Source:NCBI gene;Acc:100156687]	protein_coding
MSTRG.8932	0.284278	0.037962	RI	MSTRG.8932;RI:2:279441:279555-279624:279769:+	ENSSSCG00000037427	PTDSS2	phosphatidylserine synthase 2 [Source:NCBI gene;Acc:110259207]	protein_coding
MSTRG.6283	0.3327	0.026973	RI	MSTRG.6283;RI:14:109710856:109710990-109711348:109711489:-	ENSSSCG00000010533	PYROXD2	pyridine nucleotide-disulphide oxidoreductase domain 2 [Source:NCBI gene;Acc:100155159]	protein_coding
MSTRG.15884	0.225243	0.02997	RI	MSTRG.15884;RI:6:99218645:99218749-99219473:99219562:-	ENSSSCG00000038026	RAB12	RAB12, member RAS oncogene family [Source:NCBI gene;Acc:110261168]	protein_coding
MSTRG.10110	0.278051	0.012987	RI	MSTRG.10110;RI:2:80647662:80647761-80647985:80648035:+	ENSSSCG00000014043	RAB24	RAB24, member RAS oncogene family [Source:NCBI gene;Acc:100511865]	protein_coding
MSTRG.4760	0.20948	0.01998	RI	MSTRG.4760;RI:13:124589532:124589648-124589718:124589798:-	ENSSSCG00000011804	RFC4	replication factor C subunit 4 [Source:NCBI gene;Acc:106504063]	protein_coding
MSTRG.16750	0.232877	0.023976	RI	MSTRG.16750;RI:7:31328388:31328690-31328781:31328929:+	ENSSSCG00000001543	RPL10A	ribosomal protein L10a [Source:NCBI gene;Acc:100037993]	protein_coding
MSTRG.15037	0.116474	0.0324675	RI	MSTRG.15037;RI:6:54682343:54682445-54682553:54682640:-	ENSSSCG00000003183	RRAS	RAS related [Source:NCBI gene;Acc:100516558]	protein_coding
MSTRG.13256	0.18417	0.0244755	RI	MSTRG.13256;RI:5:6214070:6214187-6214453:6214550:+	ENSSSCG00000033983	RRP7A	ribosomal RNA processing 7 homolog A [Source:NCBI gene;Acc:100625121]	protein_coding
MSTRG.12181	0.32237	0.0499501	RI	MSTRG.12181;RI:4:849516:849575-850236:850343:+	ENSSSCG00000039466	SCRIB		protein_coding
MSTRG.15715	0.131389	0.043956	RI	MSTRG.15715;RI:6:88009736:88009826-88010129:88010270:+	ENSSSCG00000023585	SERINC2	serine incorporator 2 [Source:NCBI gene;Acc:100626004]	protein_coding
MSTRG.8931	0.290861	0.0344655	RI	MSTRG.8931;RI:2:225007:225150-225522:225662:-	ENSSSCG00000024389	SIGIRR	single Ig and TIR domain containing [Source:NCBI gene;Acc:100626800]	protein_coding
MSTRG.17207	0.178895	0.018981	A3	MSTRG.17207;A3:7:75735153-75735353:75735153-75735356:+	ENSSSCG00000002025	SLC22A17	solute carrier family 22 member 17 [Source:NCBI gene;Acc:100152841]	protein_coding
MSTRG.17207	0.229955	0.018981	RI	MSTRG.17207;RI:7:75734886:75735153-75735356:75735862:+	ENSSSCG00000002025	SLC22A17	solute carrier family 22 member 17 [Source:NCBI gene;Acc:100152841]	protein_coding
MSTRG.11264	0.137068	0.041958	RI	MSTRG.11264;RI:3:39944218:39944371-39944691:39944870:-	ENSSSCG00000008038	SLC9A3R2	SLC9A3 regulator 2 [Source:NCBI gene;Acc:100192448]	protein_coding
MSTRG.2902	0.197501	0.0424575	RI	MSTRG.2902;RI:12:5757009:5757613-5757979:5758132:-	ENSSSCG00000038844	SMIM5	small integral membrane protein 5 [Source:NCBI gene;Acc:100625566]	protein_coding
MSTRG.5737	0.30136	0.00699301	A3	MSTRG.5737;A3:14:47898321-47899268:47898321-47902396:+	ENSSSCG00000010017	SMTN	smoothelin [Source:NCBI gene;Acc:414369]	protein_coding
MSTRG.5737	0.304772	0.00699301	RI	MSTRG.5737;RI:14:47899268:47899432-47902396:47902699:+	ENSSSCG00000010017	SMTN	smoothelin [Source:NCBI gene;Acc:414369]	protein_coding
MSTRG.794	0.127463	0.0444555	RI	MSTRG.794;RI:1:130463310:130463336-130463511:130463681:-	ENSSSCG00000004759	SPINT1	serine peptidase inhibitor, Kunitz type 1 [Source:NCBI gene;Acc:100157387]	protein_coding
MSTRG.20620	0.284464	0.0464535	RI	MSTRG.20620;RI:X:124527160:124527260-124527634:124527741:+	ENSSSCG00000024676	SRPK3	SRSF protein kinase 3 [Source:NCBI gene;Acc:100240720]	protein_coding
MSTRG.9594	0.290702	0.041958	RI	MSTRG.9594;RI:2:59367896:59368118-59368271:59368299:-	ENSSSCG00000025955	SSBP4	single stranded DNA binding protein 4 [Source:NCBI gene;Acc:100625524]	protein_coding
MSTRG.17100	0.393148	0.0455544	RI	MSTRG.17100;RI:7:59458913:59459108-59459546:59461206:+	ENSSSCG00000001913	STOML1	stomatin like 1 [Source:NCBI gene;Acc:100156113]	protein_coding
MSTRG.17692	-0.690311	0.0048285	AF	MSTRG.17692;AF:8:5931005:5931022-5958155:5942705:5942864-5958155:+	ENSSSCG00000038731	STX18	syntaxin 18 [Source:NCBI gene;Acc:100624091]	protein_coding
MSTRG.17692	-0.62855	0.0200569	AF	MSTRG.17692;AF:8:5907528:5907937-5958155:5942705:5942864-5958155:+	ENSSSCG00000038731	STX18	syntaxin 18 [Source:NCBI gene;Acc:100624091]	protein_coding
MSTRG.17692	-0.627205	0	AF	MSTRG.17692;AF:8:5930903:5931022-5958155:5942705:5942864-5958155:+	ENSSSCG00000038731	STX18	syntaxin 18 [Source:NCBI gene;Acc:100624091]	protein_coding
MSTRG.17692	-0.606105	0.0262119	AF	MSTRG.17692;AF:8:5933533:5934224-5958155:5942705:5942864-5958155:+	ENSSSCG00000038731	STX18	syntaxin 18 [Source:NCBI gene;Acc:100624091]	protein_coding
MSTRG.17692	-0.57878	0.00724276	AF	MSTRG.17692;AF:8:5931005:5931022-5958155:5933854:5934224-5958155:+	ENSSSCG00000038731	STX18	syntaxin 18 [Source:NCBI gene;Acc:100624091]	protein_coding
MSTRG.17692	-0.541254	0.0048285	AF	MSTRG.17692;AF:8:5931005:5931022-5958155:5933533:5933718-5958155:+	ENSSSCG00000038731	STX18	syntaxin 18 [Source:NCBI gene;Acc:100624091]	protein_coding
MSTRG.17692	-0.528172	0.016095	AF	MSTRG.17692;AF:8:5933854:5934224-5958155:5942705:5942864-5958155:+	ENSSSCG00000038731	STX18	syntaxin 18 [Source:NCBI gene;Acc:100624091]	protein_coding
MSTRG.17692	-0.478461	0.00724276	AF	MSTRG.17692;AF:8:5931005:5931022-5958155:5942758:5942864-5958155:+	ENSSSCG00000038731	STX18	syntaxin 18 [Source:NCBI gene;Acc:100624091]	protein_coding
MSTRG.17692	-0.450046	0.0048285	AF	MSTRG.17692;AF:8:5931005:5931022-5958155:5942765:5942864-5958155:+	ENSSSCG00000038731	STX18	syntaxin 18 [Source:NCBI gene;Acc:100624091]	protein_coding
MSTRG.17692	-0.396767	0.0255627	AF	MSTRG.17692;AF:8:5933533:5933718-5958155:5942705:5942864-5958155:+	ENSSSCG00000038731	STX18	syntaxin 18 [Source:NCBI gene;Acc:100624091]	protein_coding
MSTRG.17692	-0.36583	0.0260739	AF	MSTRG.17692;AF:8:5930903:5931022-5958155:5933854:5934224-5958155:+	ENSSSCG00000038731	STX18	syntaxin 18 [Source:NCBI gene;Acc:100624091]	protein_coding
MSTRG.17692	-0.361514	0.0200569	AF	MSTRG.17692;AF:8:5930903:5931022-5958155:5933533:5933718-5958155:+	ENSSSCG00000038731	STX18	syntaxin 18 [Source:NCBI gene;Acc:100624091]	protein_coding
MSTRG.17692	-0.28604	0.0374209	AF	MSTRG.17692;AF:8:5931005:5931022-5958155:5933533:5934224-5958155:+	ENSSSCG00000038731	STX18	syntaxin 18 [Source:NCBI gene;Acc:100624091]	protein_coding
MSTRG.17692	-0.27841	0.0276542	AF	MSTRG.17692;AF:8:5930903:5931022-5958155:5942758:5942864-5958155:+	ENSSSCG00000038731	STX18	syntaxin 18 [Source:NCBI gene;Acc:100624091]	protein_coding
MSTRG.17692	-0.253689	0.0259214	AF	MSTRG.17692;AF:8:5890743:5890982-5958155:5942705:5942864-5958155:+	ENSSSCG00000038731	STX18	syntaxin 18 [Source:NCBI gene;Acc:100624091]	protein_coding
MSTRG.17692	-0.252982	0.0417183	AL	MSTRG.17692;AL:8:6003833-6004187:6004399:6003833-6005014:6007089:+	ENSSSCG00000038731	STX18	syntaxin 18 [Source:NCBI gene;Acc:100624091]	protein_coding
MSTRG.17692	0.224338	0.0467994	AF	MSTRG.17692;AF:8:5933854:5934224-5958155:5942765:5942864-5958155:+	ENSSSCG00000038731	STX18	syntaxin 18 [Source:NCBI gene;Acc:100624091]	protein_coding
MSTRG.17692	0.282982	0.0251082	AF	MSTRG.17692;AF:8:5890743:5890982-5958155:5942765:5942864-5958155:+	ENSSSCG00000038731	STX18	syntaxin 18 [Source:NCBI gene;Acc:100624091]	protein_coding
MSTRG.17692	0.334067	0.0352691	RI	MSTRG.17692;RI:8:6001181:6003833-6005014:6007089:+	ENSSSCG00000038731	STX18	syntaxin 18 [Source:NCBI gene;Acc:100624091]	protein_coding
MSTRG.17692	0.374431	0.0255627	RI	MSTRG.17692;RI:8:6001181:6003833-6004187:6007089:+	ENSSSCG00000038731	STX18	syntaxin 18 [Source:NCBI gene;Acc:100624091]	protein_coding
MSTRG.17692	0.388609	0.0173826	AF	MSTRG.17692;AF:8:5890743:5890982-5958155:5930903:5931022-5958155:+	ENSSSCG00000038731	STX18	syntaxin 18 [Source:NCBI gene;Acc:100624091]	protein_coding
MSTRG.17692	0.423457	0.0184361	AF	MSTRG.17692;AF:8:5907528:5907937-5958155:5931005:5931022-5958155:+	ENSSSCG00000038731	STX18	syntaxin 18 [Source:NCBI gene;Acc:100624091]	protein_coding
MSTRG.17692	0.578609	0.0048285	AF	MSTRG.17692;AF:8:5890743:5890982-5958155:5931005:5931022-5958155:+	ENSSSCG00000038731	STX18	syntaxin 18 [Source:NCBI gene;Acc:100624091]	protein_coding
MSTRG.17692	0.838488	0.0048285	RI	MSTRG.17692;RI:8:6001181:6001683-6002025:6004399:+	ENSSSCG00000038731	STX18	syntaxin 18 [Source:NCBI gene;Acc:100624091]	protein_coding
MSTRG.17692	0.992665	0.025752	RI	MSTRG.17692;RI:8:6001181:6003833-6004187:6004399:+	ENSSSCG00000038731	STX18	syntaxin 18 [Source:NCBI gene;Acc:100624091]	protein_coding
MSTRG.1789	0.139804	0.047952	RI	MSTRG.1789;RI:1:272971734:272971837-272973884:272974072:+	ENSSSCG00000038459	SURF2	surfeit 2 [Source:NCBI gene;Acc:110256514]	protein_coding
MSTRG.1790	-0.534211	0.000499501	RI	MSTRG.1790;RI:1:272975164:272975937-272975959:272977417:-	ENSSSCG00000040710	SURF4	surfeit 4 [Source:NCBI gene;Acc:100623620]	protein_coding
MSTRG.15910	-0.258254	0.023976	A3	MSTRG.15910;A3:6:103234148-103234260:103234008-103234260:-	ENSSSCG00000024174	TGIF1	TGFB induced factor homeobox 1 [Source:NCBI gene;Acc:100625732]	protein_coding
MSTRG.15910	0.240537	0.035964	SE	MSTRG.15910;SE:6:103228474-103233824:103234008-103234260:-	ENSSSCG00000024174	TGIF1	TGFB induced factor homeobox 1 [Source:NCBI gene;Acc:100625732]	protein_coding
MSTRG.15423	0.218231	0.026973	RI	MSTRG.15423;RI:6:67461588:67461692-67461791:67463399:+	ENSSSCG00000036876	THAP3	THAP domain containing 3 [Source:NCBI gene;Acc:102158728]	protein_coding
MSTRG.19571	0.227217	0.04329	RI	MSTRG.19571;RI:AEMK02000361.1:1888579:1888632-1889605:1889664:+	ENSSSCG00000038943	TOM1	target of myb1 membrane trafficking protein [Source:NCBI gene;Acc:100624208]	protein_coding
MSTRG.19571	0.230451	0.04329	A3	MSTRG.19571;A3:AEMK02000361.1:1886478-1888579:1886478-1889605:+	ENSSSCG00000038943	TOM1	target of myb1 membrane trafficking protein [Source:NCBI gene;Acc:100624208]	protein_coding
MSTRG.19571	0.429374	0.04329	RI	MSTRG.19571;RI:AEMK02000361.1:1888579:1888617-1889605:1889664:+	ENSSSCG00000038943	TOM1	target of myb1 membrane trafficking protein [Source:NCBI gene;Acc:100624208]	protein_coding
MSTRG.3839	0.374366	0.035964	RI	MSTRG.3839;RI:12:60465036:60465736-60466660:60468964:+	ENSSSCG00000035839	TOP3A	DNA topoisomerase III alpha [Source:NCBI gene;Acc:110256129]	protein_coding
MSTRG.9869	0.32922	0.034632	RI	MSTRG.9869;RI:2:72410412:72410430-72411596:72411790:-	ENSSSCG00000013554	TRIP10	thyroid hormone receptor interactor 10 [Source:NCBI gene;Acc:100520177]	protein_coding
MSTRG.9869	0.496626	0.02997	RI	MSTRG.9869;RI:2:72410036:72410145-72410412:72410579:-	ENSSSCG00000013554	TRIP10	thyroid hormone receptor interactor 10 [Source:NCBI gene;Acc:100520177]	protein_coding
MSTRG.9869	0.514246	0.02997	RI	MSTRG.9869;RI:2:72410412:72410579-72411596:72411790:-	ENSSSCG00000013554	TRIP10	thyroid hormone receptor interactor 10 [Source:NCBI gene;Acc:100520177]	protein_coding
MSTRG.9721	0.195267	0.032967	RI	MSTRG.9721;RI:2:65948821:65948953-65949147:65949296:+	ENSSSCG00000013744	TRMT1	tRNA methyltransferase 1 [Source:NCBI gene;Acc:100627711]	protein_coding
MSTRG.9721	0.214127	0.032967	RI	MSTRG.9721;RI:2:65946479:65946564-65947278:65947386:+	ENSSSCG00000013744	TRMT1	tRNA methyltransferase 1 [Source:NCBI gene;Acc:100627711]	protein_coding
MSTRG.5835	0.174594	0.0274725	RI	MSTRG.5835;RI:14:51492177:51492291-51492494:51492675:-	ENSSSCG00000010136	TRMT2A	tRNA methyltransferase 2 homolog A [Source:NCBI gene;Acc:100154701]	protein_coding
MSTRG.6455	-0.196015	0.0427073	A3	MSTRG.6455;A3:14:130632435-130632712:130632435-130632715:+	ENSSSCG00000010692	WDR11	WD repeat domain 11 [Source:NCBI gene;Acc:100156416]	protein_coding
MSTRG.1708	0.233351	0.00749251	RI	MSTRG.1708;RI:1:269004641:269004798-269005282:269005391:-	ENSSSCG00000005655	WDR34	WD repeat domain 34 [Source:NCBI gene;Acc:100513839]	protein_coding
MSTRG.14851	0.172282	0.0214785	RI	MSTRG.14851;RI:6:50404444:50404534-50405836:50405975:-	ENSSSCG00000003055	XRCC1	X-ray repair cross complementing 1 [Source:NCBI gene;Acc:100519604]	protein_coding
MSTRG.6061	0.275938	0.0287213	RI	MSTRG.6061;RI:14:76524721:76524840-76525096:76525274:+	ENSSSCG00000010309	ZSWIM8	zinc finger SWIM-type containing 8 [Source:NCBI gene;Acc:100736886]	protein_coding

## Sheet: SE_rMATS
ID	GeneID	chr	strand	exonStart_0base	exonEnd	upstreamES	upstreamEE	downstreamES	downstreamEE	ID.1	IJC_SAMPLE_1	SJC_SAMPLE_1	IJC_SAMPLE_2	SJC_SAMPLE_2	IncFormLen	SkipFormLen	PValue	FDR	IncLevel1	IncLevel2	IncLevelDifference
28706	MSTRG.17692	8	+	5950783	5951146	5933853	5934224	5958154	5958222	28706	91,55,65	50,57,56	116,78,52	43,24,24	452	89	0.000107525	0.0141187	0.264,0.16,0.186	0.347,0.39,0.299	-0.142
4686	MSTRG.10015	2	-	77190603	77190832	77189845	77189976	77190974	77192369	4686	3249,2352,3643	45,72,38	2011,1242,1157	107,87,70	318	89	0	0	0.953,0.901,0.964	0.84,0.8,0.822	0.119
18762	MSTRG.1670	1	+	268277638	268277720	268276840	268277174	268278466	268278557	18762	775,308,768	2,36,0	291,121,354	67,17,5	171	89	3.01085e-06	0.00107341	0.995,0.817,1.0	0.693,0.787,0.974	0.119
6296	MSTRG.11344	3	+	41328106	41328347	41327485	41327632	41328562	41328679	6296	90,59,137	109,91,71	12,21,8	43,38,28	330	89	3.6715e-05	0.00629732	0.182,0.149,0.342	0.07,0.13,0.072	0.134
18760	MSTRG.1670	1	+	268277304	268277720	268276840	268277174	268278466	268278557	18760	1021,589,1522	2,36,0	336,207,375	67,17,5	505	89	2.98058e-05	0.0056411	0.989,0.742,1.0	0.469,0.682,0.93	0.217
4688	MSTRG.10015	2	-	77190603	77190832	77189845	77189976	77192298	77192369	4688	3249,2353,3643	109,87,223	2009,1243,1155	352,94,275	318	89	5.06962e-09	5.56502e-06	0.893,0.883,0.821	0.615,0.787,0.54	0.218
4699	MSTRG.10015	2	-	77192715	77192776	77192482	77192564	77194243	77194319	4699	9,18,4	0,1,0	9,6,11	4,3,0	150	89	0.000167994	0.0188174	1.0,0.914,1.0	0.572,0.543,1.0	0.266
13411	MSTRG.3262	12	-	24863072	24863298	24861164	24862016	24864007	24865170	13411	8,19,17	0,0,2	19,6,9	6,1,1	315	89	0.000291192	0.0259742	1.0,1.0,0.706	0.472,0.629,0.718	0.296

## Sheet: RI_rMATS
ID	GeneID	chr	strand	riExonStart_0base	riExonEnd	upstreamES	upstreamEE	downstreamES	downstreamEE	ID.1	IJC_SAMPLE_1	SJC_SAMPLE_1	IJC_SAMPLE_2	SJC_SAMPLE_2	IncFormLen	SkipFormLen	PValue	FDR	IncLevel1	IncLevel2	IncLevelDifference
4940	MSTRG.4356	13	-	66206557	66207992	66206557	66206713	66206922	66207992	4940	33,6,15	6,4,0	7,2,5	1,0,0	298	89	0.000261411	0.000823975	0.622,0.309,1.0	0.676,1.0,1.0	-0.248
2392	MSTRG.1790	1	-	272975163	272977417	272975163	272975937	272975958	272977417	2392	210,120,199	71,53,0	312,250,298	0,0,0	110	89	8.88178e-16	1.87286e-14	0.705,0.647,1.0	1.0,1.0,1.0	-0.216
458	MSTRG.15910	6	-	103233823	103234449	103233823	103234008	103234259	103234449	458	470,450,368	49,40,45	471,211,404	21,9,27	340	89	8.38859e-05	0.000289304	0.715,0.747,0.682	0.854,0.86,0.797	-0.122
386	MSTRG.8563	18	-	10316682	10318435	10316682	10317349	10318364	10318435	386	223,117,370	3,7,2	65,44,53	0,0,2	1104	89	0.00685833	0.0159522	0.857,0.574,0.937	1.0,1.0,0.681	-0.104
1259	MSTRG.8396	17	+	62059053	62061378	62059053	62059175	62061296	62061378	1259	758,497,1048	217,159,118	311,210,188	187,91,169	2210	89	3.95073e-11	4.07373e-10	0.123,0.112,0.263	0.063,0.085,0.043	0.102
2500	MSTRG.18354	8	+	135806848	135810018	135806848	135806941	135807318	135810018	2500	1698,1414,1697	250,181,344	896,725,860	340,144,152	466	89	0.0217083	0.0453205	0.565,0.599,0.485	0.335,0.49,0.519	0.102
6661	MSTRG.2769	12	+	1088304	1089156	1088304	1088349	1089017	1089156	6661	290,157,328	205,152,195	35,34,33	146,77,158	757	89	0	0	0.143,0.108,0.165	0.027,0.049,0.024	0.105
1753	MSTRG.12158	4	-	619962	621932	619962	620169	621129	621932	1753	400,238,450	150,209,109	251,127,143	221,154,199	1049	89	5.23789e-09	3.81815e-08	0.185,0.088,0.259	0.088,0.065,0.057	0.107
2257	MSTRG.10800	3	-	8160035	8160376	8160035	8160199	8160293	8160376	2257	32,35,56	45,34,50	9,6,5	23,7,12	183	89	0.0169342	0.0362349	0.257,0.334,0.353	0.16,0.294,0.168	0.107
2651	MSTRG.3841	12	+	60481303	60481750	60481303	60481451	60481616	60481750	2651	5,3,4	8,11,10	1,0,0	5,3,6	254	89	0.000387498	0.001176	0.18,0.087,0.123	0.065,0.0,0.0	0.108
3940	MSTRG.2835	12	+	3732571	3733103	3732571	3732709	3732910	3733103	3940	30,23,49	66,41,44	14,16,15	106,53,72	290	89	1.16407e-07	6.67341e-07	0.122,0.147,0.255	0.039,0.085,0.06	0.113
6091	MSTRG.9594	2	-	59367895	59368299	59367895	59368118	59368270	59368299	6091	134,95,268	329,273,273	40,22,60	343,200,220	241	89	8.01736e-12	9.06453e-11	0.131,0.114,0.266	0.041,0.039,0.092	0.113
611	MSTRG.8866	18	+	50825122	50830330	50825122	50825311	50828695	50830330	611	1070,602,1880	272,164,170	151,69,92	223,72,170	3473	89	0	0	0.092,0.086,0.221	0.017,0.024,0.014	0.115
3650	MSTRG.12111	3	+	131433266	131434614	131433266	131433434	131434446	131434614	3650	624,464,605	321,274,157	124,250,127	317,237,252	1101	89	0	0	0.136,0.12,0.238	0.031,0.079,0.039	0.115
5107	MSTRG.15037	6	-	54682342	54682640	54682342	54682445	54682552	54682640	5107	118,85,176	422,304,279	42,27,31	668,307,343	196	89	0	0	0.113,0.113,0.223	0.028,0.038,0.039	0.115
1035	MSTRG.10015	2	-	77189845	77192369	77189845	77189976	77192298	77192369	1035	39793,33096,46029	109,87,223	32759,25210,17411	352,94,275	2411	89	1.25799e-07	7.18483e-07	0.931,0.934,0.884	0.775,0.908,0.7	0.122
2480	MSTRG.19791	AEMK02000682.1	-	648589	650895	648589	648731	650788	650895	2480	1322,904,2143	389,247,303	339,226,187	369,185,248	2146	89	0	0	0.124,0.132,0.227	0.037,0.048,0.03	0.123
1038	MSTRG.10015	2	-	77192482	77192776	77192482	77192564	77192637	77192776	1038	109,55,109	280,264,226	24,8,16	274,142,207	162	89	0	0	0.176,0.103,0.209	0.046,0.03,0.041	0.124
2579	MSTRG.799	1	-	130554977	130559948	130554977	130555335	130556275	130559948	2579	591,335,505	2,3,8	312,156,171	8,3,5	1029	89	0.0108435	0.0241698	0.962,0.906,0.845	0.771,0.818,0.747	0.126
3455	MSTRG.2700	11	+	78584376	78586889	78584376	78584549	78586736	78586889	3455	582,452,1465	218,107,149	113,66,79	126,52,54	2276	89	4.55191e-15	8.64155e-14	0.095,0.142,0.278	0.034,0.047,0.054	0.127
46	MSTRG.15715	6	+	88009735	88010270	88009735	88009826	88010128	88010270	46	135,123,283	210,205,145	72,34,27	275,128,106	391	89	5.07369e-10	4.34257e-09	0.128,0.12,0.308	0.056,0.057,0.055	0.129
5431	MSTRG.14851	6	-	50404443	50405975	50404443	50404534	50405835	50405975	5431	592,449,1323	263,191,247	165,173,118	249,215,215	1390	89	0	0	0.126,0.131,0.255	0.041,0.049,0.034	0.129
2641	MSTRG.19571	AEMK02000361.1	+	1886402	1889664	1886402	1886478	1889604	1889664	2641	1462,1177,2232	194,227,220	555,257,211	317,140,191	3215	89	0	0	0.173,0.126,0.219	0.046,0.048,0.03	0.131
7355	MSTRG.9721	2	+	65948820	65949296	65948820	65948953	65949146	65949296	7355	159,176,306	245,222,219	72,54,78	222,204,194	282	89	4.78104e-11	4.83981e-10	0.17,0.2,0.306	0.093,0.077,0.113	0.131
2488	MSTRG.1789	1	+	272971733	272974072	272971733	272971837	272973883	272974072	2488	339,351,585	106,116,58	182,93,106	161,72,128	2135	89	5.35127e-14	8.74281e-13	0.118,0.112,0.296	0.045,0.051,0.033	0.132
4115	MSTRG.11259	3	-	39981939	39983689	39981939	39982638	39983492	39983689	4115	417,339,400	175,172,100	193,109,130	235,133,150	943	89	1.11022e-16	2.62236e-15	0.184,0.157,0.274	0.072,0.072,0.076	0.132
5193	MSTRG.9979	2	-	76403263	76404303	76403263	76403354	76404236	76404303	5193	964,774,1181	388,551,273	523,310,367	654,453,527	971	89	3.33067e-16	7.35402e-15	0.185,0.114,0.284	0.068,0.059,0.06	0.132
6074	MSTRG.11329	3	+	41055855	41056268	41055855	41056043	41056108	41056268	6074	90,161,338	4,5,4	59,32,75	16,2,6	154	89	5.70175e-06	2.43152e-05	0.929,0.949,0.98	0.681,0.902,0.878	0.132
5526	MSTRG.4760	13	-	124589531	124589798	124589531	124589648	124589717	124589798	5526	129,139,149	150,171,67	100,139,117	222,183,159	158	89	0.0130648	0.0286027	0.326,0.314,0.556	0.202,0.3,0.293	0.134
7118	MSTRG.794	1	-	130463309	130463681	130463309	130463336	130463510	130463681	7118	129,130,174	139,170,87	57,28,32	161,57,49	263	89	1.41475e-05	5.58387e-05	0.239,0.206,0.404	0.107,0.143,0.181	0.139
1027	MSTRG.10015	2	-	77186348	77189976	77186348	77186465	77189845	77189976	1027	237,225,329	165,99,168	125,142,80	135,116,80	178	89	6.80104e-05	0.000329354	0.418,0.532,0.495	0.316,0.38,0.333	0.139
5172	MSTRG.5835	14	-	51492176	51492675	51492176	51492291	51492493	51492675	5172	145,97,249	110,82,122	55,44,55	79,66,82	291	89	1.62922e-06	7.56745e-06	0.287,0.266,0.384	0.176,0.169,0.17	0.141
3228	MSTRG.5504	14	-	30520215	30521286	30520215	30520886	30521184	30521286	3228	200,227,461	8,13,18	50,66,54	5,9,4	387	89	0.015878	0.0341669	0.852,0.801,0.855	0.697,0.628,0.756	0.142
2294	MSTRG.12107	3	+	131274484	131275157	131274484	131274569	131275032	131275157	2294	176,145,372	206,183,126	73,44,59	287,173,187	552	89	4.14113e-13	5.81476e-12	0.121,0.113,0.323	0.039,0.039,0.048	0.144
4824	MSTRG.15038	6	-	54622087	54623605	54622087	54622169	54623499	54623605	4824	986,633,980	199,250,144	438,247,310	284,187,246	1419	89	1.63203e-14	2.86616e-13	0.237,0.137,0.299	0.088,0.077,0.073	0.145
3989	MSTRG.9095	2	+	6444919	6445317	6444919	6444983	6445230	6445317	3989	780,808,1079	492,649,326	492,580,596	714,516,703	336	89	4.34339e-05	0.00015821	0.296,0.248,0.467	0.154,0.229,0.183	0.148
6259	MSTRG.2758	12	+	948149	948602	948149	948200	948489	948602	6259	291,221,430	197,189,123	106,77,103	194,59,162	378	89	7.8528e-05	0.000272989	0.258,0.216,0.451	0.114,0.235,0.13	0.149
541	MSTRG.14244	6	-	968002	968515	968002	968094	968383	968515	541	262,211,299	182,135,108	80,122,124	184,94,198	378	89	1.90354e-07	1.05552e-06	0.253,0.269,0.395	0.093,0.234,0.129	0.154
5394	MSTRG.11264	3	-	39944217	39944870	39944217	39944371	39944690	39944870	5394	682,492,1349	649,316,557	239,149,199	598,155,615	408	89	5.25135e-14	8.64912e-13	0.186,0.254,0.346	0.08,0.173,0.066	0.156
860	MSTRG.7992	17	+	30928787	30929814	30928787	30928844	30929701	30929814	860	314,237,286	93,86,49	79,44,93	59,47,57	946	89	6.73807e-09	4.77463e-08	0.241,0.206,0.354	0.112,0.081,0.133	0.158
5532	MSTRG.3839	12	+	60465035	60468964	60465035	60465736	60466659	60468964	5532	1000,625,1753	231,236,271	299,106,242	167,129,136	1012	89	2.18745e-11	2.34276e-10	0.276,0.189,0.363	0.136,0.067,0.135	0.163
6337	MSTRG.17208	7	-	75751870	75753765	75751870	75752688	75753613	75753765	6337	3900,2269,4566	1025,720,736	1273,583,1070	926,570,582	1014	89	0	0	0.25,0.217,0.353	0.108,0.082,0.139	0.164
6573	MSTRG.15065	6	+	55239631	55240356	55239631	55239763	55240065	55240356	6573	266,146,244	264,173,173	33,23,19	270,113,153	391	89	0	0	0.187,0.161,0.243	0.027,0.044,0.027	0.164
7172	MSTRG.15884	6	-	99218644	99219562	99218644	99218749	99219472	99219562	7172	284,286,498	187,88,61	186,108,89	126,57,119	812	89	0.000377692	0.00114968	0.143,0.263,0.472	0.139,0.172,0.076	0.164
6036	MSTRG.2902	12	-	5757008	5758132	5757008	5757613	5757978	5758132	6036	45,85,194	28,48,30	42,59,39	38,38,49	454	89	0.00649521	0.0152121	0.24,0.258,0.559	0.178,0.233,0.135	0.17
2377	MSTRG.9680	2	-	64804762	64804993	64804762	64804838	64804913	64804993	2377	285,236,455	522,400,404	136,76,63	541,317,306	164	89	1.3396e-12	1.7259e-11	0.229,0.243,0.379	0.12,0.115,0.101	0.172
453	MSTRG.19841	AEMK02000682.1	+	1299223	1299951	1299223	1299321	1299826	1299951	453	91,65,251	75,41,41	18,11,19	33,14,20	594	89	0.000383067	0.00116372	0.154,0.192,0.478	0.076,0.105,0.125	0.173
1797	MSTRG.5737	14	+	47899267	47902699	47899267	47899432	47902395	47902699	1797	6694,3576,9013	671,511,600	3049,1296,1847	1235,797,913	3052	89	0	0	0.225,0.169,0.305	0.067,0.045,0.056	0.177
1266	MSTRG.13259	5	+	6542582	6543285	6542582	6542770	6543143	6543285	1266	75,59,69	46,53,19	14,18,20	34,38,24	462	89	9.00425e-06	3.71761e-05	0.239,0.177,0.412	0.073,0.084,0.138	0.178
1587	MSTRG.13256	5	+	6214069	6214550	6214069	6214187	6214452	6214550	1587	159,93,213	125,115,94	38,24,25	139,46,105	354	89	7.50289e-13	1.01156e-11	0.242,0.169,0.363	0.064,0.116,0.056	0.179
1473	MSTRG.11662	3	-	71511024	71511805	71511024	71511109	71511705	71511805	1473	61,45,128	37,32,16	29,22,16	34,23,21	685	89	0.00185435	0.00489407	0.176,0.154,0.51	0.1,0.111,0.09	0.18
1933	MSTRG.19657	AEMK02000452.1	-	3289575	3292989	3289575	3289897	3292434	3292989	1933	6302,6159,12442	22,18,18	2405,2146,1465	46,21,10	2626	89	2.06353e-11	2.23359e-10	0.907,0.921,0.959	0.639,0.776,0.832	0.18
3708	MSTRG.16357	7	-	196084	197925	196084	196213	197865	197925	3708	4090,2801,5385	510,364,453	1472,903,792	446,258,310	1741	89	0	0	0.291,0.282,0.378	0.144,0.152,0.116	0.18
6941	MSTRG.9990	2	+	76663141	76665992	76663141	76663336	76665812	76665992	6941	3534,2302,5945	537,374,383	1150,615,537	578,321,427	2565	89	0	0	0.186,0.176,0.35	0.065,0.062,0.042	0.181
3857	MSTRG.8372	17	+	59139840	59140923	59139840	59139981	59140793	59140923	3857	1032,1388,3968	821,581,601	236,337,219	773,405,510	901	89	6.55032e-14	1.05324e-12	0.11,0.191,0.395	0.029,0.076,0.041	0.183
28	MSTRG.5208	13	-	206213958	206214445	206213958	206214064	206214360	206214445	28	28,40,29	35,22,26	7,2,3	32,19,20	385	89	4.26001e-10	3.69808e-09	0.156,0.296,0.205	0.048,0.024,0.034	0.184
1177	MSTRG.19756	AEMK02000569.1	+	901939	905078	901939	902180	903209	905078	1177	1575,1569,2635	102,56,101	641,338,367	68,20,52	1118	89	0.000495474	0.00147117	0.551,0.69,0.675	0.429,0.574,0.36	0.184
2649	MSTRG.15423	6	+	67461587	67463399	67461587	67461692	67461790	67463399	2649	115,91,168	105,94,100	79,43,68	159,106,139	187	89	4.42323e-09	3.27593e-08	0.343,0.315,0.444	0.191,0.162,0.189	0.187
2828	MSTRG.2289	10	+	67015796	67016222	67015796	67015873	67016056	67016222	2828	1046,789,1311	159,86,107	374,284,159	92,45,71	272	89	0.000224069	0.000716411	0.683,0.75,0.8	0.571,0.674,0.423	0.188
6055	MSTRG.14240	6	+	891141	892416	891141	891248	892282	892416	6055	1064,767,1312	166,246,147	546,399,459	285,187,297	1123	89	1.56979e-09	1.25213e-08	0.337,0.198,0.414	0.132,0.145,0.109	0.188
319	MSTRG.11339	3	-	41193827	41194855	41193827	41193953	41194631	41194855	319	356,180,600	70,44,50	20,16,23	25,2,16	767	89	0.0016935	0.00450074	0.371,0.322,0.582	0.085,0.481,0.143	0.189
7354	MSTRG.9721	2	+	65946478	65947386	65946478	65946564	65947277	65947386	7354	590,399,836	176,174,127	177,110,177	175,114,145	802	89	1.9751e-10	1.79378e-09	0.271,0.203,0.422	0.101,0.097,0.119	0.193
4671	MSTRG.19842	AEMK02000682.1	-	1301808	1305369	1301808	1304252	1305224	1305369	4671	387,297,1234	135,98,114	80,67,70	87,35,70	1061	89	2.65408e-07	1.43641e-06	0.194,0.203,0.476	0.072,0.138,0.077	0.195
416	MSTRG.2908	12	+	6163533	6164140	6163533	6163648	6163766	6164140	416	31,22,88	92,145,47	8,0,6	160,96,131	207	89	5.15923e-11	5.19675e-10	0.127,0.061,0.446	0.021,0.0,0.019	0.198
6353	MSTRG.1708	1	-	269004640	269005391	269004640	269004798	269005281	269005391	6353	1140,1202,1923	360,212,242	640,490,510	353,192,238	572	89	1.51993e-06	7.09222e-06	0.33,0.469,0.553	0.22,0.284,0.25	0.199
7232	MSTRG.6336	14	-	113113278	113115921	113113278	113115062	113115772	113115921	7232	1165,1113,2102	120,77,86	447,267,317	69,39,49	799	89	3.11364e-05	0.000116052	0.52,0.617,0.731	0.419,0.433,0.419	0.199
4598	MSTRG.4126	13	-	32005255	32005810	32005255	32005369	32005633	32005810	4598	141,99,202	35,28,9	57,30,42	28,6,22	353	89	0.0200764	0.0422027	0.504,0.471,0.85	0.339,0.558,0.325	0.201
388	MSTRG.9869	2	-	72410035	72410579	72410035	72410145	72410411	72410579	388	123,89,119	26,37,55	45,18,29	30,32,20	355	89	0.000331937	0.00102318	0.543,0.376,0.352	0.273,0.124,0.267	0.202
2323	MSTRG.9779	2	-	69125377	69125728	69125377	69125465	69125645	69125728	2323	95,74,181	63,51,74	54,35,20	96,47,40	269	89	5.66378e-09	4.09918e-08	0.333,0.324,0.447	0.157,0.198,0.142	0.202
2617	MSTRG.12734	4	+	94564070	94565496	94564070	94564296	94565429	94565496	2617	749,462,953	6,7,6	152,56,91	3,1,8	1222	89	0.00666227	0.0155615	0.901,0.828,0.92	0.787,0.803,0.453	0.202
2618	MSTRG.12734	4	+	94564987	94565496	94564987	94565075	94565429	94565496	2618	334,245,526	80,50,56	88,32,51	51,6,35	443	89	0.00208308	0.00542027	0.456,0.496,0.654	0.257,0.517,0.226	0.202
7174	MSTRG.8101	17	-	36300803	36302017	36300803	36301450	36301968	36302017	7174	353,434,582	74,87,70	330,146,228	122,68,98	607	89	5.45678e-08	3.33871e-07	0.412,0.422,0.549	0.284,0.239,0.254	0.202
6539	MSTRG.17692	8	+	6001180	6004399	6001180	6003833	6004186	6004399	6539	2088,2200,2957	322,383,335	369,477,201	133,163,60	442	89	3.78153e-12	4.53635e-11	0.566,0.536,0.64	0.358,0.371,0.403	0.203
6298	MSTRG.17100	7	+	59459545	59461206	59459545	59459758	59460277	59461206	6298	104,81,155	17,8,23	43,53,46	17,20,10	608	89	0.00130482	0.00356252	0.472,0.597,0.497	0.27,0.279,0.402	0.205
4060	MSTRG.12648	4	+	89278369	89280120	89278369	89279490	89279845	89280120	4060	134,104,214	49,37,31	30,34,38	36,16,25	444	89	0.000287473	0.000898391	0.354,0.36,0.58	0.143,0.299,0.234	0.206
3766	MSTRG.3060	12	+	18298519	18299843	18298519	18298961	18299726	18299843	3766	235,188,657	74,34,67	45,46,50	40,17,25	854	89	7.51491e-06	3.141e-05	0.249,0.366,0.505	0.105,0.22,0.172	0.208
1936	MSTRG.19657	AEMK02000452.1	-	3289575	3292989	3289575	3292543	3292751	3292989	1936	420,354,692	11,13,12	143,68,76	13,14,7	297	89	2.17539e-07	1.19744e-06	0.92,0.891,0.945	0.767,0.593,0.765	0.21
448	MSTRG.3686	12	+	52578340	52578691	52578340	52578470	52578565	52578691	448	103,64,142	124,117,92	28,12,33	158,61,116	184	89	3.64185e-10	3.1979e-09	0.287,0.209,0.427	0.079,0.087,0.121	0.212
2642	MSTRG.19571	AEMK02000361.1	+	1888578	1889664	1888578	1888617	1889604	1889664	2642	961,725,1362	6,25,6	382,186,142	16,6,9	1076	89	0.000148728	0.000492581	0.93,0.706,0.949	0.664,0.719,0.566	0.212
7187	MSTRG.15020	6	+	54311111	54312677	54311111	54311321	54312513	54312677	7187	346,248,471	55,62,74	125,84,92	119,93,95	1281	89	0	0	0.304,0.217,0.307	0.068,0.059,0.063	0.213
435	MSTRG.8931	2	-	225006	225662	225006	225150	225521	225662	435	90,82,190	37,31,39	47,26,26	40,22,33	460	89	7.38064e-07	3.65969e-06	0.32,0.339,0.485	0.185,0.186,0.132	0.214
6910	MSTRG.2992	12	+	14576904	14578434	14576904	14576964	14578209	14578434	6910	11514,7301,16215	521,394,94	7607,4574,3557	506,203,499	1334	89	0.0024776	0.00633327	0.596,0.553,0.92	0.501,0.601,0.322	0.215
5983	MSTRG.16750	7	+	31328387	31328929	31328387	31328690	31328780	31328929	5983	714,936,1072	142,312,179	762,774,772	582,305,451	179	89	2.82877e-07	1.52419e-06	0.714,0.599,0.749	0.394,0.558,0.46	0.217
6588	MSTRG.16587	7	-	23659675	23662820	23659675	23660664	23662701	23662820	6588	11119,6606,13788	811,564,427	4408,2012,3082	684,391,438	2126	89	9.09636e-07	4.42051e-06	0.365,0.329,0.575	0.212,0.177,0.228	0.217
5019	MSTRG.20620	X	+	124527159	124527741	124527159	124527260	124527633	124527741	5019	167,100,151	24,16,12	16,31,51	8,6,15	462	89	0.00735855	0.0170118	0.573,0.546,0.708	0.278,0.499,0.396	0.218
4688	MSTRG.5720	14	-	47263006	47263680	47263006	47263120	47263556	47263680	4688	731,420,845	214,131,173	260,183,154	247,108,160	525	89	0	0	0.367,0.352,0.453	0.151,0.223,0.14	0.219
7119	MSTRG.18505	9	+	8354410	8355406	8354410	8354487	8355089	8355406	7119	54,86,138	19,19,35	46,33,27	41,30,49	691	89	1.46683e-12	1.88186e-11	0.268,0.368,0.337	0.126,0.124,0.066	0.219
1937	MSTRG.19657	AEMK02000452.1	-	3290038	3292989	3290038	3290117	3292751	3292989	1937	6546,6296,12766	17,21,17	2466,2023,1501	32,25,23	2723	89	0	0	0.926,0.907,0.961	0.716,0.726,0.681	0.224
3495	MSTRG.11367	3	+	42648754	42649119	42648754	42648814	42649047	42649119	3495	359,196,517	172,187,169	129,96,97	245,183,203	322	89	1.0467e-10	9.9355e-10	0.366,0.225,0.458	0.127,0.127,0.117	0.226
6367	MSTRG.9889	2	-	73290483	73291251	73290483	73290649	73290787	73291251	6367	192,141,218	99,61,88	45,41,47	82,39,57	227	89	2.51146e-10	2.25071e-09	0.432,0.475,0.493	0.177,0.292,0.244	0.229
415	MSTRG.2908	12	+	6163096	6163335	6163096	6163197	6163274	6163335	415	32,31,66	62,123,33	11,6,14	141,57,101	166	89	9.49536e-07	4.6034e-06	0.217,0.119,0.517	0.04,0.053,0.069	0.23
1931	MSTRG.19657	AEMK02000452.1	-	3289575	3291771	3289575	3289897	3290038	3291771	1931	257,325,522	26,37,47	147,246,63	40,51,33	230	89	2.33902e-06	1.06294e-05	0.793,0.773,0.811	0.587,0.651,0.425	0.238
1229	MSTRG.20643	X	+	124963399	124963999	124963399	124963598	124963867	124963999	1229	916,444,1571	330,134,181	224,73,162	182,38,109	358	89	7.95157e-06	3.30989e-05	0.408,0.452,0.683	0.234,0.323,0.27	0.239
6862	MSTRG.6528	14	+	141254504	141258555	141254504	141254629	141258194	141258555	6862	1418,873,2288	40,29,27	741,290,534	51,13,45	3654	89	2.42938e-05	9.22984e-05	0.463,0.423,0.674	0.261,0.352,0.224	0.241
4673	MSTRG.19842	AEMK02000682.1	-	1308184	1309365	1308184	1308285	1309270	1309365	4673	585,333,853	167,119,70	94,23,59	92,29,99	1074	89	1.87808e-10	1.71333e-09	0.225,0.188,0.502	0.078,0.062,0.047	0.243
5066	MSTRG.10110	2	+	80647661	80648035	80647661	80647761	80647984	80648035	5066	953,699,1901	259,218,221	524,335,304	358,183,184	312	89	2.98521e-07	1.6014e-06	0.512,0.478,0.71	0.295,0.343,0.32	0.247
911	MSTRG.15042	6	-	54702341	54703952	54702341	54702457	54703572	54703952	911	3018,1998,3605	239,215,176	1224,1133,874	304,212,216	1204	89	4.17889e-11	4.29446e-10	0.483,0.407,0.602	0.229,0.283,0.23	0.25
4777	MSTRG.19801	AEMK02000682.1	+	718110	721733	718110	718314	721603	721733	4777	2851,1904,4339	192,162,127	713,730,425	244,193,177	3378	89	0	0	0.281,0.236,0.474	0.071,0.091,0.059	0.257
3421	MSTRG.12679	4	-	92099891	92100763	92099891	92100170	92100469	92100763	3421	32,20,26	6,5,3	13,5,13	4,5,7	178	89	0.0189516	0.0452888	0.727,0.667,0.813	0.619,0.333,0.481	0.258
6667	MSTRG.6061	14	+	76524720	76525274	76524720	76524840	76525095	76525274	6667	500,300,910	137,113,138	118,84,57	100,65,44	344	89	1.61417e-08	1.08096e-07	0.486,0.407,0.63	0.234,0.251,0.251	0.262
2616	MSTRG.12734	4	+	94564070	94565496	94564070	94564296	94564987	94565496	2616	415,218,427	38,35,52	64,24,40	36,10,12	780	89	8.53282e-09	5.94954e-08	0.555,0.415,0.484	0.169,0.215,0.276	0.265
4078	MSTRG.2316	11	+	1018760	1022480	1018760	1018812	1022378	1022480	4078	1612,2167,4948	152,114,102	677,511,413	156,128,134	3655	89	2.26463e-10	2.04454e-09	0.205,0.316,0.542	0.096,0.089,0.07	0.269
949	MSTRG.8006	17	+	32845091	32847004	32845091	32845488	32846842	32847004	949	481,49,578	43,8,27	33,5,43	10,4,11	1443	89	8.22634e-05	0.000284191	0.408,0.274,0.569	0.169,0.072,0.194	0.272
2996	MSTRG.12869	4	-	99234844	99237049	99234844	99235078	99236076	99237049	2996	161,177,455	8,9,5	172,96,91	19,12,9	1087	89	0.00017242	0.000563996	0.622,0.617,0.882	0.426,0.396,0.453	0.282
1253	MSTRG.8037	17	-	32957207	32960580	32957207	32959572	32959615	32960580	1253	71,56,95	0,0,0	37,12,12	0,6,6	132	89	2.17715e-07	1.19744e-06	1.0,1.0,1.0	1.0,0.574,0.574	0.284
3277	MSTRG.8932	2	+	279440	279769	279440	279555	279623	279769	3277	314,244,471	148,125,116	102,94,92	165,106,112	157	89	1.08542e-11	1.20484e-10	0.546,0.525,0.697	0.259,0.335,0.318	0.285
5905	MSTRG.12816	4	+	97947839	97949921	97947839	97947960	97949062	97949921	5905	921,661,1999	175,107,115	232,121,144	152,76,100	1191	89	1.92842e-11	2.0948e-10	0.282,0.316,0.565	0.102,0.106,0.097	0.286
2643	MSTRG.19571	AEMK02000361.1	+	1888578	1889664	1888578	1888632	1889604	1889664	2643	940,708,1342	15,25,9	367,186,140	30,11,11	1061	89	3.85547e-08	2.41969e-07	0.84,0.704,0.926	0.506,0.587,0.516	0.287
6369	MSTRG.9889	2	-	73290787	73291251	73290787	73290881	73291159	73291251	6369	451,304,512	64,40,55	141,63,94	57,23,47	367	89	2.20934e-14	3.81409e-13	0.631,0.648,0.693	0.375,0.399,0.327	0.29
4300	MSTRG.1670	1	+	268277638	268278557	268277638	268277693	268278466	268278557	4300	440,319,565	1,73,0	232,69,121	51,25,2	862	89	0.0038994	0.00956254	0.978,0.311,1.0	0.32,0.222,0.862	0.295
3938	MSTRG.9201	2	+	8975732	8977678	8975732	8975842	8977641	8977678	3938	3156,2647,5816	106,61,59	1078,461,782	81,23,79	1888	89	5.26844e-08	3.22672e-07	0.584,0.672,0.823	0.386,0.486,0.318	0.296
6461	MSTRG.3705	12	-	53378412	53380774	53378412	53380111	53380722	53380774	6461	679,375,1117	123,60,57	229,103,131	112,45,53	700	89	6.50326e-07	3.27799e-06	0.412,0.443,0.714	0.206,0.225,0.239	0.3
353	MSTRG.8791	18	+	45408946	45411913	45408946	45409036	45410114	45411913	353	760,259,648	26,9,8	190,105,116	26,10,8	1167	89	2.11001e-06	9.63178e-06	0.69,0.687,0.861	0.358,0.445,0.525	0.303
172	MSTRG.8406	17	+	62387803	62389280	62387803	62388547	62389223	62389280	172	2034,945,2766	253,123,184	593,330,454	256,124,190	765	89	0	0	0.483,0.472,0.636	0.212,0.236,0.218	0.308
4155	MSTRG.16716	7	-	29677541	29678391	29677541	29678016	29678156	29678391	4155	213,154,231	128,80,41	86,40,44	136,66,72	229	89	1.78142e-07	9.91413e-07	0.393,0.428,0.686	0.197,0.191,0.192	0.309
1036	MSTRG.10015	2	-	77189845	77192369	77189845	77191924	77192298	77192369	1036	2597,1294,2820	599,742,194	1017,279,577	864,526,451	463	89	1.57453e-05	6.17055e-05	0.455,0.251,0.736	0.185,0.093,0.197	0.322
390	MSTRG.9869	2	-	72410411	72411790	72410411	72410579	72411595	72411790	390	282,163,292	8,16,4	116,54,26	12,5,10	1105	89	0.0024064	0.00618239	0.74,0.451,0.855	0.438,0.465,0.173	0.323
6415	MSTRG.12181	4	+	849515	850343	849515	849575	850235	850343	6415	1091,687,2106	23,13,38	136,73,141	15,8,13	749	89	2.29183e-11	2.44168e-10	0.849,0.863,0.868	0.519,0.52,0.563	0.326
1455	MSTRG.17069	7	+	58258540	58258911	58258540	58258638	58258816	58258911	1455	349,282,556	85,64,67	94,62,57	65,57,39	267	89	1.64091e-13	2.46906e-12	0.578,0.595,0.734	0.325,0.266,0.328	0.329
2640	MSTRG.19571	AEMK02000361.1	+	1886402	1889664	1886402	1886478	1888578	1889664	2640	552,483,916	26,48,22	196,81,74	54,24,18	2189	89	1.04856e-08	7.24481e-08	0.463,0.29,0.629	0.129,0.121,0.143	0.33
7279	MSTRG.20363	X	+	83132889	83133918	83132889	83132935	83133814	83133918	7279	331,144,405	9,3,7	120,32,46	8,4,6	968	89	9.89999e-05	0.000337608	0.772,0.815,0.842	0.58,0.424,0.413	0.337
6662	MSTRG.2769	12	+	1088304	1089156	1088304	1088620	1089017	1089156	6662	188,127,241	10,9,8	28,30,23	16,8,2	486	89	0.000129118	0.000433046	0.775,0.721,0.847	0.243,0.407,0.678	0.338
2498	MSTRG.6283	14	-	109710855	109711489	109710855	109710990	109711347	109711489	2498	51,65,68	6,5,4	14,10,7	7,3,2	446	89	0.000502226	0.0014886	0.629,0.722,0.772	0.285,0.399,0.411	0.343
171	MSTRG.8406	17	+	62387803	62389280	62387803	62387836	62389223	62389280	171	3459,1571,4846	182,178,101	1064,467,807	266,145,192	1476	89	7.64128e-08	4.53859e-07	0.534,0.347,0.743	0.194,0.163,0.202	0.355
6660	MSTRG.2769	12	+	1088304	1088620	1088304	1088349	1088566	1088620	6660	114,46,101	9,5,8	9,6,11	8,6,1	306	89	0.00198017	0.00518349	0.787,0.728,0.786	0.247,0.225,0.762	0.356
5253	MSTRG.15388	6	-	64314460	64316122	64314460	64314636	64315715	64316122	5253	1074,565,1339	43,30,39	257,94,215	51,16,37	1168	89	1.11022e-16	2.62236e-15	0.656,0.589,0.723	0.277,0.309,0.307	0.358
1935	MSTRG.19657	AEMK02000452.1	-	3289568	3292989	3289568	3289897	3292751	3292989	1935	6771,6558,13203	219,417,106	2575,2236,1553	411,265,272	2943	89	1.18248e-06	5.62972e-06	0.483,0.322,0.79	0.159,0.203,0.147	0.362
170	MSTRG.8406	17	+	62387803	62388547	62387803	62387836	62388517	62388547	170	1598,686,2309	140,82,85	513,161,400	180,91,123	770	89	1.68054e-12	2.13359e-11	0.569,0.492,0.758	0.248,0.17,0.273	0.376
4630	MSTRG.13172	5	+	154898	156317	154898	155814	156157	156317	4630	17,10,39	1,1,1	3,4,1	4,0,4	432	89	0.000533228	0.00157284	0.778,0.673,0.889	0.134,1.0,0.049	0.386
6854	MSTRG.17207	7	+	75734885	75735862	75734885	75735153	75735355	75735862	6854	76,28,76	32,3,27	10,0,3	12,2,7	291	89	7.87787e-05	0.000273548	0.421,0.741,0.463	0.203,0.0,0.116	0.435
6297	MSTRG.17100	7	+	59458912	59461206	59458912	59459108	59459545	59461206	6297	151,102,203	12,8,9	33,14,10	17,12,9	526	89	3.77476e-15	7.25659e-14	0.68,0.683,0.792	0.247,0.165,0.158	0.528

## Sheet: A3SS_rMATS
ID	GeneID		strand	longExonStart_0base	longExonEnd	shortES	shortEE	flankingES	flankingEE	ID.1	IJC_SAMPLE_1	SJC_SAMPLE_1	IJC_SAMPLE_2	SJC_SAMPLE_2	IncFormLen	SkipFormLen	PValue	FDR	IncLevel1	IncLevel2	IncLevelDifference
89	MSTRG.8406	17	+	62388517	62389280	62389223	62389280	62387803	62387836	89	2042,979,2673	182,178,101	747,407,544	266,145,192	795	89	6.64788e-07	1.88623e-05	0.557,0.381,0.748	0.239,0.239,0.241	0.322
243	MSTRG.9869	2	-	72410035	72410579	72410035	72410145	72411595	72411790	243	175,148,159	121,107,94	79,43,54	195,66,115	523	89	3.33067e-16	3.83117e-14	0.198,0.191,0.224	0.064,0.1,0.074	0.125
291	MSTRG.15910	6	-	103233823	103234148	103233823	103234008	103234259	103234449	291	433,425,320	49,40,45	452,202,381	21,9,27	229	89	3.00689e-05	0.000526639	0.774,0.805,0.734	0.893,0.897,0.846	-0.108
659	MSTRG.15734	6	+	88690861	88691206	88691102	88691206	88690489	88690679	659	12,50,51	26,51,41	10,7,23	50,27,50	330	89	1.06993e-05	0.000217342	0.111,0.209,0.251	0.051,0.065,0.11	0.115
680	MSTRG.10015	2	-	77189845	77191924	77189845	77189976	77192298	77192369	680	37795,32544,43403	109,87,223	32606,25457,17285	352,94,275	2037	89	5.12673e-08	1.89733e-06	0.938,0.942,0.895	0.802,0.922,0.733	0.106
712	MSTRG.8646	18	-	19856728	19857189	19856728	19856922	19862606	19862838	712	138,62,91	20,9,3	52,9,43	12,8,12	356	89	0.00348651	0.0292098	0.633,0.633,0.883	0.52,0.22,0.473	0.312
1043	MSTRG.6455	14	+	130632711	130632815	130632714	130632815	130632239	130632435	1043	26,13,5	2,0,6	13,2,2	1,0,0	92	89	0.00354363	0.0295141	0.926,1.0,0.446	0.926,1.0,1.0	-0.185
1163	MSTRG.5737	14	+	47899267	47902699	47902395	47902699	47898169	47898321	1163	8150,4542,10245	466,363,303	5803,2867,3643	843,448,481	3217	89	3.26214e-08	1.26215e-06	0.326,0.257,0.483	0.16,0.15,0.173	0.194
1200	MSTRG.11525	3	+	56780848	56780977	56780878	56780977	56780672	56780771	1200	7,6,9	38,28,31	2,0,0	25,7,23	119	89	1.68032e-05	0.000325066	0.121,0.138,0.178	0.056,0.0,0.0	0.127
1237	MSTRG.19657	AEMK02000452.1	-	3293740	3293932	3293740	3293784	3296228	3296601	1237	37,30,68	12,8,8	19,4,9	24,13,11	237	89	2.29027e-08	9.10973e-07	0.537,0.585,0.761	0.229,0.104,0.235	0.438
1238	MSTRG.19657	AEMK02000452.1	-	3293740	3293871	3293740	3293784	3296385	3296622	1238	24,20,42	16,30,16	17,2,7	24,14,17	176	89	0.00292714	0.0253209	0.431,0.252,0.57	0.264,0.067,0.172	0.25
1473	MSTRG.9779	2	-	69125377	69125728	69125377	69125465	69128975	69129018	1473	110,86,187	46,71,27	73,54,30	72,67,71	352	89	0.000157321	0.00220976	0.377,0.234,0.637	0.204,0.169,0.097	0.259
1695	MSTRG.19571	AEMK02000361.1	+	1888578	1889664	1889604	1889664	1886402	1886478	1695	936,742,1338	194,227,220	411,200,155	317,140,191	1115	89	0	0	0.278,0.207,0.327	0.094,0.102,0.061	0.185
1842	MSTRG.2289	10	+	67015987	67016222	67016056	67016222	67015796	67015873	1842	319,222,397	159,86,107	118,105,54	92,45,71	158	89	0.00525063	0.0405566	0.531,0.593,0.676	0.419,0.568,0.3	0.171
2394	MSTRG.16357	7	-	196084	197283	196084	196213	197865	197925	2394	2707,1982,3712	510,364,453	1050,674,564	446,258,310	1159	89	0	0	0.29,0.295,0.386	0.153,0.167,0.123	0.176
2441	MSTRG.12735	4	+	94578155	94578331	94578158	94578331	94577530	94577638	2441	22,10,18	14,9,4	6,1,4	1,0,1	92	89	0.000524912	0.00592579	0.603,0.518,0.813	0.853,1.0,0.795	-0.238
2763	MSTRG.1670	1	+	268277304	268277720	268277638	268277720	268276840	268277174	2763	527,405,945	281,122,191	181,128,156	139,44,136	423	89	0.00491277	0.038506	0.283,0.411,0.51	0.215,0.38,0.194	0.138
2764	MSTRG.1670	1	+	268277638	268278557	268278466	268278557	268276840	268277174	2764	550,359,556	2,36,0	291,92,186	67,17,5	917	89	0.000359105	0.00437923	0.964,0.492,1.0	0.297,0.344,0.783	0.344
2997	MSTRG.19842	AEMK02000682.1	-	1308184	1308917	1308184	1308285	1309270	1309365	2997	462,272,729	167,119,70	80,20,44	92,29,99	721	89	3.79817e-09	1.70158e-07	0.255,0.22,0.562	0.097,0.078,0.052	0.27
3106	MSTRG.8241	17	-	47045958	47046805	47045958	47046088	47047403	47047468	3106	458,668,736	153,399,114	183,157,104	299,143,159	806	89	5.95959e-11	3.29403e-09	0.248,0.156,0.416	0.063,0.108,0.067	0.194
3600	MSTRG.5141	13	+	197989444	197989550	197989447	197989550	197985338	197985407	3600	75,185,56	140,163,109	80,66,34	253,163,317	92	89	2.20701e-05	0.000404871	0.341,0.523,0.332	0.234,0.281,0.094	0.196
3909	MSTRG.11329	3	+	41056108	41056477	41056303	41056477	41055855	41056043	3909	137,289,466	12,15,9	133,47,122	22,14,18	284	89	2.95465e-07	9.38432e-06	0.782,0.858,0.942	0.655,0.513,0.68	0.245
4054	MSTRG.15393	6	+	65042386	65043372	65043219	65043372	65040429	65040590	4054	869,581,731	106,61,34	210,166,79	58,23,33	922	89	0.000129306	0.00183442	0.442,0.479,0.675	0.259,0.411,0.188	0.246
4623	MSTRG.20363	X	+	83133754	83133918	83133814	83133918	83132889	83132935	4623	70,37,67	9,3,7	34,7,13	8,4,6	149	89	0.0049472	0.0387046	0.823,0.88,0.851	0.717,0.511,0.564	0.254
684	MSTRG.10015	2	-	77192482	77192776	77192482	77192564	77194243	77194319	684	86,47,84	0,1,0	21,7,17	4,3,0	178	89	0.000206964	0.00427089	1.0,0.959,1.0	0.724,0.538,1.0	0.232

## Sheet: A5SS_rMATS
ID	GeneID	chr	strand	longExonStart_0base	longExonEnd	shortES	shortEE	flankingES	flankingEE	ID.1	IJC_SAMPLE_1	SJC_SAMPLE_1	IJC_SAMPLE_2	SJC_SAMPLE_2	IncFormLen	SkipFormLen	PValue	FDR	IncLevel1	IncLevel2	IncLevelDifference
80	MSTRG.8406	17	+	62387803	62388547	62387803	62387836	62389223	62389280	80	1678,751,2264	182,178,101	728,261,543	266,145,192	800	89	1.09353e-05	0.000297581	0.506,0.319,0.714	0.233,0.167,0.239	0.3
186	MSTRG.9869	2	-	72410411	72411790	72411595	72411790	72410035	72410145	186	352,243,383	121,107,94	168,106,61	195,66,115	1273	89	0	0	0.169,0.137,0.222	0.057,0.101,0.036	0.111
482	MSTRG.10015	2	-	77190603	77192369	77192298	77192369	77189845	77189976	482	23915,20677,23756	109,87,223	21211,13987,11558	352,94,275	1784	89	1.21488e-06	4.51965e-05	0.916,0.922,0.842	0.75,0.881,0.677	0.124
484	MSTRG.10015	2	-	77190974	77192369	77192298	77192369	77189845	77189976	484	16772,15568,15315	109,87,223	16967,11590,9135	352,94,275	1413	89	0.000118094	0.00229852	0.906,0.919,0.812	0.752,0.886,0.677	0.107
590	MSTRG.17098	7	+	59421666	59421926	59421666	59421924	59422357	59422485	590	3,2,2	0,0,0	7,1,0	2,2,3	91	89	1.06323e-06	4.05823e-05	1.0,1.0,1.0	0.774,0.328,0.0	0.633
655	MSTRG.11344	3	+	41327485	41328347	41327485	41327632	41328562	41328679	655	260,154,370	109,91,71	51,34,21	43,38,28	804	89	2.57789e-06	8.51284e-05	0.209,0.158,0.366	0.116,0.09,0.077	0.15
666	MSTRG.17069	7	+	58258540	58258911	58258540	58258638	58259167	58259272	666	537,425,703	21,17,25	190,131,114	19,7,13	362	89	0.000964469	0.0127111	0.863,0.86,0.874	0.711,0.821,0.683	0.127
781	MSTRG.12158	4	-	620621	621932	621129	621932	619962	620169	781	259,167,303	150,209,109	178,90,102	221,154,199	597	89	2.84968e-07	1.28849e-05	0.205,0.106,0.293	0.107,0.08,0.071	0.115
872	MSTRG.19657	AEMK02000452.1	-	3290038	3292989	3292751	3292989	3289568	3289897	872	6541,6271,12728	219,417,106	2470,2041,1523	411,265,272	2802	89	1.02957e-06	3.98147e-05	0.487,0.323,0.792	0.16,0.197,0.151	0.365
873	MSTRG.19657	AEMK02000452.1	-	3292434	3292989	3292751	3292989	3290038	3290117	873	474,403,766	17,21,17	168,89,92	32,25,23	406	89	0	0	0.859,0.808,0.908	0.535,0.438,0.467	0.378
874	MSTRG.19657	AEMK02000452.1	-	3296105	3296616	3296228	3296616	3293740	3293784	874	13,12,20	12,8,8	5,0,8	24,13,11	212	89	1.44477e-05	0.000366049	0.313,0.386,0.512	0.08,0.0,0.234	0.299
1315	MSTRG.15375	6	+	63802892	63803100	63802892	63803060	63803427	63803592	1315	149,62,241	198,83,179	52,23,36	179,80,123	129	89	1.90184e-10	1.27743e-08	0.342,0.34,0.482	0.167,0.166,0.168	0.221
1717	MSTRG.1740	1	+	270229481	270230190	270229481	270229525	270232176	270232299	1717	42,83,88	3,2,1	59,22,29	0,0,1	754	89	0.0026182	0.0272869	0.623,0.83,0.912	1.0,1.0,0.774	-0.136
1718	MSTRG.1740	1	+	270229481	270230234	270229481	270229525	270232176	270232299	1718	43,87,94	3,2,1	62,24,33	0,0,1	798	89	0.00249166	0.0265326	0.615,0.829,0.913	1.0,1.0,0.786	-0.143
2145	MSTRG.5720	14	-	47263006	47263680	47263556	47263680	47262759	47262842	2145	1130,675,1289	28,12,24	689,379,405	31,14,33	639	89	1.86408e-05	0.000464283	0.849,0.887,0.882	0.756,0.79,0.631	0.147
2382	MSTRG.9979	2	-	76403263	76404303	76404236	76404303	76403126	76403190	2382	1437,1412,1596	15,14,9	1256,772,951	24,18,22	1062	89	1.77744e-05	0.000446487	0.889,0.894,0.937	0.814,0.782,0.784	0.113
2834	MSTRG.9594	2	-	59367895	59368118	59368010	59368118	59367244	59367611	2834	146,86,168	180,147,106	133,62,78	229,134,162	204	89	0.00352154	0.0342781	0.261,0.203,0.409	0.202,0.168,0.174	0.11
3034	MSTRG.16587	7	-	23661784	23662820	23662701	23662820	23659675	23660664	3034	3418,1906,3799	811,564,427	1129,418,848	684,391,438	1006	89	4.95451e-11	3.83193e-09	0.272,0.23,0.44	0.127,0.086,0.146	0.194
3035	MSTRG.16587	7	-	23660726	23662820	23662701	23662820	23660532	23660664	3035	10863,6394,13419	811,564,427	4256,1935,2981	684,391,438	2064	89	7.8292e-07	3.068e-05	0.366,0.328,0.575	0.212,0.176,0.227	0.218

## Sheet: MXE_rMATS
ID	GeneID	chr	strand	X1stExonStart_0base	X1stExonEnd	X2ndExonStart_0base	X2ndExonEnd	upstreamES	upstreamEE	downstreamES	downstreamEE	ID.1	IJC_SAMPLE_1	SJC_SAMPLE_1	IJC_SAMPLE_2	SJC_SAMPLE_2	IncFormLen	SkipFormLen	PValue	FDR	IncLevel1	IncLevel2	IncLevelDifference
683	MSTRG.10015	2	-	77190603	77190832	77190974	77191924	77189845	77189976	77192298	77192369	683	14775,15016,12689	3249,2353,3643	16814,11837,9009	2009,1243,1155	1039	318	1.15557e-06	0.000154955	0.582,0.661,0.516	0.719,0.745,0.705	-0.137
684	MSTRG.10015	2	-	77190603	77190832	77190982	77191924	77189845	77189976	77192298	77192369	684	14674,14914,12566	3249,2353,3643	16713,11765,8926	2009,1243,1155	1031	318	1.22655e-06	0.000159489	0.582,0.662,0.515	0.72,0.745,0.704	-0.137
1603	MSTRG.19571	AEMK02000361.1	+	1888578	1889664	1890514	1890554	1886402	1886478	1890637	1891469	1603	875,694,1274	171,153,164	358,182,141	168,90,108	1175	129	1.11022e-15	1.19099e-12	0.36,0.332,0.46	0.19,0.182,0.125	0.218
1813	MSTRG.3438	12	-	39364832	39364981	39376266	39376415	39364408	39364657	39378355	39378548	1813	372,967,195	127,540,115	9,770,44	597,355,90	238	238	0.000102391	0.00535802	0.745,0.642,0.629	0.015,0.684,0.328	0.33
3804	MSTRG.11329	3	+	41056108	41056268	41056433	41056477	41055855	41056043	41057156	41057223	3804	52,109,182	9,33,40	57,17,58	23,12,34	249	133	0.000898921	0.0321439	0.755,0.638,0.708	0.57,0.431,0.477	0.208
3805	MSTRG.11329	3	+	41056108	41056477	41057156	41057223	41055855	41056043	41057297	41057398	3805	243,487,772	69,138,177	224,74,207	100,49,86	458	156	2.74063e-05	0.00196	0.545,0.546,0.598	0.433,0.34,0.451	0.155
4150	MSTRG.13009	4	-	110433241	110433317	110480547	110480623	110432756	110432821	110480858	110480894	4150	37,35,15	122,148,66	78,131,87	166,4,45	165	165	5.09566e-06	0.000492696	0.233,0.191,0.185	0.32,0.97,0.659	-0.447
4151	MSTRG.13009	4	-	110443911	110444022	110454729	110454840	110425141	110428393	110454925	110455021	4151	3,6,10	5,1,4	20,33,13	1,2,0	200	200	0.000112114	0.00572715	0.375,0.857,0.714	0.952,0.943,1.0	-0.316
1202	MSTRG.16620	7	-	22889897	22890005	22939293	22939401	22825327	22825427	22957121	22957257	1202	67,18,3	369,637,144	24,49,5	0,212,6	178	178	1.12762e-05	0.00239731	0.154,0.027,0.02	1.0,0.188,0.455	-0.481
