# Supplementary material for: Transcriptome, Spliceosome and Editome Expression Patterns of the Porcine Endometrium in Response to a Single Subclinical Dose of Salmonella Enteritidis Lipopolysaccharide
Source: Int J Mol Sci. 2020 Jun 13;21(12):4217. doi: 10.3390/ijms21124217 (PMC7352703; doi:10.3390/ijms21124217)
Supplement: Supplementary file 1 [file ijms-21-04217-s001.zip › Table7S.xlsx]

## Sheet: GO
GO category	GO term	GO ID	Term size	Number of DAS genes	ENSEMBL/Gene name
MF	peptide antigen binding	GO:0042605	8	2	ENSSSCG00000001341,ENSSSCG00000001398
MF	antigen binding	GO:0003823	30	3	ENSSSCG00000001341,ENSSSCG00000001398,CD1D
BP	antigen processing and presentation via MHC class Ib	GO:0002475	13	3	ENSSSCG00000001341,ENSSSCG00000001398,CD1D
BP	regulation of DNA-templated transcription, elongation	GO:0032784	40	5	DDX39B,CDK9,NELFB,NELFCD,LDB1
BP	positive regulation of T cell mediated cytotoxicity	GO:0001916	20	3	ENSSSCG00000001341,ENSSSCG00000001398,CD1D
BP	antigen processing and presentation of endogenous antigen	GO:0019883	21	3	ENSSSCG00000001341,ENSSSCG00000001398,CD1D
BP	positive regulation of adaptive immune response based on somatic recombination of immune receptors built from immunoglobulin superfamily domains	GO:0002824	75	5	ENSSSCG00000001341,ENSSSCG00000001398,CD1D,FCGR1A,ADA
BP	antigen processing and presentation of peptide antigen via MHC class I	GO:0002474	22	3	ENSSSCG00000001341,ENSSSCG00000001398,FCGR1A
BP	positive regulation of adaptive immune response	GO:0002821	78	5	ENSSSCG00000001341,ENSSSCG00000001398,CD1D,FCGR1A,ADA
BP	regulation of T cell mediated cytotoxicity	GO:0001914	23	3	ENSSSCG00000001341,ENSSSCG00000001398,CD1D
BP	antigen processing and presentation of peptide antigen via MHC class Ib	GO:0002428	9	2	ENSSSCG00000001341,ENSSSCG00000001398
