# Supplementary material for: Transcriptome, Spliceosome and Editome Expression Patterns of the Porcine Endometrium in Response to a Single Subclinical Dose of Salmonella Enteritidis Lipopolysaccharide
Source: Int J Mol Sci. 2020 Jun 13;21(12):4217. doi: 10.3390/ijms21124217 (PMC7352703; doi:10.3390/ijms21124217)
Supplement: Supplementary file 1 [file ijms-21-04217-s001.zip › Table8S.xlsx]

## Sheet: SNV
Chromosome	Site	Variant quality	Alternative allele coverage in CTR	Reference allele coverage in CTR	ENSEMBL	Gene name	Location	Known SNV	Substitution	HeteroType	Alternative allele coverage in LPS	Reference allele coverage in LPS	FDR	Alternative allele fraction in CTR	Alternative allele fraction in LPS	Difference in alternative allele fraction	Chisq p-value	Ratio of heterozygotes
1	15008	348.54	11,3,3	12,5,17	ENSSSCG00000037372	-	CDS		C>T	HeteroRef	0,0,0	21,24,12	2.36842e-07	0.478,0.375,0.15	0.0,0.0,0.0	0.334	1.07417e-12	5.35294
1	627647	450.65	12,5,1	11,0,3	ENSSSCG00000004008	-	Intron		G>A	HeteroRef	0,0,0	33,12,61	6.80138e-08	0.522,1.0,0.25	0.0,0.0,0.0	0.591	3.86e-18	6.66667
1	632758	2091.12	9,3,6	0,0,0	ENSSSCG00000004008	-	Intron	rs80960919	T>C	HeteroAlt	13,12,23	6,5,0	0.00024631	1.0,1.0,1.0	0.684,0.706,1.0	0.203	3.6611e-10	0.166667
1	1193602	5229.76	562,447,53	549,488,1202	ENSSSCG00000004013	SMOC2	3UTR		C>T	HeteroRef	2,1,0	1291,576,1198	0	0.506,0.478,0.042	0.002,0.002,0.0	0.341	0	4.98028
1	1204660	4328.76	148,59,15	139,87,355	ENSSSCG00000004013	SMOC2	CDS		C>T	HeteroRef	1,0,0	474,161,348	0	0.516,0.404,0.041	0.002,0.0,0.0	0.319	7.62e-221	7.01345
1	1517758	542.43	0,1,0	18,8,6	ENSSSCG00000004017	FRMD1	CDS	rs344691794	G>A	HeteroRef	3,9,8	5,4,6	3.6393e-08	0.0,0.111,0.0	0.375,0.692,0.571	-0.509	0.00161622	2.2381
1	1570152	12003.98	155,69,59	3,105,43	-	-	intergenic	rs343324516	T>C	HeteroRef	9,2,223	352,326,206	6.77825e-07	0.981,0.397,0.578	0.025,0.006,0.52	0.468	1.73e-39	2.00193
1	1570287	21524.98	1,89,43	179,82,52	-	-	intergenic	rs325345098	C>T	HeteroAlt	360,311,224	5,1,200	1.92229e-09	0.006,0.52,0.453	0.986,0.997,0.528	-0.511	2.64e-38	0.504864
1	1570514	13490.98	0,34,20	77,22,22	-	-	intergenic	rs339918134	G>A	HeteroAlt	158,145,77	1,2,84	5.75348e-06	0.0,0.607,0.476	0.994,0.986,0.478	-0.458	4.68e-19	0.479263
1	1584600	874.67	12,1,2	0,0,1	ENSSSCG00000004018	AFDN	CDS	rs334161409	C>T	HeteroRef	0,0,17	32,26,14	8.15183e-09	1.0,1.0,0.667	0.0,0.0,0.548	0.706	6.30246e-05	2.28125
1	1950899	166.66	4,4,2	3,8,9	ENSSSCG00000027404	UNC93A	CDS	rs342728756	C>T	HeteroRef	0,0,0	12,12,6	7.2695e-06	0.571,0.333,0.182	0.0,0.0,0.0	0.362	2.41756e-07	5
1	2004316	1122.94	10,4,5	0,12,3	ENSSSCG00000037137	-	3UTR		T>C	HeteroAlt	8,9,4	0,0,0	0.000117161	1.0,0.25,0.625	1.0,1.0,1.0	-0.375	0.00074896	0.375
1	2094274	145.01	6,3,1	17,10,14	ENSSSCG00000004023	FGFR1OP	3UTR	rs337370096	A>C	HeteroRef	0,0,0	20,27,39	3.50306e-05	0.261,0.231,0.067	0.0,0.0,0.0	0.186	1.59e-23	12.7
1	2094284	189.18	7,3,1	16,6,13	ENSSSCG00000004023	FGFR1OP	3UTR	rs325499770	C>T	HeteroRef	0,0,1	19,27,42	3.2512e-05	0.304,0.333,0.071	0.0,0.0,0.023	0.229	1.26e-21	10.25
1	2095036	4034.68	82,56,6	46,51,63	ENSSSCG00000004023	FGFR1OP	3UTR	rs346067461	G>T	HeteroRef	0,0,0	130,99,140	4.67948e-13	0.641,0.523,0.087	0.0,0.0,0.0	0.417	8e-50	3.67361
1	2095434	8674.76	58,14,9	0,14,10	ENSSSCG00000004023	FGFR1OP	3UTR	rs337807126	C>T	HeteroAlt	67,52,69	0,3,1	6.13852e-05	1.0,0.5,0.474	1.0,0.945,0.986	-0.319	1.95e-44	0.104089
1	2095665	774.69	15,13,3	17,8,32	ENSSSCG00000004023	FGFR1OP	3UTR	rs341034432	T>C	HeteroRef	0,1,0	50,57,61	6.28045e-09	0.469,0.619,0.086	0.0,0.017,0.0	0.385	2.22e-33	7.03125
1	2095857	4127.01	7,1,13	21,23,11	ENSSSCG00000004023	FGFR1OP	3UTR	rs321985052	C>A	HeteroAlt	46,28,39	0,0,0	0	0.25,0.042,0.542	1.0,1.0,1.0	-0.722	9.11611e-09	0.410448
1	2103171	3800.54	14,3,8	14,12,10	ENSSSCG00000004023	FGFR1OP	CDS	rs334690365	A>G	HeteroAlt	59,26,17	0,0,0	0	0.5,0.2,0.444	1.0,1.0,1.0	-0.619	1.02082e-12	0.283465
1	2104947	3796.01	21,7,9	0,8,6	ENSSSCG00000004023	FGFR1OP	CDS	rs346078490	A>G	HeteroAlt	48,26,14	0,2,0	0.000133862	1.0,0.467,0.6	1.0,0.929,1.0	-0.287	4.33e-20	0.128
1	2153218	6385.76	5,0,0	400,117,202	ENSSSCG00000004024	-	CDS	rs80965217	C>T	HeteroRef	120,127,1	93,82,212	3.13367e-08	0.012,0.0,0.0	0.563,0.608,0.005	-0.388	1.89e-118	4.37154
1	2164020	8538.76	13,1,1	842,460,468	ENSSSCG00000004024	-	3UTR	rs334869709	G>A	HeteroRef	336,294,1	167,206,532	5.34143e-08	0.015,0.002,0.002	0.668,0.588,0.002	-0.413	1.48e-271	4.14087
1	2164207	7277.76	11,1,0	1210,708,669	ENSSSCG00000004024	-	3UTR	rs328485371	G>A	HeteroRef	374,353,1	263,288,703	4.42333e-09	0.009,0.001,0.0	0.587,0.551,0.001	-0.376	0	5.19054
1	2164351	7546.76	17,3,0	1152,811,652	ENSSSCG00000004024	-	3UTR	rs337984321	C>T	HeteroRef	398,389,2	251,253,665	1.76695e-08	0.015,0.004,0.0	0.613,0.606,0.003	-0.401	0	4.67738
1	2521739	1011.54	20,12,4	14,5,8	ENSSSCG00000004022	RPS6KA2	3UTR	rs330243261	A>C	HeteroRef	0,0,0	90,34,107	0	0.588,0.706,0.333	0.0,0.0,0.0	0.542	2.43e-38	7.16667
1	2522096	1585.54	37,16,6	25,7,17	ENSSSCG00000004022	RPS6KA2	3UTR	rs322907632	G>A	HeteroRef	1,0,0	92,48,117	0	0.597,0.696,0.261	0.011,0.0,0.0	0.514	7.69e-38	5.1
1	2552462	43102.15	1328,592,1003	1,407,16	ENSSSCG00000032916	MPC1	intergenic	rs324340662	G>A	HeteroAlt	867,1084,710	1,2,0	0.000139051	0.999,0.593,0.984	0.999,0.998,1.0	-0.14	0	0.0764685
1	3393917	2904.76	18,9,5	0,8,5	-	-	intergenic	rs335811089	A>G	HeteroAlt	18,15,22	0,0,0	2.47636e-05	1.0,0.529,0.5	1.0,1.0,1.0	-0.324	1.36184e-13	0.149425
1	3397009	2378.76	13,3,10	0,3,6	-	-	intergenic	rs336561024	T>C	HeteroAlt	27,9,14	0,0,0	0.000254617	1.0,0.5,0.625	1.0,1.0,1.0	-0.292	3.67096e-13	0.118421
1	3397691	3728.38	22,9,13	0,8,7	-	-	intergenic	rs318834089	G>A	HeteroAlt	34,7,31	0,1,0	6.00102e-05	1.0,0.529,0.65	1.0,0.875,1.0	-0.232	3.21e-18	0.137931
1	3397745	4253.25	23,12,11	0,9,9	-	-	intergenic	rs330038418	G>C	HeteroAlt	35,12,39	0,1,0	1.26807e-05	1.0,0.571,0.55	1.0,0.923,1.0	-0.267	3.72e-20	0.143939
1	3409404	1559.21	8,2,6	0,3,7	ENSSSCG00000004028	C6orf118	CDS	rs319138173	A>C	HeteroAlt	6,10,16	0,1,0	0.000456997	1.0,0.4,0.462	1.0,0.909,1.0	-0.349	1.4574e-06	0.229167
1	3409680	1210.80	7,4,4	0,3,10	ENSSSCG00000004028	C6orf118	CDS	rs80856118	A>G	HeteroAlt	8,9,9	0,0,0	7.16603e-05	1.0,0.571,0.286	1.0,1.0,1.0	-0.381	0.000138789	0.317073
1	3410850	1031.63	6,0,8	0,3,8	ENSSSCG00000004028	C6orf118	Intron	rs80895213	G>A	HeteroAlt	3,9,8	0,0,0	0.000702333	1.0,0.0,0.5	1.0,1.0,1.0	-0.5	0.000606619	0.323529
1	3415175	2010.88	12,4,13	2,5,9	ENSSSCG00000004028	C6orf118	CDS	rs331962880	A>G	HeteroAlt	10,22,16	1,0,0	5.30966e-06	0.857,0.444,0.591	0.909,1.0,1.0	-0.339	6.07288e-10	0.220779
1	8259826	1671.80	12,4,9	0,2,8	ENSSSCG00000004055	RSPH3	CDS	rs332812266	A>G	HeteroAlt	6,12,11	0,0,0	0.000175566	1.0,0.667,0.529	1.0,1.0,1.0	-0.268	3.79791e-08	0.185185
1	8261303	5194.76	40,11,17	0,8,16	ENSSSCG00000004055	RSPH3	CDS	rs338575172	G>A	HeteroAlt	46,24,26	1,0,0	9.42489e-06	1.0,0.579,0.515	0.979,1.0,1.0	-0.295	4.95e-24	0.152439
1	8264898	7358.76	49,17,16	0,12,22	ENSSSCG00000004055	RSPH3	CDS	rs328728582	T>C	HeteroAlt	66,41,59	1,0,0	1.39715e-06	1.0,0.586,0.421	0.985,1.0,1.0	-0.326	9.66e-37	0.141129
1	8265557	7511.76	37,14,28	2,17,32	ENSSSCG00000004055	RSPH3	CDS	rs322864154	A>G	HeteroAlt	63,42,54	0,1,0	1.20345e-08	0.949,0.452,0.467	1.0,0.977,1.0	-0.37	9.02e-28	0.218487
1	8265628	6799.76	40,13,24	1,19,28	ENSSSCG00000004055	RSPH3	CDS	rs325373613	G>A	HeteroAlt	59,28,46	0,0,0	7.30881e-08	0.976,0.406,0.462	1.0,1.0,1.0	-0.386	6.39e-24	0.228571
1	8654125	4296.99	16,8,15	0,10,2	ENSSSCG00000031776	TULP4	intergenic	rs343311339	G>A	HeteroAlt	33,22,40	0,0,0	0.000487482	1.0,0.444,0.882	1.0,1.0,1.0	-0.224	5.71e-24	0.0895522
1	9015467	11061.15	62,30,41	0,22,1	ENSSSCG00000012315	SYNJ2	3UTR	rs697056911	A>G	HeteroAlt	69,61,58	0,0,0	0.000598219	1.0,0.577,0.976	1.0,1.0,1.0	-0.149	4.34e-58	0.0716511
1	9131290	32701.15	229,64,141	0,67,6	ENSSSCG00000030535	SNX9	3UTR	rs343019143	G>A	HeteroAlt	224,132,247	1,0,0	0.000169626	1.0,0.489,0.959	0.996,1.0,1.0	-0.183	1.53e-183	0.0713597
1	9135309	1084.15	3,44,7	147,39,92	ENSSSCG00000030535	SNX9	CDS	rs325968229	A>G	HeteroRef	3,0,0	190,111,133	1.64374e-05	0.02,0.53,0.071	0.016,0.0,0.0	0.202	2.41e-123	12.4912
1	12396156	2259.15	87,1,8	71,130,120	ENSSSCG00000004071	CNKSR3	intergenic	rs326745580	A>C	HeteroRef	1,0,0	257,185,241	2.43339e-05	0.551,0.008,0.063	0.004,0.0,0.0	0.206	1.64e-164	10.3505
1	12396525	2890.15	110,1,8	117,229,140	ENSSSCG00000004071	CNKSR3	intergenic	rs319403992	G>A	HeteroRef	1,0,0	265,211,223	1.41536e-05	0.485,0.004,0.054	0.004,0.0,0.0	0.18	5.02e-191	9.875
1	14908868	1662.57	0,0,2	23,19,8	ENSSSCG00000031733	AKAP12	CDS	rs331584363	A>C	HeteroRef	35,1,35	41,15,39	1.49732e-05	0.0,0.0,0.2	0.461,0.063,0.473	-0.265	1.08009e-06	1.9863
1	16360277	266.40	6,3,1	2,0,5	ENSSSCG00000004104	KATNA1	Intron	rs340321142	C>G	HeteroRef	0,1,0	3,4,17	2.71636e-05	0.75,1.0,0.167	0.0,0.2,0.0	0.572	0.00202823	2.81818
1	16362878	11054.98	114,168,15	98,2,98	ENSSSCG00000004104	KATNA1	3UTR	rs55618829	A>G	50:50	0,79,0	122,88,95	0.000212792	0.538,0.988,0.133	0.0,0.473,0.0	0.395	1.8389e-05	1.33777
1	16366131	5802.95	74,90,10	102,1,102	ENSSSCG00000030067	GINM1	CDS	rs81216934	C>A	HeteroRef	0,50,0	141,91,98	0.000940017	0.42,0.989,0.089	0.0,0.355,0.0	0.381	1.49e-29	2.38839
1	19075480	2466.15	89,1,2	107,141,157	ENSSSCG00000004114	RAB32	3UTR	rs338445565	T>C	HeteroRef	0,0,0	200,146,174	0.000403967	0.454,0.007,0.013	0.0,0.0,0.0	0.158	2.12e-150	10.0543
1	20531092	3586.76	7,5,15	10,5,0	ENSSSCG00000004123	UTRN	CDS	rs328669021	G>A	HeteroAlt	44,27,27	0,1,0	1.86453e-05	0.412,0.5,1.0	1.0,0.964,1.0	-0.351	4.33e-20	0.128
1	29105662	1293.27	11,8,2	0,0,0	ENSSSCG00000004170	-	intergenic	rs332627544	T>A	HeteroAlt	8,7,5	13,1,0	0.000894118	1.0,1.0,1.0	0.381,0.875,1.0	0.248	0.00027192	0.341463
1	29753070	4268.03	41,52,14	37,24,90	ENSSSCG00000021443	SGK1	3UTR	rs338508371	C>A	HeteroRef	1,51,0	232,54,115	0.000680166	0.526,0.684,0.135	0.004,0.486,0.0	0.285	3.64e-49	3.4717
1	30969090	5609.76	389,90,7	336,67,79	ENSSSCG00000004179	VNN2	CDS	rs80812194	C>T	HeteroRef	1,0,0	53,211,112	2.44678e-13	0.537,0.573,0.081	0.019,0.0,0.0	0.391	4.69e-24	1.76181
1	30970398	3410.15	414,11,3	356,165,85	ENSSSCG00000004179	VNN2	CDS	rs80922901	G>A	HeteroRef	1,1,0	50,229,114	2.4382e-06	0.538,0.063,0.034	0.02,0.004,0.0	0.203	3.35e-51	2.32326
1	30970571	3860.66	295,13,2	213,133,59	ENSSSCG00000004179	VNN2	intergenic	rs196958795	T>C	HeteroRef	0,0,0	14,147,82	1.79728e-06	0.581,0.089,0.033	0.0,0.0,0.0	0.234	9.22e-28	2.09032
1	30970718	3230.05	138,2,2	108,43,19	ENSSSCG00000004179	VNN2	intergenic	rs196950817	T>C	HeteroRef	0,0,0	17,70,38	7.9366e-06	0.561,0.044,0.095	0.0,0.0,0.0	0.234	2.49858e-13	2.07746
1	31676926	2084.15	0,1,85	680,898,136	ENSSSCG00000004192	CTGF	3UTR	rs80840603	A>G	HeteroRef	2,1,0	365,680,342	0.000982814	0.0,0.001,0.385	0.005,0.001,0.0	0.126	0	34.8427
1	44285433	919.15	1,35,3	83,29,48	ENSSSCG00000004253	-	3UTR	rs341205013	G>T	HeteroRef	0,0,0	45,55,55	0.000187884	0.012,0.547,0.059	0.0,0.0,0.0	0.206	1.01e-48	8.07692
1	44765927	1384.54	2,0,0	8,18,26	ENSSSCG00000039333	RFX6	3UTR		G>A	HeteroRef	21,3,35	38,47,50	4.49335e-05	0.2,0.0,0.0	0.356,0.06,0.412	-0.209	1.23e-15	3.06557
1	53190908	11601.76	86,48,37	1,67,27	ENSSSCG00000022994	CYB5R4	intergenic	rs335442723	C>T	HeteroAlt	63,72,56	0,0,0	3.9234e-08	0.989,0.417,0.578	1.0,1.0,1.0	-0.339	8.49e-36	0.262431
1	54462810	12307	323,12,49	326,637,380	ENSSSCG00000004293	SNX14	CDS	rs81001473	G>A	HeteroRef	207,257,181	183,280,138	8.78344e-06	0.498,0.018,0.114	0.531,0.479,0.567	-0.315	3.35e-63	1.88921
1	54631050	23611	199,474,389	347,4,49	ENSSSCG00000019135	RF00278	intergenic	rs705698160	T>A	HeteroAlt	156,192,87	179,181,138	0.000631466	0.364,0.992,0.888	0.466,0.515,0.387	0.292	1.91e-34	0.599866
1	54631634	15717	81,161,140	154,0,17	ENSSSCG00000019135	RF00278	intergenic	rs330424967	A>T	50:50	56,69,29	84,77,69	0.000432397	0.345,1.0,0.892	0.4,0.473,0.296	0.356	1.03248e-05	0.748134
1	54631873	15501.55	81,127,127	103,2,12	ENSSSCG00000019135	RF00278	intergenic	rs334584269	A>G	HeteroAlt	57,87,36	66,85,49	0.000473916	0.44,0.984,0.914	0.463,0.506,0.424	0.315	6.67643e-12	0.615534
1	57128352	12435.76	71,39,40	64,1,26	ENSSSCG00000039953	PNRC1	intergenic	rs334440079	A>G	HeteroAlt	114,81,106	0,0,0	3.30283e-11	0.526,0.975,0.606	1.0,1.0,1.0	-0.298	6.13e-54	0.201774
1	57128514	16872.76	81,58,47	94,2,44	ENSSSCG00000039953	PNRC1	CDS	rs80880060	T>C	HeteroAlt	149,108,118	1,0,0	5.10896e-11	0.463,0.967,0.516	0.993,1.0,1.0	-0.349	1.36e-56	0.251337
1	57128804	24417.54	123,46,77	114,43,66	ENSSSCG00000039953	PNRC1	CDS	rs80794285	G>C	HeteroAlt	191,168,178	0,0,0	0	0.519,0.517,0.538	1.0,1.0,1.0	-0.475	9.17e-70	0.284802
1	71020125	1435.03	15,12,11	16,9,10	ENSSSCG00000004364	HACE1	CDS	rs331556115	C>T	HeteroRef	20,0,0	26,29,40	0.000114469	0.484,0.571,0.524	0.435,0.0,0.0	0.381	1.51161e-07	2.24138
1	75078676	831.26	9,1,3	5,0,4	ENSSSCG00000004390	SESN1	CDS	rs335064303	C>G	HeteroAlt	9,1,5	0,0,0	7.80424e-05	0.643,1.0,0.429	1.0,1.0,1.0	-0.31	0.00178665	0.321429
1	76391893	1158.09	0,11,1	55,16,17	ENSSSCG00000004401	DDO	3UTR	rs335761669	A>G	HeteroRef	9,6,17	9,11,12	0.000600781	0.0,0.407,0.056	0.5,0.353,0.586	-0.325	2.94557e-09	2.72727
1	76392312	1188	0,6,2	58,15,12	ENSSSCG00000004401	DDO	CDS	rs339077197	A>G	HeteroRef	14,10,13	11,9,11	6.1745e-07	0.0,0.286,0.143	0.56,0.526,0.542	-0.4	2.19881e-08	2.57778
1	76409083	481.04	0,2,0	48,7,10	ENSSSCG00000004401	DDO	CDS	rs331963977	C>T	HeteroRef	5,10,5	5,8,3	3.53321e-09	0.0,0.222,0.0	0.5,0.556,0.625	-0.486	6.12009e-09	3.68182
1	76908430	2746	0,11,5	37,17,44	ENSSSCG00000004393	GTF3C6	CDS	rs81216363	C>T	HeteroRef	40,25,21	31,26,22	3.49125e-05	0.0,0.393,0.102	0.563,0.49,0.488	-0.349	7.11789e-06	1.73529
1	76909163	9049	0,62,17	142,47,132	ENSSSCG00000004393	GTF3C6	3UTR	rs334696862	G>C	HeteroRef	108,78,68	87,70,44	0.000127247	0.0,0.569,0.114	0.554,0.527,0.607	-0.335	1.02198e-10	1.56757
1	76920949	1239	0,5,7	55,9,29	ENSSSCG00000004394	RPF2	CDS	rs81211596	C>A	HeteroRef	20,20,9	23,26,15	0.000569125	0.0,0.357,0.194	0.465,0.435,0.375	-0.241	7.92905e-11	2.57377
1	77176540	1369	0,15,3	29,28,21	-	-	intergenic	rs329390097	G>T	HeteroRef	13,10,13	9,9,14	0.000326522	0.0,0.349,0.125	0.591,0.526,0.481	-0.375	1.22626e-05	2.03704
1	77196776	3551.03	0,44,3	109,61,71	ENSSSCG00000025703	REV3L	3UTR	rs709106298	T>C	HeteroRef	33,13,47	33,46,46	0.000718091	0.0,0.419,0.041	0.5,0.22,0.505	-0.255	9.48e-24	2.61429
1	77424939	1054.14	0,4,1	13,11,15	-	-	intergenic	rs329771679	A>G	HeteroRef	4,7,28	9,4,25	0.000427274	0.0,0.267,0.063	0.308,0.636,0.528	-0.381	0.0026998	1.75
1	77497477	2031.03	0,5,0	20,9,17	ENSSSCG00000004420	TRAF3IP2	Intron	rs327576791	G>A	HeteroRef	13,14,48	20,37,34	0.000786091	0.0,0.357,0.0	0.394,0.275,0.585	-0.299	0.000109098	1.7125
1	95742880	5201.76	11,316,470	1372,300,706	ENSSSCG00000004499	ATP5F1A	CDS	rs80951279	G>A	HeteroRef	3,11,0	1311,1224,637	3.29132e-11	0.008,0.513,0.4	0.002,0.009,0.0	0.303	0	6.8434
1	95743602	5878.76	8,226,321	1026,189,520	ENSSSCG00000004499	ATP5F1A	CDS	rs80990521	G>A	HeteroRef	0,12,1	1082,922,484	2.18502e-10	0.008,0.545,0.382	0.0,0.013,0.002	0.306	0	7.43486
1	95743891	5530.76	6,185,297	902,159,502	ENSSSCG00000004499	ATP5F1A	CDS	rs80840549	G>A	HeteroRef	0,16,0	984,877,445	4.1736e-10	0.007,0.538,0.372	0.0,0.018,0.0	0.299	0	7.67659
1	95748857	4611.76	2,71,175	510,84,256	ENSSSCG00000004499	ATP5F1A	CDS	rs336550188	C>T	HeteroRef	1,2,0	640,545,256	1.48216e-11	0.004,0.458,0.406	0.002,0.004,0.0	0.288	0	9.12749
1	96442253	637.76	1,18,8	58,32,22	ENSSSCG00000034730	PIAS2	3UTR	rs1108512222	A>G	HeteroRef	0,0,0	80,57,86	1.65662e-08	0.017,0.36,0.267	0.0,0.0,0.0	0.215	6.12e-59	12.4074
1	96444312	232.25	1,3,7	12,5,7	ENSSSCG00000034730	PIAS2	3UTR	rs1111249266	G>A	HeteroRef	0,0,0	14,10,16	1.19703e-05	0.077,0.375,0.5	0.0,0.0,0.0	0.317	9.36265e-10	5.81818
1	96683426	3297.76	1,60,63	244,90,102	ENSSSCG00000005771	HDHD2	3UTR	rs323637896	A>C	HeteroRef	0,0,0	160,172,126	1.06564e-10	0.004,0.4,0.382	0.0,0.0,0.0	0.262	1.12e-128	7.20968
1	96683688	2846.76	2,55,52	177,53,80	ENSSSCG00000005771	HDHD2	3UTR	rs319692505	G>A	HeteroRef	1,3,0	150,99,100	6.11143e-08	0.011,0.509,0.394	0.007,0.029,0.0	0.293	5.67e-86	5.83186
1	96708757	641.76	1,9,18	54,5,25	ENSSSCG00000005771	HDHD2	CDS	rs338720056	T>C	HeteroRef	0,0,0	39,34,31	2.60644e-06	0.018,0.643,0.419	0.0,0.0,0.0	0.36	1.34e-27	6.71429
1	96711944	266.76	1,4,9	37,7,23	ENSSSCG00000005771	HDHD2	5UTR	rs330319560	G>A	HeteroRef	0,0,0	48,47,24	1.044e-05	0.026,0.364,0.281	0.0,0.0,0.0	0.224	4.94e-34	13.2857
1	96729317	208.70	1,2,6	6,0,6	ENSSSCG00000005771	HDHD2	5UTR	rs340156226	A>G	HeteroRef	0,0,0	13,12,8	0.000248919	0.143,1.0,0.5	0.0,0.0,0.0	0.548	9.63357e-07	5
1	96741796	3096.76	1,55,54	146,47,73	ENSSSCG00000005768	-	3UTR	rs344616436	G>A	HeteroRef	0,2,0	134,159,79	1.4613e-08	0.007,0.539,0.425	0.0,0.012,0.0	0.32	3.25e-82	5.69643
1	113172300	775.54	11,14,3	9,10,8	ENSSSCG00000024131	-	intergenic	rs321069168	T>C	HeteroRef	0,0,0	12,17,21	2.77649e-10	0.55,0.583,0.273	0.0,0.0,0.0	0.469	1.73637e-06	2.75
1	113173832	619.56	22,4,1	23,24,8	ENSSSCG00000024131	-	3UTR		C>G	HeteroRef	0,0,0	17,30,12	1.82709e-06	0.489,0.143,0.111	0.0,0.0,0.0	0.248	2.35851e-13	4.22222
1	117945822	4440	78,20,8	2,22,3	ENSSSCG00000004615	WDR72	intergenic	rs326377200	C>T	50:50	17,32,6	30,49,13	0.000586358	0.975,0.476,0.727	0.362,0.395,0.316	0.369	0.0120738	0.73913
1	121134323	2582.54	42,36,10	27,24,12	ENSSSCG00000004635	SPPL2A	3UTR	rs343425912	T>A	HeteroRef	0,0,0	37,75,26	0	0.609,0.6,0.455	0.0,0.0,0.0	0.554	2.99008e-11	2.28409
1	126307620	4026.96	49,5,15	0,9,6	ENSSSCG00000004670	C15orf48	5UTR	rs325875505	G>A	HeteroAlt	18,30,25	1,0,0	0.000318073	1.0,0.357,0.714	0.947,1.0,1.0	-0.292	1.2e-23	0.112676
1	126377953	888.76	1,25,11	78,40,17	ENSSSCG00000004672	GATM	3UTR	rs322142807	T>C	HeteroRef	0,1,0	39,52,52	4.92505e-07	0.013,0.385,0.393	0.0,0.019,0.0	0.257	1.54e-41	7.31579
1	129886378	1501.76	32,1,23	42,77,30	ENSSSCG00000004747	RTF1	3UTR	rs325255458	G>A	HeteroRef	0,0,0	52,47,53	2.86076e-08	0.432,0.013,0.434	0.0,0.0,0.0	0.293	1.89e-38	5.375
1	130409864	9005.76	70,61,46	0,0,0	ENSSSCG00000004757	VPS18	CDS	rs335489363	T>C	HeteroAlt	44,48,44	40,3,28	8.88938e-11	1.0,1.0,1.0	0.524,0.941,0.611	0.308	4.9e-35	0.226837
1	130473303	3004.03	0,8,1	76,8,20	ENSSSCG00000004759	SPINT1	5UTR	rs339558834	C>A	HeteroRef	53,39,18	42,36,19	4.51844e-05	0.0,0.5,0.048	0.558,0.52,0.486	-0.339	4.56297e-06	1.68908
1	130763902	5753.54	0,1,18	285,173,178	ENSSSCG00000038033	CCDC32	CDS		G>A	HeteroRef	127,11,80	101,176,88	1.40378e-07	0.0,0.006,0.092	0.557,0.059,0.476	-0.331	1.52e-104	4.22363
1	130843559	269.60	0,0,1	14,15,22	ENSSSCG00000004771	CHST14	intergenic	rs334796112	A>G	HeteroRef	5,1,5	6,7,6	1.15147e-05	0.0,0.0,0.043	0.455,0.125,0.455	-0.33	1.50341e-10	5.83333
1	130845412	31895.76	239,219,185	0,0,0	ENSSSCG00000004771	CHST14	intergenic	rs329658749	A>G	HeteroAlt	109,122,176	110,13,0	1.46417e-06	1.0,1.0,1.0	0.498,0.904,1.0	0.2	2.45e-161	0.117143
1	131199171	23349.32	691,195,255	0,236,27	ENSSSCG00000035284	BMF	3UTR	rs81348536	T>C	50:50	2,316,256	608,42,296	0.00065945	1.0,0.452,0.904	0.003,0.883,0.464	0.336	8.16e-21	0.704956
1	131199364	25077.66	642,222,220	0,260,20	ENSSSCG00000035284	BMF	3UTR	rs323215259	T>A	50:50	3,268,203	604,38,292	0.000295897	1.0,0.461,0.917	0.005,0.876,0.41	0.362	6.41474e-11	0.779204
1	132906494	2032.09	21,14,8	0,0,1	ENSSSCG00000039393	SPRED1	3UTR	rs331440988	C>T	HeteroAlt	0,16,5	17,0,9	5.21894e-05	1.0,1.0,0.889	0.0,1.0,0.357	0.511	0.000105036	0.421875
1	139169075	6811.03	75,63,53	78,53,58	ENSSSCG00000004820	LINS1	CDS	rs330903678	T>C	HeteroRef	45,8,0	40,115,81	0.000221763	0.49,0.543,0.477	0.529,0.065,0.0	0.305	2.59894e-12	1.7418
1	145303873	126.22	1,2,5	10,5,2	ENSSSCG00000005781	TARSL2	5UTR	rs323508925	T>C	HeteroRef	0,1,0	12,9,11	0.000693449	0.091,0.286,0.714	0.0,0.1,0.0	0.33	1.50246e-07	5.44444
1	145719229	123.47	1,3,2	4,2,3	ENSSSCG00000005786	SNRPA1	3UTR	rs323957257	C>T	HeteroRef	0,0,0	8,4,3	0.000794905	0.2,0.6,0.4	0.0,0.0,0.0	0.4	0.001015	4
1	145792716	546.76	1,8,14	71,11,25	ENSSSCG00000005787	CTDP1	CDS	rs325038423	C>T	HeteroRef	0,0,0	109,51,56	1.34838e-07	0.014,0.421,0.359	0.0,0.0,0.0	0.265	1.62e-58	14.0435
1	145796175	221.76	1,4,7	33,7,15	ENSSSCG00000005787	CTDP1	CDS	rs343506469	G>A	HeteroRef	0,0,0	46,27,23	2.23641e-05	0.029,0.364,0.318	0.0,0.0,0.0	0.237	1.32e-27	12.5833
1	145814938	780.76	3,15,17	71,22,26	ENSSSCG00000005787	CTDP1	ncRNA	rs346225679	G>A	HeteroRef	0,0,0	55,44,43	1.12607e-08	0.041,0.405,0.395	0.0,0.0,0.0	0.28	2.05e-39	7.45714
1	146038036	552.76	1,10,17	92,17,24	ENSSSCG00000004857	ATP9B	CDS	rs341055915	A>G	HeteroRef	0,0,0	83,56,82	5.93749e-08	0.011,0.37,0.415	0.0,0.0,0.0	0.265	1.84e-62	12.6429
1	146049971	509.76	1,11,11	43,2,13	ENSSSCG00000004857	ATP9B	CDS	rs322108187	T>C	HeteroRef	0,2,0	60,31,49	2.68819e-05	0.023,0.846,0.458	0.0,0.061,0.0	0.422	4.91e-31	7.92
1	146233460	3981.77	17,9,6	0,16,7	-	-	intergenic	rs331892895	T>C	HeteroAlt	20,18,63	0,1,0	7.61117e-06	1.0,0.36,0.462	1.0,0.947,1.0	-0.375	3.34e-18	0.180451
1	148098589	1767.61	12,6,8	0,0,2	ENSSSCG00000004859	ZNF516	3UTR	rs318877479	C>T	HeteroAlt	6,13,15	16,0,20	0.000934053	1.0,1.0,0.8	0.273,1.0,0.429	0.366	0.0262606	0.633333
1	166107908	417.76	0,1,0	24,24,11	ENSSSCG00000004957	CLN6	3UTR	rs329827281	T>C	HeteroRef	7,1,13	11,24,12	1.0492e-05	0.0,0.04,0.0	0.389,0.04,0.52	-0.303	1.13103e-13	4.81818
1	183812762	1018.89	1,0,0	34,30,21	ENSSSCG00000005047	CDKN3	3UTR	rs321751487	C>T	HeteroRef	37,4,1	26,36,11	2.807e-05	0.029,0.0,0.0	0.587,0.1,0.083	-0.247	5e-16	3.67442
1	185602254	614.27	9,2,5	0,0,1	ENSSSCG00000033800	PELI2	intergenic	rs333462214	T>G	HeteroAlt	3,1,3	7,0,3	0.000317757	1.0,1.0,0.833	0.3,1.0,0.5	0.344	0.0395918	0.478261
1	236942629	35585.76	174,197,257	188,2,34	ENSSSCG00000031236	GLIPR2	3UTR	rs344675762	G>A	HeteroAlt	264,293,170	0,6,0	8.53256e-07	0.481,0.99,0.883	1.0,0.98,1.0	-0.209	1.14e-175	0.169742
1	236943380	2770.17	126,3,17	127,175,177	ENSSSCG00000031236	GLIPR2	3UTR	rs327317788	T>C	HeteroRef	2,6,0	208,204,154	2.03359e-05	0.498,0.017,0.088	0.01,0.029,0.0	0.188	5.17e-146	6.78571
1	236943447	2806.15	109,1,10	144,209,231	ENSSSCG00000031236	GLIPR2	3UTR	rs339351046	G>A	HeteroRef	2,6,0	247,248,176	0.000171272	0.431,0.005,0.041	0.008,0.024,0.0	0.148	9.88e-202	9.80469
1	240639357	4920.32	1,50,10	125,66,24	ENSSSCG00000005379	GALNT12	Intron	rs324008385	A>G	HeteroRef	41,34,41	36,48,0	0.000707065	0.008,0.431,0.294	0.532,0.415,1.0	-0.405	2.24649e-08	1.68927
1	240985458	24899	1977,855,1106	24,733,669	ENSSSCG00000005383	ALG2	CDS	rs55618878	C>T	HeteroAlt	755,956,555	652,867,520	0.000398177	0.988,0.538,0.623	0.537,0.524,0.516	0.191	9.4e-171	0.558511
1	252226444	37021.15	205,209,197	244,0,12	ENSSSCG00000005459	ECPAS	CDS	rs81212970	C>T	HeteroAlt	397,266,374	1,8,0	0.000118001	0.457,1.0,0.943	0.997,0.971,1.0	-0.19	1.95e-219	0.160801
1	252233341	19130.76	77,52,72	104,1,9	ENSSSCG00000005459	ECPAS	CDS	rs342327979	A>G	HeteroAlt	159,136,144	1,1,0	1.57169e-06	0.425,0.981,0.889	0.994,0.993,1.0	-0.23	5.67e-81	0.18125
1	252369464	432.15	0,1,0	10,4,1	ENSSSCG00000021386	PTGR1	intergenic	rs329289279	T>C	HeteroRef	5,3,8	5,3,10	1.55777e-05	0.0,0.2,0.0	0.5,0.5,0.444	-0.415	0.0236516	1.94118
1	253567432	8016.15	62,40,34	0,0,1	ENSSSCG00000005472	SLC46A2	CDS	rs80992204	T>C	HeteroAlt	35,70,38	0,4,46	0.00050034	1.0,1.0,0.971	1.0,0.946,0.452	0.191	3.93e-36	0.182796
1	254678750	13366.15	46,22,39	0,34,2	-	-	intergenic	rs329963754	T>A	HeteroAlt	96,84,122	0,0,0	0.00098682	1.0,0.393,0.951	1.0,1.0,1.0	-0.219	5.78e-70	0.0880196
1	254715441	8875.03	67,0,0	65,82,88	ENSSSCG00000005486	KIF12	CDS	rs319127192	G>C	HeteroRef	105,86,112	119,87,147	2.33131e-05	0.508,0.0,0.0	0.469,0.497,0.432	-0.297	1.87793e-12	1.58919
1	254716539	21063.76	102,22,27	0,34,30	ENSSSCG00000005486	KIF12	CDS	rs80979077	T>C	HeteroAlt	195,108,210	2,4,0	8.38678e-07	1.0,0.393,0.474	0.99,0.964,1.0	-0.363	1.5e-106	0.105422
1	260474620	22604.54	119,80,94	113,73,8	ENSSSCG00000028117	-	Intron	rs344471009	C>T	HeteroAlt	279,103,266	1,73,0	0.000272094	0.513,0.523,0.922	0.996,0.585,1.0	-0.208	1.84e-83	0.284803
1	260477559	20261.03	58,54,70	80,67,9	ENSSSCG00000028117	-	Intron	rs323426375	C>T	HeteroAlt	194,77,211	2,67,0	0.000614034	0.42,0.446,0.886	0.99,0.535,1.0	-0.257	4.55e-49	0.338855
1	260481867	2493.03	35,30,6	53,31,53	ENSSSCG00000028117	-	Intron	rs1113541031	C>T	HeteroRef	0,35,0	146,52,153	0.000672618	0.398,0.492,0.102	0.0,0.402,0.0	0.196	2.29e-55	4.60377
1	260505457	747.03	17,5,4	16,14,12	ENSSSCG00000028117	-	Intron	rs1110769036	A>G	HeteroRef	0,9,0	76,31,72	1.21285e-05	0.515,0.263,0.25	0.0,0.225,0.0	0.268	3.08e-31	6.31429
1	261513021	3886.03	22,8,13	14,9,12	ENSSSCG00000005518	-	3UTR	rs332564772	G>A	HeteroAlt	35,20,29	0,12,0	0.000257789	0.611,0.471,0.52	1.0,0.625,1.0	-0.341	1.32131e-09	0.370079
1	265594851	1171.84	14,4,2	0,0,1	ENSSSCG00000005593	OLFML2A	CDS	rs339402415	G>A	HeteroAlt	11,8,4	8,0,8	0.00058703	1.0,1.0,0.667	0.579,1.0,0.333	0.251	0.000789113	0.395349
1	265598795	1262.45	22,4,6	0,0,2	ENSSSCG00000005593	OLFML2A	CDS	rs328756565	T>C	HeteroAlt	11,4,2	24,1,3	2.82516e-05	1.0,1.0,0.75	0.314,0.8,0.4	0.412	0.0325438	0.612245
1	265604347	6093.98	59,59,15	0,0,15	ENSSSCG00000005593	OLFML2A	3UTR	rs319987503	C>T	HeteroAlt	31,31,0	39,4,62	0.000900517	1.0,1.0,0.5	0.443,0.886,0.0	0.39	2.38124e-05	0.615385
1	266097392	14657.76	131,73,83	0,0,0	ENSSSCG00000029169	MAPKAP1	3UTR	rs326520211	C>T	HeteroAlt	51,72,49	51,5,67	7.37204e-12	1.0,1.0,1.0	0.5,0.935,0.422	0.381	4.3e-44	0.267974
1	267933682	2993.54	39,46,6	60,82,72	ENSSSCG00000005610	SLC2A8	3UTR	rs323442185	T>C	HeteroRef	1,40,0	143,123,116	0.00052093	0.394,0.359,0.077	0.007,0.245,0.0	0.193	2.8e-66	4.51515
1	268576483	2384.54	1,0,0	92,57,71	ENSSSCG00000005636	SLC25A25	3UTR	rs328440463	A>G	HeteroRef	52,8,29	39,75,25	1.77705e-11	0.011,0.0,0.0	0.571,0.096,0.537	-0.398	6.31e-37	3.98889
1	268586072	10964.52	95,51,79	2,0,0	ENSSSCG00000022655	PTGES2	3UTR	rs325140087	A>G	HeteroAlt	33,96,0	47,6,75	1.18511e-08	0.979,1.0,1.0	0.412,0.941,0.0	0.542	2.39e-24	0.367232
1	268586286	20769.76	181,125,128	0,0,1	ENSSSCG00000022655	PTGES2	CDS	rs345445964	T>C	HeteroAlt	69,138,47	101,9,67	5.73582e-12	1.0,1.0,0.992	0.406,0.939,0.412	0.412	2.77e-67	0.258721
1	268705106	3746.03	68,16,30	49,29,32	ENSSSCG00000005641	DNM1	CDS	rs324724672	T>C	HeteroRef	1,49,2	195,63,211	2.67206e-07	0.581,0.356,0.484	0.005,0.438,0.009	0.323	1.01e-51	3.48795
1	268711767	664.03	10,2,6	12,2,6	ENSSSCG00000005643	-	CDS	rs322966953	C>T	HeteroRef	0,9,0	49,13,47	0.000151082	0.455,0.5,0.5	0.0,0.409,0.0	0.348	3.17e-16	4.77778
1	268815721	3268.76	0,0,1	199,116,170	ENSSSCG00000005649	URM1	3UTR	rs337234965	A>C	HeteroRef	67,8,61	130,146,88	0	0.0,0.0,0.006	0.34,0.052,0.409	-0.265	7.96e-114	6.19708
1	268815950	4595.76	0,0,1	224,141,180	ENSSSCG00000005649	URM1	3UTR	rs340891465	T>C	HeteroRef	100,8,67	108,159,76	7.16978e-14	0.0,0.0,0.006	0.481,0.048,0.469	-0.331	1.26e-105	5.04545
1	269003457	3041.15	1,1,0	417,297,347	ENSSSCG00000005654	SPTAN1	CDS	rs326974207	T>C	HeteroRef	240,23,0	256,427,517	1.16129e-05	0.002,0.003,0.0	0.484,0.051,0.0	-0.176	0	8.53208
1	269003747	9089.54	163,116,17	153,94,256	ENSSSCG00000005654	SPTAN1	CDS	rs787965509	C>T	HeteroRef	1,121,2	371,161,430	0.000502032	0.516,0.552,0.062	0.003,0.429,0.005	0.231	5.26e-128	3.4881
1	269004741	2629.15	0,0,1	329,223,279	ENSSSCG00000005654	SPTAN1	CDS	rs81211936	T>C	HeteroRef	194,10,1	254,315,451	3.15302e-05	0.0,0.0,0.004	0.433,0.031,0.002	-0.154	4.79e-288	8.98544
1	269088748	2085.54	2,0,0	83,89,44	ENSSSCG00000005658	-	intergenic	rs322962430	T>C	HeteroRef	30,8,50	36,56,52	7.49799e-13	0.024,0.0,0.0	0.455,0.125,0.49	-0.349	4.14e-37	4
1	269089227	4812.76	3,2,0	170,134,116	ENSSSCG00000005658	-	intergenic	rs345258646	A>G	HeteroRef	84,8,117	114,150,131	2.24632e-11	0.017,0.015,0.0	0.424,0.051,0.472	-0.305	2.54e-78	3.80841
1	269145262	1289.58	0,1,0	20,2,11	ENSSSCG00000005660	TBC1D13	CDS	rs325910048	C>T	HeteroRef	32,1,16	20,24,21	8.11014e-05	0.0,0.333,0.0	0.615,0.04,0.432	-0.251	7.96085e-05	1.96
1	269175251	3839.18	31,11,21	0,0,0	ENSSSCG00000005663	KYAT1	CDS	rs335730693	T>C	HeteroAlt	18,21,34	28,2,0	0.000725966	1.0,1.0,1.0	0.391,0.913,1.0	0.232	1.92e-16	0.220588
1	269362715	5467.97	35,26,19	0,0,0	ENSSSCG00000005669	MIGA2	intergenic	rs344129483	T>C	HeteroAlt	29,39,32	32,4,0	0.000114915	1.0,1.0,1.0	0.475,0.907,1.0	0.206	1.15e-22	0.2
1	269363551	25733.15	138,125,119	1,1,0	ENSSSCG00000005669	MIGA2	intergenic	rs80966634	G>A	HeteroAlt	89,136,197	89,6,0	0.000299567	0.993,0.992,1.0	0.5,0.958,1.0	0.176	1.15e-122	0.120647
1	269398545	4022.57	38,7,19	0,0,0	ENSSSCG00000005671	CRAT	CDS	rs337755865	A>G	HeteroAlt	25,28,28	37,5,23	1.56987e-09	1.0,1.0,1.0	0.403,0.848,0.549	0.4	3.37989e-08	0.448276
1	270031053	3831.92	25,4,10	0,0,0	ENSSSCG00000024341	USP20	CDS	rs345482421	C>T	HeteroAlt	34,30,33	25,1,23	1.59129e-06	1.0,1.0,1.0	0.576,0.968,0.589	0.289	1.59117e-10	0.360294
1	270252551	731.18	0,2,0	15,5,20	ENSSSCG00000038868	GPR107	3UTR		G>C	HeteroRef	13,3,21	33,28,26	0.000260371	0.0,0.286,0.0	0.283,0.097,0.447	-0.18	8.48409e-12	3.25641
1	270332895	758.03	6,10,5	9,5,5	ENSSSCG00000039311	NCS1	3UTR	rs335220086	G>T	HeteroRef	0,8,0	59,13,34	3.45125e-05	0.4,0.667,0.5	0.0,0.381,0.0	0.395	1.02674e-14	4.31034
1	270333330	2359.03	22,21,18	22,19,15	ENSSSCG00000039311	NCS1	3UTR	rs333532281	G>C	HeteroRef	1,23,0	93,32,63	9.09706e-07	0.5,0.525,0.545	0.011,0.418,0.0	0.381	1.85e-18	2.87059
1	270333626	3265.03	37,22,31	39,20,21	ENSSSCG00000039311	NCS1	3UTR	rs327891688	T>A	HeteroRef	1,30,0	133,39,78	1.54815e-07	0.487,0.524,0.596	0.007,0.435,0.0	0.388	7.46e-23	2.72727
1	270333760	3929.03	42,38,24	40,41,20	ENSSSCG00000039311	NCS1	3UTR	rs320667989	C>T	HeteroRef	0,40,0	129,46,108	2.49119e-07	0.512,0.481,0.545	0.0,0.465,0.0	0.358	1.55e-25	2.66667
1	270333864	5328.03	64,47,35	41,49,32	ENSSSCG00000039311	NCS1	3UTR	rs343414259	G>A	HeteroRef	0,44,0	179,60,143	5.45134e-10	0.61,0.49,0.522	0.0,0.423,0.0	0.399	9.39e-33	2.65263
1	270752568	157.08	4,2,1	2,2,6	ENSSSCG00000005704	EXOSC2	Intron	rs327119478	G>A	HeteroRef	0,0,0	27,16,44	0.000118128	0.667,0.5,0.143	0.0,0.0,0.0	0.437	1.09e-18	13.8571
1	270757338	3136.76	66,47,9	92,60,127	ENSSSCG00000005704	EXOSC2	3UTR	rs325168051	C>T	HeteroRef	2,0,0	203,164,246	0	0.418,0.439,0.066	0.01,0.0,0.0	0.304	2.87e-128	7.19355
1	270757497	2923.76	63,55,7	64,63,137	ENSSSCG00000005704	EXOSC2	3UTR	rs326403050	A>C	HeteroRef	0,0,0	188,159,212	4.86179e-14	0.496,0.466,0.049	0.0,0.0,0.0	0.337	8.86e-114	6.584
1	271043204	2838.08	5,1,6	5,0,3	ENSSSCG00000005710	LAMC3	CDS	rs327211912	A>G	HeteroAlt	35,4,49	0,0,0	8.99899e-05	0.5,1.0,0.667	1.0,1.0,1.0	-0.278	8.54e-19	0.08
1	271045921	4583.93	12,1,14	9,1,1	ENSSSCG00000005710	LAMC3	CDS	rs344800677	A>G	HeteroAlt	44,15,82	0,0,0	3.34471e-05	0.571,0.5,0.933	1.0,1.0,1.0	-0.332	8.46e-32	0.0654762
1	271053725	697.96	21,5,3	17,2,34	ENSSSCG00000005710	LAMC3	CDS	rs340544403	G>A	HeteroRef	0,0,0	101,44,154	9.51587e-09	0.553,0.714,0.081	0.0,0.0,0.0	0.449	1.66e-61	12.1379
1	271057280	10324.03	31,5,28	37,11,26	ENSSSCG00000005710	LAMC3	CDS	rs326310420	G>A	HeteroAlt	133,50,115	1,0,125	3.29885e-05	0.456,0.313,0.519	0.993,1.0,0.479	-0.395	8.28342e-12	0.552486
1	271057377	9945.03	29,7,25	46,13,40	ENSSSCG00000005710	LAMC3	CDS	rs344919094	G>A	HeteroAlt	125,69,105	0,3,129	4.96193e-06	0.387,0.35,0.385	1.0,0.958,0.449	-0.429	1.11842e-07	0.641667
1	271059782	14993.76	33,13,39	32,9,0	ENSSSCG00000005710	LAMC3	CDS	rs320267949	A>G	HeteroAlt	143,67,253	1,0,0	5.59734e-09	0.508,0.591,1.0	0.993,1.0,1.0	-0.298	2.23e-96	0.0766423
1	271059871	12366.03	36,14,28	35,16,22	ENSSSCG00000005710	LAMC3	CDS	rs339211195	G>T	HeteroAlt	151,60,146	1,1,138	3.92225e-05	0.507,0.467,0.56	0.993,0.984,0.514	-0.319	2.76e-18	0.489655
1	271066596	13904.03	49,15,39	49,26,45	ENSSSCG00000005710	LAMC3	CDS	rs323509878	C>T	HeteroAlt	178,90,131	0,1,112	1.32026e-07	0.5,0.366,0.464	1.0,0.989,0.539	-0.399	3.33e-23	0.464143
1	271069760	13996.03	45,20,55	60,24,41	ENSSSCG00000005710	LAMC3	CDS	rs345712755	C>T	HeteroAlt	171,84,171	0,0,162	1.1083e-06	0.429,0.455,0.573	1.0,1.0,0.514	-0.352	2.86e-19	0.525641
1	271070167	16815.03	71,51,53	76,55,57	ENSSSCG00000005710	LAMC3	intergenic	rs324603232	G>A	HeteroAlt	251,87,233	0,2,225	5.28371e-07	0.483,0.481,0.482	1.0,0.978,0.509	-0.347	2.62e-22	0.5563
1	271071104	28614.03	221,203,183	189,223,207	ENSSSCG00000005710	LAMC3	intergenic	rs330931644	G>A	HeteroAlt	471,278,451	3,4,433	2.24608e-08	0.539,0.477,0.469	0.994,0.986,0.51	-0.335	2.31e-44	0.586054
1	271101910	4263.76	8,6,26	11,4,0	ENSSSCG00000005711	NUP214	3UTR	rs343475690	G>A	HeteroAlt	55,17,18	1,0,0	5.64385e-05	0.421,0.6,1.0	0.982,1.0,1.0	-0.32	3.92e-21	0.123077
1	271102121	5848.03	13,5,19	21,5,26	ENSSSCG00000005711	NUP214	3UTR	rs323636841	C>T	HeteroAlt	84,38,27	0,1,28	2.38147e-05	0.382,0.5,0.422	1.0,0.974,0.491	-0.387	1.31095e-10	0.435484
1	271102609	5394.03	11,5,16	21,12,35	ENSSSCG00000005711	NUP214	3UTR	rs327575355	T>C	HeteroAlt	81,32,25	0,0,26	3.1243e-07	0.344,0.294,0.314	1.0,1.0,0.49	-0.513	2.90427e-06	0.552941
1	271102686	4139.03	11,8,13	18,10,17	ENSSSCG00000005711	NUP214	3UTR	rs318539473	G>C	HeteroAlt	71,25,18	0,0,25	0.000143512	0.379,0.444,0.433	1.0,1.0,0.419	-0.387	2.32664e-07	0.479452
1	271449102	30234.76	142,58,174	113,67,13	ENSSSCG00000005716	POMT1	3UTR	rs327795497	T>C	HeteroAlt	283,227,280	4,3,1	9.40126e-14	0.557,0.464,0.93	0.986,0.987,0.996	-0.339	9.06e-150	0.17268
1	271449247	5931.05	97,53,16	130,58,155	ENSSSCG00000005716	POMT1	3UTR	rs325421492	C>T	HeteroRef	2,0,78	247,214,114	0.000571542	0.427,0.477,0.094	0.008,0.0,0.406	0.195	2.3e-86	3.73171
1	271478732	2933.76	21,10,10	0,0,0	ENSSSCG00000031465	PRRT1B	3UTR	rs320074699	A>G	HeteroAlt	16,18,21	19,19,0	3.85005e-06	1.0,1.0,1.0	0.457,0.486,1.0	0.352	5.43066e-07	0.395833
1	271495489	4598.78	22,7,10	0,0,0	ENSSSCG00000005719	RAPGEF1	intergenic	rs318244166	A>G	HeteroAlt	30,25,52	46,23,0	9.07413e-06	1.0,1.0,1.0	0.395,0.521,1.0	0.361	1.50983e-07	0.472603
1	272086974	361.20	4,4,5	0,7,0	-	-	intergenic	rs694973628	C>A	HeteroRef	0,0,0	25,20,19	3.89268e-10	1.0,0.364,1.0	0.0,0.0,0.0	0.788	2.47847e-10	5.46154
1	272475519	1642.03	3,3,5	5,5,5	ENSSSCG00000005731	GTF3C4	3UTR	rs337971044	C>T	HeteroAlt	17,14,11	0,0,7	0.000765427	0.375,0.375,0.5	1.0,1.0,0.611	-0.454	0.000344158	0.415094
1	272614779	2476.54	30,13,15	0,0,0	ENSSSCG00000039188	AK8	CDS	rs695784589	A>G	HeteroAlt	12,11,11	4,8,12	1.04654e-09	1.0,1.0,1.0	0.75,0.579,0.478	0.398	2.72545e-10	0.26087
1	272627687	5550.54	38,18,39	0,0,0	ENSSSCG00000022250	SPACA9	5UTR	rs324001811	G>A	HeteroAlt	27,24,45	41,31,33	0	1.0,1.0,1.0	0.397,0.436,0.577	0.53	5.77335e-07	0.549738
1	272635089	16862.54	122,83,104	0,0,0	ENSSSCG00000022250	SPACA9	3UTR	rs332992100	C>T	HeteroAlt	74,77,92	70,91,131	0	1.0,1.0,1.0	0.514,0.458,0.413	0.538	3.57e-19	0.528986
1	272636583	9308.54	72,65,31	0,1,0	ENSSSCG00000022250	SPACA9	intergenic	rs328147853	T>C	HeteroAlt	37,33,66	48,39,40	0	1.0,0.985,1.0	0.435,0.458,0.623	0.49	2.5e-17	0.421053
1	272636965	6251.54	40,26,27	1,0,0	ENSSSCG00000022250	SPACA9	intergenic	rs318751301	A>G	HeteroAlt	34,35,50	38,34,55	0	0.976,1.0,1.0	0.472,0.507,0.476	0.507	5.22513e-06	0.603774
1	272637094	4395.54	27,17,19	0,0,0	ENSSSCG00000022250	SPACA9	intergenic	rs328286280	C>T	50:50	29,23,38	43,22,38	0	1.0,1.0,1.0	0.403,0.511,0.5	0.529	0.00177805	0.673203
1	272637776	4888.55	25,14,9	0,0,0	ENSSSCG00000022250	SPACA9	intergenic	rs333841234	C>T	HeteroAlt	41,27,56	45,28,35	1.1655e-13	1.0,1.0,1.0	0.477,0.491,0.615	0.472	0.000130915	0.627907
1	272638327	7228.76	27,10,14	0,0,0	ENSSSCG00000022250	SPACA9	intergenic	rs338233089	T>C	HeteroAlt	47,38,112	62,35,1	4.97508e-06	1.0,1.0,1.0	0.431,0.521,0.991	0.352	7.38e-16	0.395161
1	272638389	4690.55	23,10,10	0,0,0	ENSSSCG00000022250	SPACA9	intergenic	rs321047249	G>A	50:50	34,36,51	40,29,61	0	1.0,1.0,1.0	0.459,0.554,0.455	0.51	0.0473763	0.792683
1	272638648	4252.54	18,11,13	0,0,0	ENSSSCG00000022250	SPACA9	intergenic	rs341916566	A>G	50:50	41,26,50	49,20,47	9.40126e-14	1.0,1.0,1.0	0.456,0.565,0.515	0.488	0.00951434	0.72956
1	272639574	2816.24	12,3,4	0,0,0	ENSSSCG00000022250	SPACA9	intergenic	rs335716218	T>C	HeteroAlt	17,7,51	16,7,1	3.53293e-05	1.0,1.0,1.0	0.515,0.5,0.981	0.335	1.16348e-10	0.255319
1	272640317	1539.72	6,6,6	0,0,0	ENSSSCG00000022250	SPACA9	intergenic		G>A	HeteroAlt	10,14,11	14,7,11	8.41137e-08	1.0,1.0,1.0	0.417,0.667,0.5	0.472	0.0227403	0.603774
1	272640558	1683.14	8,3,5	0,0,0	-	-	intergenic		G>A	HeteroAlt	15,7,20	12,11,13	1.45107e-07	1.0,1.0,1.0	0.556,0.389,0.606	0.483	0.0232606	0.62069
1	272641317	3208	18,10,7	0,0,0	-	-	intergenic	rs330436204	T>C	HeteroAlt	16,14,40	18,9,0	2.10949e-05	1.0,1.0,1.0	0.471,0.609,1.0	0.307	1.12891e-11	0.257143
1	272641460	2519.29	12,8,4	1,0,0	-	-	intergenic	rs338791920	A>G	HeteroAlt	15,12,38	12,7,0	0.000553965	0.923,1.0,1.0	0.556,0.632,1.0	0.245	3.86921e-11	0.224719
1	272742242	6375.98	66,27,53	0,31,0	ENSSSCG00000032110	-	intergenic	rs344376056	A>G	HeteroAlt	1,32,29	49,43,9	0.000400563	1.0,0.466,1.0	0.02,0.427,0.763	0.419	3.76122e-05	0.634615
1	272742597	8954.98	85,44,86	0,29,1	ENSSSCG00000032110	-	intergenic	rs339932129	G>A	50:50	1,48,30	91,66,12	7.1057e-06	1.0,0.603,0.989	0.011,0.421,0.714	0.482	1.88085e-05	0.676871
1	272742950	5097.98	65,14,30	0,11,0	ENSSSCG00000032110	-	intergenic	rs343011702	T>G	50:50	0,31,27	54,42,8	0.000106038	1.0,0.56,1.0	0.0,0.425,0.771	0.455	0.00195784	0.688623
1	272753250	14871.54	143,69,99	0,1,1	ENSSSCG00000032110	-	CDS	rs336752911	T>C	HeteroAlt	103,56,69	110,56,87	0	1.0,0.986,0.99	0.484,0.5,0.442	0.517	6.86e-24	0.473098
1	272759925	5880.76	0,2,0	317,301,240	ENSSSCG00000028671	CEL	3UTR	rs320205750	A>G	HeteroRef	153,115,1	167,132,333	2.53382e-10	0.0,0.007,0.0	0.478,0.466,0.003	-0.313	1.61e-185	5.49815
1	272768025	2906.10	40,4,42	0,0,0	ENSSSCG00000028671	CEL	CDS	rs81233948	T>C	HeteroAlt	0,7,7	7,3,0	0.000938245	1.0,1.0,1.0	0.0,0.7,1.0	0.433	9.39e-18	0.1
1	272770006	1875.35	21,4,26	0,0,0	ENSSSCG00000028671	CEL	CDS	rs702187260	G>A	HeteroAlt	0,2,7	11,7,5	9.15257e-12	1.0,1.0,1.0	0.0,0.222,0.583	0.731	4.88049e-05	0.383333
1	272786455	1334.89	0,1,0	18,6,10	ENSSSCG00000005738	-	CDS	rs323519442	A>G	HeteroRef	16,1,33	27,25,16	4.9254e-05	0.0,0.143,0.0	0.372,0.038,0.673	-0.314	3.73798e-05	2
1	272828112	1691.76	0,1,0	83,82,70	ENSSSCG00000005738	-	3UTR		A>C	HeteroRef	39,33,1	57,54,122	9.25581e-09	0.0,0.012,0.0	0.406,0.379,0.008	-0.261	3.01e-64	6.32432
1	272828405	2652.76	0,1,1	101,77,81	ENSSSCG00000005738	-	3UTR		G>A	HeteroRef	66,36,0	69,64,186	2.74819e-07	0.0,0.013,0.012	0.489,0.36,0.0	-0.275	1.27e-73	5.55769
1	272949573	7135.54	1,1,2	175,120,98	ENSSSCG00000032106	SURF6	intergenic		A>G	HeteroRef	114,76,105	99,86,114	0	0.006,0.008,0.02	0.535,0.469,0.479	-0.483	9.12e-36	2.31438
1	272957218	6790.54	48,35,29	0,0,0	ENSSSCG00000032106	SURF6	Intron		C>A	HeteroAlt	48,28,26	58,24,55	0	1.0,1.0,1.0	0.453,0.538,0.321	0.563	3.95735e-05	0.640187
1	272957667	3944.54	25,13,24	0,0,0	ENSSSCG00000032106	SURF6	Intron		G>A	50:50	30,19,27	52,17,34	0	1.0,1.0,1.0	0.366,0.528,0.443	0.555	0.0241617	0.746377
1	272958377	2692.66	17,5,13	0,0,0	ENSSSCG00000032106	SURF6	Intron		G>A	50:50	24,16,16	27,12,22	5.42142e-12	1.0,1.0,1.0	0.471,0.571,0.421	0.512	0.014961	0.67033
1	273012124	5664.54	0,0,1	175,117,134	ENSSSCG00000023173	REXO4	3UTR	rs323508142	G>A	HeteroRef	81,70,53	71,69,41	0	0.0,0.0,0.007	0.533,0.504,0.564	-0.531	3.42e-45	2.96098
1	273012183	5143.54	0,0,1	168,101,141	ENSSSCG00000023173	REXO4	3UTR	rs344438055	G>C	HeteroRef	76,71,46	83,73,46	0	0.0,0.0,0.007	0.478,0.493,0.5	-0.488	4.56e-49	3.15464
1	273012586	5498.03	0,0,48	119,60,68	ENSSSCG00000023173	REXO4	3UTR	rs318587329	T>C	HeteroRef	70,47,31	55,50,34	1.17274e-07	0.0,0.0,0.414	0.56,0.485,0.477	-0.369	3.39e-15	1.96939
1	273044758	256.87	0,0,1	5,4,5	ENSSSCG00000021241	ADAMTS13	CDS	rs321409416	G>A	HeteroRef	4,7,1	6,6,10	0.000450308	0.0,0.0,0.167	0.4,0.538,0.091	-0.288	0.00101724	2.76923
1	273065575	4071.54	0,1,0	124,64,89	ENSSSCG00000024166	SLC2A6	3UTR	rs325378240	T>C	HeteroRef	54,44,71	73,64,68	0	0.0,0.015,0.0	0.425,0.407,0.511	-0.443	2.47e-34	2.83529
1	273304091	1027.76	27,12,1	25,16,32	ENSSSCG00000005743	VAV2	3UTR	rs318859437	G>A	HeteroRef	0,0,0	116,89,143	2.71768e-10	0.519,0.429,0.03	0.0,0.0,0.0	0.326	1.89e-70	10.525
1	273304192	832.60	22,10,4	24,19,34	ENSSSCG00000005743	VAV2	3UTR	rs345247346	A>T	HeteroRef	0,0,0	107,76,108	4.67948e-13	0.478,0.345,0.105	0.0,0.0,0.0	0.309	2.74e-61	10.2222
1	273564668	12276.98	152,37,118	2,31,2	ENSSSCG00000024912	WDR5	CDS	rs323678476	C>T	HeteroAlt	1,78,44	119,67,41	6.59714e-07	0.987,0.544,0.983	0.008,0.538,0.518	0.484	1.69834e-10	0.609302
1	273795442	4481.03	17,3,8	14,5,11	ENSSSCG00000038220	RXRA	3UTR		T>C	HeteroAlt	63,28,34	0,0,22	5.36203e-05	0.548,0.375,0.421	1.0,1.0,0.607	-0.421	1.73664e-12	0.339869
1	273796614	8186.03	32,13,22	29,17,22	ENSSSCG00000038220	RXRA	3UTR		A>G	HeteroAlt	115,52,57	1,1,51	3.03828e-05	0.525,0.433,0.5	0.991,0.981,0.528	-0.347	5.51e-17	0.415808
1	273797340	11031.98	0,0,48	176,116,55	ENSSSCG00000038220	RXRA	3UTR		A>G	50:50	104,57,204	94,71,0	9.72438e-09	0.0,0.0,0.466	0.525,0.445,1.0	-0.502	0.00113353	1.23971
1	273797459	14307.98	0,0,59	235,177,82	ENSSSCG00000038220	RXRA	3UTR		C>T	HeteroRef	141,72,245	118,104,1	8.14321e-10	0.0,0.0,0.418	0.544,0.409,0.996	-0.51	1.24527e-08	1.38685
1	274054779	586.78	16,7,2	14,3,33	ENSSSCG00000005751	COL5A1	CDS	rs321185872	C>T	HeteroRef	1,0,1	284,68,296	7.83779e-09	0.533,0.7,0.057	0.004,0.0,0.003	0.428	4.48e-137	25.8519
1	274059431	906.54	23,7,10	24,6,33	ENSSSCG00000005751	COL5A1	CDS	rs701150127	G>A	HeteroRef	0,0,0	348,60,294	0	0.489,0.538,0.233	0.0,0.0,0.0	0.42	5.1e-144	19.125
1	274068370	1860.76	59,20,7	62,46,113	ENSSSCG00000005751	COL5A1	CDS	rs327490525	T>A	HeteroRef	0,1,0	706,118,564	0	0.488,0.303,0.058	0.0,0.008,0.0	0.28	5.53e-299	18.4943
2	301364	5606.79	11,6,15	1,8,1	ENSSSCG00000027045	LRRC56	Intron	rs1108637240	C>T	HeteroAlt	41,28,72	0,0,0	0.000529307	0.917,0.429,0.938	1.0,1.0,1.0	-0.239	1.96e-33	0.0578035
2	404804	38245.15	373,148,342	6,107,4	ENSSSCG00000012850	DEAF1	3UTR	rs330134691	T>C	HeteroAlt	341,298,450	2,1,1	7.16559e-05	0.984,0.58,0.988	0.994,0.997,0.998	-0.145	0	0.0619877
2	404848	38875.15	342,126,318	6,116,4	ENSSSCG00000012850	DEAF1	CDS	rs319077127	T>C	HeteroAlt	353,286,431	1,1,0	0.000230169	0.983,0.521,0.988	0.997,0.997,1.0	-0.168	0	0.0689655
2	405277	11414.62	22,13,22	2,10,0	ENSSSCG00000012850	DEAF1	Intron	rs327980549	A>G	HeteroAlt	73,59,165	0,0,0	0.000183677	0.917,0.565,1.0	1.0,1.0,1.0	-0.173	1.79e-71	0.0338983
2	405366	9531.66	17,9,16	2,10,0	ENSSSCG00000012850	DEAF1	Intron	rs334177868	T>C	HeteroAlt	65,46,162	0,0,0	0.000301983	0.895,0.474,1.0	1.0,1.0,1.0	-0.211	5.12e-63	0.0380952
2	425106	14303.15	106,18,87	3,29,2	ENSSSCG00000012849	TMEM80	CDS	rs322503644	A>G	HeteroAlt	117,75,104	1,0,1	0.000977938	0.972,0.383,0.978	0.992,1.0,0.99	-0.216	7.59e-91	0.0710059
2	432824	40195.15	309,115,221	1,95,5	ENSSSCG00000012848	EPS8L2	CDS	rs333640756	G>A	HeteroAlt	275,231,225	0,0,0	0.000219546	0.997,0.548,0.978	1.0,1.0,1.0	-0.159	2.41e-241	0.0734012
2	447494	15398.33	79,19,18	2,11,2	ENSSSCG00000012848	EPS8L2	CDS	rs343246816	G>C	HeteroAlt	142,149,98	0,0,0	8.97462e-06	0.975,0.633,0.9	1.0,1.0,1.0	-0.164	2.02e-102	0.029703
2	448176	18007.15	108,25,32	2,15,0	ENSSSCG00000012848	EPS8L2	CDS	rs338206726	C>T	HeteroAlt	112,175,121	1,0,0	0.000474284	0.982,0.625,1.0	0.991,1.0,1.0	-0.128	2.33e-115	0.0314136
2	451638	35526.76	236,101,76	3,96,11	ENSSSCG00000012848	EPS8L2	CDS	rs81213362	A>G	HeteroAlt	280,444,301	0,2,0	1.78288e-08	0.987,0.513,0.874	1.0,0.996,1.0	-0.207	1.12e-248	0.077886
2	451805	28750.15	182,70,50	2,68,3	ENSSSCG00000012848	EPS8L2	CDS	rs333844243	A>G	HeteroAlt	237,333,230	0,0,0	1.78976e-05	0.989,0.507,0.943	1.0,1.0,1.0	-0.187	5.54e-198	0.0662432
2	452265	32504.15	240,112,83	9,106,6	ENSSSCG00000012848	EPS8L2	3UTR	rs325622184	T>C	HeteroAlt	312,420,359	1,0,0	1.57699e-08	0.964,0.514,0.933	0.997,1.0,1.0	-0.196	4.24e-262	0.0799476
2	452367	30032.76	154,90,51	7,94,7	ENSSSCG00000012848	EPS8L2	3UTR	rs321298948	T>G	HeteroAlt	211,320,220	0,1,0	1.07132e-09	0.957,0.489,0.879	1.0,0.997,1.0	-0.224	2.5e-167	0.104207
2	452502	17457.15	75,55,24	4,48,1	ENSSSCG00000012848	EPS8L2	3UTR	rs345872920	C>T	HeteroAlt	99,161,108	0,0,0	8.08875e-07	0.949,0.534,0.96	1.0,1.0,1.0	-0.186	3.48e-85	0.101533
2	560079	39994.15	753,323,591	2,300,14	ENSSSCG00000012837	CHID1	CDS	rs81496450	G>A	HeteroAlt	538,617,470	1,3,0	0.00022224	0.997,0.518,0.977	0.998,0.995,1.0	-0.167	0	0.0972053
2	841845	24147.15	183,73,106	4,30,2	ENSSSCG00000033452	-	intergenic		C>T	HeteroAlt	147,115,115	0,0,0	2.96716e-06	0.979,0.709,0.981	1.0,1.0,1.0	-0.11	1.06e-140	0.0487145
2	851681	38723.15	467,198,273	9,268,8	ENSSSCG00000033033	TOLLIP	intergenic	rs712302410	C>T	HeteroAlt	301,291,259	0,0,0	0.000111504	0.981,0.425,0.972	1.0,1.0,1.0	-0.207	3.55e-239	0.159307
2	857309	38743.15	387,91,261	1,84,7	ENSSSCG00000033033	TOLLIP	CDS		A>G	HeteroAlt	354,257,174	0,0,0	0.000259194	0.997,0.52,0.974	1.0,1.0,1.0	-0.17	6.32e-278	0.0603675
2	959239	9688.15	114,32,53	4,30,2	ENSSSCG00000037847	MOB2	intergenic		C>T	HeteroAlt	33,38,47	0,1,0	0.000284755	0.966,0.516,0.964	1.0,0.974,1.0	-0.176	4.32e-50	0.116719
2	1191785	40237.15	550,104,259	6,142,7	ENSSSCG00000040793	CTSD	CDS	rs712030806	C>T	HeteroAlt	498,394,357	0,1,1	0.000671701	0.989,0.423,0.974	1.0,0.997,0.997	-0.203	0	0.0726179
2	1253248	9572.53	59,29,22	2,28,2	ENSSSCG00000023537	SYT8	CDS		C>G	HeteroAlt	13,211,18	0,0,0	4.81783e-06	0.967,0.509,0.917	1.0,1.0,1.0	-0.202	6.05e-60	0.0909091
2	1469539	4295.15	4,402,11	1575,630,1173	ENSSSCG00000035293	-	3UTR		G>C	HeteroRef	0,0,0	2049,817,1774	0.000442282	0.003,0.39,0.009	0.0,0.0,0.0	0.134	0	19.2278
2	1469540	4693.15	4,411,11	1562,614,1165	ENSSSCG00000035293	-	3UTR		G>T	HeteroRef	0,0,1	2037,813,1792	0.00056348	0.003,0.401,0.009	0.0,0.0,0.001	0.137	0	18.6956
2	2125070	704.15	1,28,1	72,41,43	ENSSSCG00000012857	CARS	intergenic	rs706690748	C>T	HeteroRef	0,0,0	81,69,95	7.2069e-05	0.014,0.406,0.023	0.0,0.0,0.0	0.147	2e-71	13.3667
2	4863348	5916.76	0,190,166	426,169,263	ENSSSCG00000012890	TCIRG1	3UTR	rs328681955	C>T	HeteroRef	2,1,0	278,396,210	1.21634e-09	0.0,0.529,0.387	0.007,0.003,0.0	0.302	5.46e-200	4.85237
2	4903107	961.76	0,18,19	54,15,19	ENSSSCG00000012893	UNC93B1	CDS		G>A	HeteroRef	0,1,1	91,57,59	1.15612e-06	0.0,0.545,0.5	0.0,0.017,0.017	0.337	1.4e-44	7.5641
2	4980695	2207.22	9,2,11	2,0,0	ENSSSCG00000032003	-	Intron	rs319397209	A>G	HeteroAlt	13,9,39	11,4,25	5.88905e-05	0.818,1.0,1.0	0.542,0.692,0.609	0.325	0.000245268	0.506024
2	5041207	2146.52	3,60,27	122,1,53	ENSSSCG00000012903	PITPNM1	CDS	rs320804566	A>G	HeteroRef	1,0,1	192,135,225	1.25858e-06	0.024,0.984,0.338	0.005,0.0,0.004	0.445	2.74e-109	7.91304
2	5041878	2412.52	1,66,22	100,0,55	ENSSSCG00000012903	PITPNM1	CDS	rs321381980	T>G	HeteroRef	0,0,0	192,125,229	8.06465e-06	0.01,1.0,0.286	0.0,0.0,0.0	0.432	4.09e-105	7.8764
2	5042075	2606.52	1,49,35	88,0,40	ENSSSCG00000012903	PITPNM1	intergenic	rs320847138	C>G	HeteroRef	0,1,0	133,101,187	1.05429e-06	0.011,1.0,0.467	0.0,0.01,0.0	0.489	2.14e-75	6.38372
2	5042344	281.03	6,0,3	37,85,62	ENSSSCG00000012903	PITPNM1	3UTR		G>T	HeteroRef	11,5,7	19,19,16	6.05034e-06	0.14,0.0,0.046	0.367,0.208,0.304	-0.231	4.7e-36	7.4375
2	5042417	5238.52	43,0,25	0,84,39	ENSSSCG00000012903	PITPNM1	3UTR	rs321884564	C>T	50:50	35,30,32	0,1,0	1.82576e-06	1.0,0.0,0.391	1.0,0.968,1.0	-0.526	0.0158755	0.751515
2	5042597	5087.52	46,0,22	1,71,47	ENSSSCG00000012903	PITPNM1	3UTR	rs324628829	C>T	50:50	33,27,25	0,0,0	1.41913e-07	0.979,0.0,0.319	1.0,1.0,1.0	-0.567	0.0392503	0.777778
2	5043525	10997.03	258,1,22	274,254,339	ENSSSCG00000012903	PITPNM1	CDS	rs329254635	G>A	HeteroRef	176,124,132	167,166,165	1.07222e-05	0.485,0.004,0.061	0.513,0.428,0.444	-0.278	2.1e-46	1.91445
2	5210635	1272.76	0,20,28	83,21,23	ENSSSCG00000012917	ANKRD13D	CDS	rs325225390	C>G	HeteroRef	1,1,0	101,82,103	3.26817e-07	0.0,0.488,0.549	0.01,0.012,0.0	0.338	7.47e-64	8.26
2	5820083	11915.03	287,2,15	261,231,305	ENSSSCG00000012934	CCS	CDS	rs690994769	T>C	HeteroRef	190,158,151	179,155,128	6.90058e-06	0.524,0.009,0.047	0.515,0.505,0.541	-0.327	9.96e-24	1.56787
2	5833245	10020.03	163,0,7	150,132,152	ENSSSCG00000012933	CCDC87	CDS	rs326366089	A>G	HeteroRef	111,92,78	67,76,70	2.54646e-06	0.521,0.0,0.044	0.624,0.548,0.527	-0.378	3.31871e-09	1.43459
2	5887560	6971.03	41,2,4	45,98,56	ENSSSCG00000021891	ZDHHC24	3UTR	rs1110047002	A>T	HeteroRef	45,64,150	85,65,132	0.000752763	0.477,0.02,0.067	0.346,0.496,0.532	-0.27	4.42985e-10	1.5719
2	5887992	9049.03	43,0,3	50,52,46	ENSSSCG00000021891	ZDHHC24	3UTR	rs1109617393	G>C	50:50	90,58,127	101,54,95	7.07676e-05	0.462,0.0,0.061	0.471,0.518,0.572	-0.346	0.0040838	1.23988
2	5888415	6947.03	30,0,4	33,32,55	ENSSSCG00000021891	ZDHHC24	3UTR		T>C	50:50	71,39,106	55,35,86	0.000113672	0.476,0.0,0.068	0.563,0.527,0.552	-0.366	0.0489969	1.184
2	5922685	301.15	2,15,1	37,11,38	ENSSSCG00000030415	DPP3	CDS	rs1107947805	C>G	HeteroRef	0,0,0	78,58,33	0.000376075	0.051,0.577,0.026	0.0,0.0,0.0	0.218	1.16e-46	14.1667
2	6071847	1445.03	13,2,12	11,1,10	ENSSSCG00000029949	CD248	CDS	rs81357010	A>G	HeteroRef	1,0,32	79,15,33	0.000657264	0.542,0.667,0.545	0.013,0.0,0.492	0.416	7.44835e-10	2.48333
2	6109750	40678.15	576,187,365	8,210,8	ENSSSCG00000012954	RAB1B	3UTR		A>C	HeteroAlt	801,557,519	3,2,0	0.000251465	0.986,0.471,0.979	0.996,0.996,1.0	-0.186	0	0.0768719
2	6138454	34087.15	257,168,139	1,0,0	ENSSSCG00000012956	PACS1	intergenic	rs327113882	T>C	HeteroAlt	134,218,297	173,6,0	0.000846906	0.996,1.0,1.0	0.436,0.973,1.0	0.195	1.31e-168	0.148392
2	6138603	32165.15	201,142,149	0,0,0	ENSSSCG00000012956	PACS1	intergenic	rs337429190	G>A	HeteroAlt	134,222,362	228,13,0	0.000253311	1.0,1.0,1.0	0.37,0.945,1.0	0.228	9.48e-143	0.199174
2	6138734	33296.15	225,132,160	0,0,0	ENSSSCG00000012956	PACS1	intergenic	rs339930411	C>T	HeteroAlt	145,207,352	195,14,0	5.99641e-05	1.0,1.0,1.0	0.426,0.937,1.0	0.212	9.04e-158	0.171171
2	6139163	15290.15	90,38,52	0,0,0	ENSSSCG00000012956	PACS1	intergenic	rs327632041	T>C	HeteroAlt	81,85,173	82,4,0	0.000434188	1.0,1.0,1.0	0.497,0.955,1.0	0.183	2.3e-69	0.165703
2	6139214	17698.15	91,28,48	0,0,0	ENSSSCG00000012956	PACS1	intergenic	rs335304801	T>C	HeteroAlt	87,98,184	83,4,0	0.000566993	1.0,1.0,1.0	0.512,0.961,1.0	0.176	2.38e-72	0.162313
2	6609576	1644.03	15,5,19	20,6,8	ENSSSCG00000012982	SIPA1	CDS	rs340718552	A>C	HeteroRef	0,0,33	74,62,47	1.89433e-05	0.429,0.455,0.704	0.0,0.0,0.412	0.391	1.47e-17	3.01389
2	6619827	2728.76	0,75,31	124,63,45	ENSSSCG00000012982	SIPA1	CDS	rs81213810	C>T	HeteroRef	2,1,0	325,285,447	7.02568e-10	0.0,0.543,0.408	0.006,0.003,0.0	0.314	1.33e-218	11.8257
2	6750126	8393.03	38,50,20	35,60,21	ENSSSCG00000040072	RF01684	intergenic	rs81486983	C>T	HeteroAlt	50,79,33	1,0,45	0.000276476	0.521,0.455,0.488	0.98,1.0,0.423	-0.314	2.03455e-07	0.6
2	6802974	1439.92	12,5,3	0,5,4	-	-	intergenic	rs345831779	T>C	HeteroAlt	4,9,16	0,0,0	0.000144335	1.0,0.5,0.429	1.0,1.0,1.0	-0.357	1.50246e-07	0.183673
2	6808338	3038.76	0,1145,212	2930,2014,576	ENSSSCG00000036396	RF01956	intergenic	rs55619134	G>A	HeteroRef	3,4,0	1322,2582,3197	0	0.0,0.362,0.269	0.002,0.002,0.0	0.209	0	9.25293
2	6808726	3751.76	1,1259,222	3033,2091,561	ENSSSCG00000036396	RF01956	intergenic	rs338054283	A>G	HeteroRef	4,6,3	1813,3250,4742	0	0.0,0.376,0.284	0.002,0.002,0.001	0.218	0	10.3612
2	6808773	2708.15	2,2,1	2546,2802,656	ENSSSCG00000036396	RF01956	intergenic	rs321089829	C>T	HeteroRef	800,133,0	712,2741,4152	4.14129e-05	0.001,0.001,0.002	0.529,0.046,0.0	-0.191	0	14.5085
2	6808858	3354.76	1,806,159	2308,1467,395	ENSSSCG00000036396	RF01956	intergenic	rs336184498	T>C	HeteroRef	2,6,0	1559,2527,3970	0	0.0,0.355,0.287	0.001,0.002,0.0	0.213	0	12.5524
2	6809104	37079.76	1077,968,235	0,0,0	ENSSSCG00000036396	RF01956	intergenic	rs339930431	C>A	HeteroAlt	435,1416,2236	502,64,0	6.815e-05	1.0,1.0,1.0	0.464,0.957,1.0	0.193	0	0.0888959
2	6809231	42319.15	1159,960,285	2,1,0	ENSSSCG00000036396	RF01956	intergenic	rs322776976	T>C	HeteroAlt	459,1581,2536	720,92,1	0.000128026	0.998,0.999,1.0	0.389,0.945,1.0	0.221	0	0.116905
2	6809433	32783.15	531,335,117	0,0,0	ENSSSCG00000036396	RF01956	intergenic	rs343879425	T>C	HeteroAlt	222,737,1210	348,41,0	0.000165004	1.0,1.0,1.0	0.389,0.947,1.0	0.221	0	0.123414
2	6809753	28359.15	194,115,42	0,0,0	ENSSSCG00000036396	RF01956	intergenic	rs332436397	T>C	HeteroAlt	97,322,505	171,16,0	0.000441898	1.0,1.0,1.0	0.362,0.953,1.0	0.228	4.25e-178	0.146667
2	6809843	3623.15	0,1,0	519,325,134	ENSSSCG00000036396	RF01956	intergenic	rs345338038	G>A	HeteroRef	452,53,1	324,1010,1678	0.000112056	0.0,0.003,0.0	0.582,0.05,0.001	-0.21	0	7.86982
2	7076878	20338.76	130,118,70	0,0,0	ENSSSCG00000013003	ZNHIT2	intergenic	rs81358755	A>T	HeteroAlt	49,99,138	76,13,0	2.34357e-05	1.0,1.0,1.0	0.392,0.884,1.0	0.241	3.18e-85	0.147351
2	7146737	9011.15	70,18,41	2,15,1	ENSSSCG00000013011	SAC3D1	CDS	rs323529149	C>T	HeteroAlt	69,42,51	0,0,0	0.000327444	0.972,0.545,0.976	1.0,1.0,1.0	-0.169	2.16e-54	0.0618557
2	7404728	2711.15	3,229,7	485,251,313	ENSSSCG00000013021	SF1	3UTR	rs342304383	C>G	HeteroRef	0,0,0	588,510,701	0.000256407	0.006,0.477,0.022	0.0,0.0,0.0	0.168	0	11.9163
2	7798852	2533.15	23,430,16	1127,460,871	ENSSSCG00000013028	ESRRA	CDS	rs342931470	A>C	HeteroRef	3,0,0	746,1001,618	3.55352e-05	0.02,0.483,0.018	0.004,0.0,0.0	0.172	0	10.2182
2	8101834	3310.15	19,2,4	2158,2148,2048	ENSSSCG00000013046	COX8A	3UTR	rs713167560	T>C	HeteroRef	937,140,1	1001,1881,1289	1.3734e-06	0.009,0.001,0.002	0.483,0.069,0.001	-0.181	0	9.54216
2	8115815	2540.76	2,1,2	83,80,41	ENSSSCG00000022687	NAA40	3UTR	rs346301281	C>G	HeteroRef	53,8,42	67,104,52	3.09996e-08	0.024,0.012,0.047	0.442,0.071,0.447	-0.293	2.86e-43	3.9537
2	8228199	3889.06	12,9,8	0,0,0	ENSSSCG00000013048	SPINDOC	Intron	rs323869266	G>A	HeteroAlt	20,21,55	19,3,0	0.000507846	1.0,1.0,1.0	0.513,0.875,1.0	0.204	1.97e-17	0.176
2	8413462	22422.15	187,105,144	2,1,0	ENSSSCG00000013054	ATL3	5UTR		C>T	HeteroAlt	55,149,91	63,12,1	1.79155e-05	0.989,0.991,1.0	0.466,0.925,0.989	0.2	3.78e-116	0.108071
2	8442235	28554.54	416,260,255	4,0,49	ENSSSCG00000026914	PLA2G16	CDS	rs318633133	G>A	HeteroAlt	117,302,61	141,23,191	4.36471e-05	0.99,1.0,0.839	0.453,0.929,0.242	0.402	2.72e-122	0.289157
2	8442347	28381.03	266,190,180	6,0,32	ENSSSCG00000026914	PLA2G16	3UTR	rs340353673	A>T	HeteroAlt	92,190,64	94,22,111	5.78585e-06	0.978,1.0,0.849	0.495,0.896,0.366	0.357	1.18e-91	0.269857
2	8442904	2045.40	19,2,11	0,0,0	ENSSSCG00000026914	PLA2G16	3UTR	rs343734749	A>G	HeteroAlt	8,16,11	18,1,12	1.30222e-06	1.0,1.0,1.0	0.308,0.941,0.478	0.424	0.000276315	0.462687
2	8443217	1241.82	6,8,11	1,0,0	ENSSSCG00000026914	PLA2G16	3UTR	rs325467919	C>T	HeteroAlt	3,8,7	16,1,8	1.75475e-05	0.857,1.0,1.0	0.158,0.889,0.467	0.448	0.0407014	0.604651
2	8443564	2962.81	22,13,11	1,0,0	ENSSSCG00000026914	PLA2G16	3UTR	rs319240977	G>C	HeteroAlt	11,9,26	18,2,0	0.000849602	0.957,1.0,1.0	0.379,0.818,1.0	0.253	2.40384e-11	0.228261
2	8443722	2100.63	16,14,14	1,0,0	ENSSSCG00000026914	PLA2G16	3UTR	rs332871198	G>A	HeteroAlt	2,13,9	14,2,19	5.71248e-07	0.941,1.0,1.0	0.125,0.867,0.321	0.543	0.00170187	0.529412
2	8444501	811.76	1,0,1	53,45,42	ENSSSCG00000026914	PLA2G16	intergenic	rs335363215	C>T	HeteroRef	29,5,1	14,39,40	0.000261692	0.019,0.0,0.023	0.674,0.114,0.024	-0.257	8.44e-33	6.2973
2	8444559	3773.03	36,28,22	0,0,4	ENSSSCG00000026914	PLA2G16	intergenic	rs331289040	C>A	HeteroAlt	5,25,7	11,5,11	7.98668e-06	1.0,1.0,0.846	0.313,0.833,0.389	0.437	1.22943e-13	0.252033
2	8892728	2775.15	4,104,3	307,93,169	ENSSSCG00000022404	SLC3A2	CDS	rs344933369	A>G	HeteroRef	0,0,0	361,258,336	0.00064179	0.013,0.528,0.017	0.0,0.0,0.0	0.186	1.55e-267	13.7297
2	8920790	213.26	1,0,0	3,2,10	ENSSSCG00000023669	RF00088	intergenic	rs336512665	C>A	HeteroRef	2,4,3	2,3,4	5.85531e-05	0.25,0.0,0.0	0.5,0.571,0.429	-0.417	0.0163512	2.4
2	8982925	2268.15	2,1,1	1414,989,1039	ENSSSCG00000020665	TAF6L	CDS	rs81213894	C>T	HeteroRef	383,64,1	471,842,801	3.15791e-07	0.001,0.001,0.001	0.448,0.071,0.001	-0.172	0	12.292
2	8983142	2180.15	11,0,1	1013,831,744	ENSSSCG00000020665	TAF6L	3UTR	rs339060964	A>C	HeteroRef	207,27,0	341,690,558	1.13031e-06	0.011,0.0,0.001	0.378,0.038,0.0	-0.134	0	16.9797
2	8983195	2044.15	11,0,2	638,553,499	ENSSSCG00000020665	TAF6L	3UTR	rs320432119	A>G	HeteroRef	125,13,0	197,403,386	2.07612e-05	0.017,0.0,0.004	0.388,0.031,0.0	-0.133	0	17.7219
2	9067121	7142.32	0,18,55	219,49,104	ENSSSCG00000020823	BSCL2	intergenic	rs346079334	G>T	HeteroRef	92,28,54	0,39,99	0.00022499	0.0,0.269,0.346	1.0,0.418,0.353	-0.385	1.19e-21	2.06478
2	9067571	9521.32	0,55,70	323,96,102	ENSSSCG00000020823	BSCL2	intergenic	rs329563579	C>G	HeteroRef	118,34,57	0,71,84	0.000996669	0.0,0.364,0.407	1.0,0.324,0.404	-0.319	5.24e-27	2.02395
2	9076881	7321.32	1,36,44	71,33,18	ENSSSCG00000023110	UBXN1	3UTR	rs320001785	T>G	HeteroAlt	85,44,38	0,17,8	0.000203226	0.014,0.522,0.71	1.0,0.721,0.826	-0.434	3.73754e-07	0.592742
2	9077631	762.76	26,14,1	56,43,87	ENSSSCG00000023110	UBXN1	3UTR	rs337224706	C>G	HeteroRef	1,0,0	97,81,83	3.8734e-09	0.317,0.246,0.011	0.01,0.0,0.0	0.188	6.31e-75	10.6429
2	9077694	1905.76	46,25,1	73,42,97	ENSSSCG00000023110	UBXN1	3UTR	rs336836281	G>A	HeteroRef	1,0,0	113,96,78	9.96812e-10	0.387,0.373,0.01	0.009,0.0,0.0	0.254	5.71e-71	6.83562
2	9078192	6644.76	371,197,6	361,159,554	ENSSSCG00000027847	CSKMT	CDS	rs342866105	T>C	HeteroRef	0,1,0	490,557,282	1.71024e-10	0.507,0.553,0.011	0.0,0.002,0.0	0.356	5.22e-246	4.17913
2	9098933	657.58	0,1,0	29,2,14	ENSSSCG00000028275	INTS5	CDS	rs344206885	C>T	HeteroRef	13,1,15	29,22,15	8.29134e-05	0.0,0.333,0.0	0.31,0.043,0.5	-0.173	9.01383e-12	3.7
2	9137471	2915.15	122,1,3	147,249,186	ENSSSCG00000013061	EML3	CDS	rs325670731	T>C	HeteroRef	0,0,0	293,253,310	0.000428198	0.454,0.004,0.016	0.0,0.0,0.0	0.158	2.44e-241	11.4127
2	9213714	800.15	1,31,2	141,31,77	ENSSSCG00000033010	AHNAK	CDS	rs326308571	C>T	HeteroRef	0,0,0	324,208,448	0.000726373	0.007,0.5,0.025	0.0,0.0,0.0	0.177	7.16e-248	36.1471
2	9214367	9574.03	140,68,66	147,55,82	ENSSSCG00000033010	AHNAK	CDS	rs327325366	C>G	HeteroRef	1,141,1	463,186,738	1.40483e-12	0.488,0.553,0.446	0.002,0.431,0.001	0.351	8.41e-166	4.00719
2	9215352	30078.01	731,213,410	3,215,23	ENSSSCG00000033010	AHNAK	CDS	rs81216775	T>C	50:50	6,592,683	1029,68,656	0.000305037	0.996,0.498,0.947	0.006,0.897,0.51	0.343	4.45e-21	0.756736
2	9215513	27464.98	851,230,400	1,243,19	ENSSSCG00000033010	AHNAK	CDS	rs344324426	A>G	50:50	6,586,644	1065,63,672	0.000303178	0.999,0.486,0.955	0.006,0.903,0.489	0.347	3.1e-21	0.759293
2	9752081	1187.15	1,47,1	108,64,53	ENSSSCG00000024015	FADS1	intergenic	rs323994489	T>A	HeteroRef	0,0,0	145,117,76	0.000102851	0.009,0.423,0.019	0.0,0.0,0.0	0.15	6.96e-96	11.4898
2	10135387	2395.81	1,1,2	123,34,63	ENSSSCG00000037843	TMEM138	3UTR	rs318636205	T>C	HeteroRef	59,5,25	15,56,53	8.93983e-07	0.008,0.029,0.031	0.797,0.082,0.321	-0.377	3.27e-33	3.69892
2	13230813	24670.03	179,261,228	171,4,13	ENSSSCG00000013175	-	3UTR	rs81363251	T>C	HeteroAlt	137,120,114	137,125,124	4.1998e-06	0.511,0.985,0.946	0.5,0.49,0.479	0.325	5.32e-31	0.552454
2	13231179	5932.76	1,1,0	236,137,153	ENSSSCG00000013175	-	CDS	rs325190107	T>C	HeteroRef	100,108,0	108,74,157	1.9241e-08	0.004,0.007,0.0	0.481,0.593,0.0	-0.354	8.68e-89	4.11905
2	13232645	3911.76	1,0,0	180,79,109	ENSSSCG00000013176	TMX2	CDS	rs81216905	G>A	HeteroRef	95,67,1	108,80,111	6.22687e-10	0.006,0.0,0.0	0.468,0.456,0.009	-0.309	3.51e-68	4.06707
2	13395801	10935.03	267,159,159	231,158,243	ENSSSCG00000039659	TIMM10	CDS		C>T	HeteroRef	142,26,0	143,386,202	1.72403e-05	0.536,0.502,0.396	0.498,0.063,0.0	0.291	3.9e-40	1.81009
2	13395900	11690	223,134,126	215,148,210	ENSSSCG00000039659	TIMM10	CDS	rs55618566	C>G	HeteroRef	134,35,0	112,322,156	0.000967061	0.509,0.475,0.375	0.545,0.098,0.0	0.239	3.8e-33	1.78374
2	13395981	24555.03	184,126,170	158,121,125	ENSSSCG00000039659	TIMM10	3UTR	rs712528946	C>T	HeteroAlt	85,252,150	96,14,0	0.000116099	0.538,0.51,0.576	0.47,0.947,1.0	-0.264	5.49e-32	0.531541
2	15153521	18240.76	33,32,48	42,35,0	ENSSSCG00000013233	CELF1	3UTR	rs323021435	T>C	HeteroAlt	172,106,159	0,0,1	6.75452e-09	0.44,0.478,1.0	1.0,1.0,0.994	-0.359	3.91e-79	0.141818
2	15271192	2980.76	62,49,1	61,46,77	ENSSSCG00000013235	MADD	3UTR	rs320765292	C>A	HeteroRef	0,0,0	128,103,182	3.15705e-10	0.504,0.516,0.013	0.0,0.0,0.0	0.344	3.96e-74	5.33036
2	15271437	2762.76	61,41,1	69,55,112	ENSSSCG00000013235	MADD	3UTR	rs330521217	C>G	HeteroRef	0,0,0	195,170,240	2.21271e-11	0.469,0.427,0.009	0.0,0.0,0.0	0.302	1.72e-127	8.16505
2	16202027	632.54	14,2,5	8,0,7	ENSSSCG00000013263	CREB3L1	CDS	rs343057179	C>T	HeteroRef	0,4,0	55,8,54	5.3907e-06	0.636,1.0,0.417	0.0,0.333,0.0	0.573	1.35e-17	5.28
2	16650457	1053.26	4,7,9	1,0,0	ENSSSCG00000025647	SLC35C1	3UTR	rs711300257	A>G	HeteroAlt	4,10,0	9,0,8	0.000225571	0.8,1.0,1.0	0.308,1.0,0.0	0.497	0.0265003	0.529412
2	18212685	7754.76	22,4,31	22,5,1	ENSSSCG00000013281	EXT2	CDS	rs318316089	G>T	HeteroAlt	89,47,66	0,0,0	1.34739e-07	0.5,0.444,0.969	1.0,1.0,1.0	-0.362	2.46e-42	0.108108
2	18461869	4694.60	3,1,20	333,326,219	ENSSSCG00000021739	HSD17B12	3UTR	rs344166239	T>C	HeteroRef	1,125,67	286,167,75	3.52901e-05	0.009,0.003,0.084	0.003,0.428,0.472	-0.269	1.92e-191	6.47926
2	25590981	18740.76	170,107,124	0,0,2	ENSSSCG00000028338	PAMR1	CDS	rs81221272	T>C	HeteroAlt	93,52,83	0,84,48	9.42198e-08	1.0,1.0,0.984	1.0,0.382,0.634	0.323	8.2e-72	0.213037
2	40251849	3577.03	43,65,12	61,44,64	ENSSSCG00000021688	ZDHHC13	CDS	rs325214821	C>T	HeteroRef	0,0,31	98,125,44	0.000361268	0.413,0.596,0.158	0.0,0.0,0.413	0.251	6.04e-32	2.88742
2	40254285	11060.15	83,88,43	0,0,0	ENSSSCG00000021688	ZDHHC13	CDS	rs329000053	G>A	HeteroAlt	71,47,36	0,24,0	0.000325971	1.0,1.0,1.0	1.0,0.662,1.0	0.113	1.28e-67	0.0652174
2	58614681	300.12	6,2,5	4,3,8	ENSSSCG00000036970	SUGP1	intergenic		G>A	HeteroRef	2,0,0	9,6,17	2.52399e-05	0.6,0.4,0.385	0.182,0.0,0.0	0.401	4.8238e-05	3.13333
2	58744433	152.53	3,3,2	7,7,5	ENSSSCG00000033168	TMEM161A	3UTR		A>G	HeteroRef	1,0,0	7,8,8	0.000571525	0.3,0.3,0.286	0.125,0.0,0.0	0.254	3.82034e-06	4.66667
2	74333448	12455.03	199,137,131	239,122,128	ENSSSCG00000013511	HDGFL2	CDS	rs343171679	C>T	HeteroRef	292,18,0	266,315,412	2.52072e-06	0.454,0.529,0.506	0.523,0.054,0.0	0.304	8.95e-50	1.90734
2	74335625	8081.03	111,40,70	103,44,98	ENSSSCG00000013511	HDGFL2	CDS	rs320380511	A>G	HeteroRef	156,10,0	177,163,213	5.86675e-06	0.519,0.476,0.417	0.468,0.058,0.0	0.295	7.37e-33	2.06202
2	74450138	7831.03	97,62,70	125,81,76	ENSSSCG00000013507	MPND	CDS	rs344072845	T>C	HeteroRef	111,12,0	101,158,171	0.000247098	0.437,0.434,0.479	0.524,0.071,0.0	0.252	2.55e-28	2.02273
2	74702246	4835.03	39,32,35	43,21,33	ENSSSCG00000022066	PIAS4	3UTR	rs334845121	C>T	HeteroRef	67,4,1	75,72,104	2.91522e-05	0.476,0.604,0.515	0.472,0.053,0.01	0.353	1.24079e-13	1.95506
2	74755589	1072	6,7,9	4,7,7	ENSSSCG00000025675	EEF2	Intron	rs327309127	T>C	HeteroRef	14,5,0	27,33,52	0.000142518	0.6,0.5,0.563	0.341,0.132,0.0	0.396	1.0035e-11	3.17073
2	74773512	3282.03	31,18,22	42,15,22	ENSSSCG00000032170	DAPK3	CDS		G>A	HeteroRef	46,1,0	57,64,76	3.48334e-05	0.425,0.545,0.5	0.447,0.015,0.0	0.336	1.72e-15	2.33898
2	75374532	5392.03	46,42,42	48,44,43	ENSSSCG00000013475	NCLN	3UTR	rs340673615	C>T	HeteroRef	64,7,0	73,95,132	2.14121e-05	0.489,0.488,0.494	0.467,0.069,0.0	0.312	1.72e-20	2.16418
2	75378136	2584.03	26,11,23	39,10,31	ENSSSCG00000013475	NCLN	CDS	rs340654568	G>A	HeteroRef	42,1,0	59,78,67	7.20144e-05	0.4,0.524,0.426	0.416,0.013,0.0	0.307	3.55e-20	2.75728
2	75709686	3185.77	33,32,29	30,32,26	ENSSSCG00000034545	-	CDS	rs339543820	A>G	HeteroRef	19,4,0	19,41,40	0.000860514	0.524,0.5,0.527	0.5,0.089,0.0	0.321	4.79402e-05	1.60684
2	76147707	13282.03	194,132,165	231,157,139	ENSSSCG00000022757	TIMM13	3UTR	rs334540230	T>C	HeteroRef	179,23,0	146,319,232	7.05557e-05	0.456,0.457,0.543	0.551,0.067,0.0	0.279	7.52e-34	1.76623
2	76403526	2204.03	23,11,15	35,21,16	ENSSSCG00000013453	-	Intron	rs330991789	A>G	HeteroRef	33,3,0	52,77,141	4.78292e-05	0.397,0.344,0.484	0.388,0.037,0.0	0.266	1.64e-35	4.02353
2	76494336	5118.03	59,37,21	59,27,26	ENSSSCG00000013448	MKNK2	3UTR	rs334557357	T>C	HeteroRef	65,7,0	56,97,110	0.000232049	0.5,0.578,0.447	0.537,0.067,0.0	0.307	4.8e-15	1.98413
2	76514180	907.03	4,4,8	5,2,2	ENSSSCG00000013448	MKNK2	CDS	rs320928986	C>T	HeteroRef	19,1,0	25,32,22	0.000804734	0.444,0.667,0.8	0.432,0.03,0.0	0.483	3.01584e-06	2.44444
2	76549811	5803.03	75,29,49	75,29,58	ENSSSCG00000013444	BTBD2	CDS	rs326266258	A>G	HeteroRef	101,6,0	126,148,167	9.60841e-07	0.5,0.5,0.458	0.445,0.039,0.0	0.325	1.69e-31	2.31923
2	76554501	6366.03	85,42,54	107,41,52	ENSSSCG00000013444	BTBD2	CDS	rs330296912	T>C	HeteroRef	120,10,0	145,130,182	6.35352e-06	0.443,0.506,0.509	0.453,0.071,0.0	0.311	9.93e-29	2.11254
2	76554555	6656.03	74,33,43	95,35,46	ENSSSCG00000013444	BTBD2	CDS	rs321707775	T>C	HeteroRef	125,9,0	118,121,181	0.000135881	0.438,0.485,0.483	0.514,0.069,0.0	0.274	7.17e-26	2.09859
2	76559579	13044	526,334,294	456,372,330	ENSSSCG00000013444	BTBD2	3UTR	rs343056338	T>C	HeteroRef	487,61,2	499,651,978	3.07934e-07	0.536,0.473,0.471	0.494,0.086,0.002	0.299	4.38e-111	1.9284
2	76574110	12508.03	158,160,104	186,181,125	ENSSSCG00000013445	CSNK1G2	3UTR	rs321537761	A>G	HeteroRef	185,18,0	177,256,317	1.50352e-05	0.459,0.469,0.454	0.511,0.066,0.0	0.269	2.94e-46	1.9872
2	76574747	10567.03	139,99,81	146,96,89	ENSSSCG00000013445	CSNK1G2	3UTR	rs338845752	A>G	HeteroRef	208,21,1	221,244,272	6.3943e-06	0.488,0.508,0.476	0.485,0.079,0.004	0.301	4.13e-38	1.94536
2	76575062	11142.03	163,85,105	145,81,82	ENSSSCG00000013445	CSNK1G2	CDS	rs319154748	C>T	HeteroRef	202,26,0	233,280,275	1.73988e-07	0.529,0.512,0.561	0.464,0.085,0.0	0.351	2.86e-36	1.8864
2	76615119	9271.54	87,72,55	97,79,50	ENSSSCG00000013446	SCAMP4	3UTR	rs334045370	G>A	HeteroRef	122,15,0	110,162,207	7.51638e-05	0.473,0.477,0.524	0.526,0.085,0.0	0.288	1.24e-27	2.00855
2	76615831	4621.03	49,27,32	71,30,27	ENSSSCG00000013446	SCAMP4	3UTR	rs333365329	A>C	HeteroRef	72,7,0	94,121,150	1.03792e-05	0.408,0.474,0.542	0.434,0.055,0.0	0.312	8.48e-32	2.63636
2	77190447	7379.03	101,87,76	123,118,90	ENSSSCG00000013427	CIRBP	3UTR	rs344781817	T>G	HeteroRef	151,17,0	174,236,495	1.19373e-06	0.451,0.424,0.458	0.465,0.067,0.0	0.267	2.84e-86	2.86111
2	77248143	4157.03	43,17,28	51,20,29	ENSSSCG00000013429	STK11	CDS		T>C	HeteroRef	66,3,0	64,89,73	0.000265162	0.457,0.459,0.491	0.508,0.033,0.0	0.289	1.47404e-14	2.07643
2	77341650	11316.03	310,289,325	340,254,352	ENSSSCG00000021472	POLR2E	3UTR	rs323895521	G>A	HeteroRef	229,28,1	249,471,386	2.58401e-07	0.477,0.532,0.48	0.479,0.056,0.003	0.317	7.82e-53	1.73604
2	77342777	5138.77	80,33,33	70,36,33	ENSSSCG00000021472	POLR2E	CDS	rs328491528	A>G	HeteroRef	57,12,0	61,113,135	3.24604e-05	0.533,0.478,0.5	0.483,0.096,0.0	0.311	1.44e-19	2.08372
2	77357696	3327	26,32,13	17,28,4	ENSSSCG00000023121	ABCA7	CDS	rs81218167	C>T	HeteroRef	43,13,0	35,51,109	0.000628849	0.605,0.533,0.765	0.551,0.203,0.0	0.383	1.24501e-09	1.92126
2	77376637	10177.03	221,170,176	358,225,203	ENSSSCG00000023121	ABCA7	CDS	rs343981979	A>G	HeteroRef	257,38,0	324,428,342	3.9366e-06	0.382,0.43,0.464	0.442,0.082,0.0	0.251	3.49e-84	2.18097
2	77385513	3443.03	51,19,26	48,15,34	ENSSSCG00000039542	CNN2	5UTR	rs700057526	T>C	HeteroRef	61,3,0	53,71,53	0.000735856	0.515,0.559,0.433	0.535,0.041,0.0	0.311	4.44545e-08	1.7125
2	77418887	10493.03	174,110,165	202,102,168	ENSSSCG00000013423	WDR18	CDS	rs81212709	T>C	HeteroRef	190,22,1	202,284,261	4.85673e-06	0.463,0.519,0.495	0.485,0.072,0.004	0.306	9.44e-38	1.84139
2	78722547	1693.55	26,9,9	15,11,12	ENSSSCG00000014014	TBC1D9B	CDS	rs330286071	G>A	HeteroRef	29,4,0	50,33,68	0.000112101	0.634,0.45,0.429	0.367,0.108,0.0	0.346	6.54923e-12	2.45455
2	78725896	2968.03	26,29,15	39,28,16	ENSSSCG00000014014	TBC1D9B	3UTR	rs329515600	T>G	HeteroRef	40,3,0	66,70,108	4.79537e-06	0.4,0.509,0.484	0.377,0.041,0.0	0.325	1.94e-24	2.89381
2	78879511	11622.03	454,504,304	501,521,292	ENSSSCG00000014019	MAML1	3UTR	rs333669343	A>G	HeteroRef	328,62,0	349,711,543	2.88843e-07	0.475,0.492,0.51	0.484,0.08,0.0	0.304	3.77e-78	1.76574
2	78879756	10718.03	364,416,229	523,558,301	ENSSSCG00000014019	MAML1	3UTR	rs328388044	G>C	HeteroRef	249,46,1	377,768,607	3.62906e-09	0.41,0.427,0.432	0.398,0.057,0.002	0.271	6.61e-166	2.40153
2	78880564	10971.03	143,127,92	181,179,146	ENSSSCG00000014019	MAML1	3UTR	rs319799819	G>A	HeteroRef	154,20,0	187,307,232	1.27846e-05	0.441,0.415,0.387	0.452,0.061,0.0	0.243	1.53e-61	2.29851
2	78884961	10733.03	141,106,80	156,95,84	ENSSSCG00000014020	CANX	CDS	rs81218400	G>A	HeteroRef	179,17,0	185,302,214	2.77551e-06	0.475,0.527,0.488	0.492,0.053,0.0	0.315	1.35e-38	1.98088
2	78992490	3644.03	45,15,30	50,24,33	ENSSSCG00000014023	RUFY1	CDS	rs336934076	A>G	HeteroRef	53,2,0	65,84,65	7.83026e-05	0.474,0.385,0.476	0.449,0.023,0.0	0.287	3.55e-16	2.21379
2	79690063	5567.98	59,54,56	55,61,48	ENSSSCG00000036688	-	3UTR		C>G	HeteroRef	31,9,0	39,93,82	1.68736e-05	0.518,0.47,0.538	0.443,0.088,0.0	0.331	3.05053e-12	1.80861
2	80349648	10987	96,94,104	135,95,81	ENSSSCG00000014035	B4GALT7	3UTR	rs335378500	C>T	HeteroRef	111,18,0	104,176,185	0.000101368	0.416,0.497,0.562	0.516,0.093,0.0	0.289	2.1e-24	1.83452
2	84409623	375.91	5,7,2	8,4,3	-	-	intergenic	rs340435973	G>A	HeteroRef	0,0,0	2,3,13	9.15106e-08	0.385,0.636,0.4	0.0,0.0,0.0	0.474	0.00558098	2.35714
2	85657552	3583.76	17,16,27	0,0,0	ENSSSCG00000035355	F2R	3UTR	rs706807679	A>T	HeteroAlt	32,3,18	0,15,19	1.79746e-05	1.0,1.0,1.0	1.0,0.167,0.486	0.449	7.22984e-11	0.300885
2	87312985	3600.03	47,38,23	57,55,24	ENSSSCG00000034795	SCAMP1	3UTR	rs81360614	A>T	HeteroRef	26,8,0	42,117,44	5.27698e-05	0.452,0.409,0.489	0.382,0.064,0.0	0.301	2.65e-19	2.38732
2	87313386	8592.81	99,96,67	119,158,56	ENSSSCG00000034795	SCAMP1	3UTR	rs337355108	T>C	HeteroRef	59,14,0	68,149,96	0.000284093	0.454,0.378,0.545	0.465,0.086,0.0	0.275	3.1e-23	1.92836
2	87615169	3147.03	34,31,24	42,28,25	ENSSSCG00000038535	ARSB	3UTR	rs326290558	G>A	HeteroRef	25,2,0	29,46,64	0.00012215	0.447,0.525,0.49	0.463,0.042,0.0	0.319	2.83825e-10	2.01724
2	87778048	1015.24	16,7,3	5,1,2	ENSSSCG00000014110	DMGDH	CDS	rs697490998	A>G	HeteroRef	9,0,0	9,21,19	1.05115e-05	0.762,0.875,0.6	0.5,0.0,0.0	0.579	0.0218101	1.62857
2	89143561	3381.03	31,39,31	53,35,38	ENSSSCG00000014123	FAM151B	3UTR	rs325202423	T>C	HeteroRef	24,3,0	53,114,38	9.36544e-07	0.369,0.527,0.449	0.312,0.026,0.0	0.336	2.66e-21	2.58594
2	94350537	1339.77	1,0,12	28,23,15	ENSSSCG00000018631	RF00341	3UTR	rs328268541	G>A	HeteroRef	12,14,11	13,1,6	0.0001148	0.034,0.0,0.444	0.48,0.933,0.647	-0.527	0.00202205	1.72
2	94352491	923.98	0,0,8	22,28,6	ENSSSCG00000018631	RF00341	3UTR	rs343078554	A>G	HeteroRef	6,15,4	7,0,2	0.000133457	0.0,0.0,0.571	0.462,1.0,0.667	-0.519	0.00122717	1.9697
2	94999932	2597.19	1,0,16	73,38,20	ENSSSCG00000014147	CCNH	CDS	rs326950953	C>T	HeteroRef	32,42,15	33,4,17	1.61403e-05	0.014,0.0,0.444	0.492,0.913,0.469	-0.472	3.63795e-06	1.74528
2	95626129	7438.03	31,21,31	40,28,15	ENSSSCG00000014148	TMEM161B	CDS	rs320635319	G>A	HeteroAlt	28,62,71	20,3,0	7.04954e-05	0.437,0.429,0.674	0.583,0.954,1.0	-0.333	1.62614e-13	0.434426
2	97688172	399.23	0,0,2	12,14,5	ENSSSCG00000024193	LYSMD3	3UTR	rs338488913	C>A	HeteroRef	1,6,7	3,0,5	4.16013e-05	0.0,0.0,0.286	0.25,1.0,0.583	-0.516	0.0019266	2.4375
2	97688615	599.02	0,0,4	16,17,8	ENSSSCG00000024193	LYSMD3	3UTR	rs330915339	C>T	HeteroRef	1,10,8	3,0,9	0.000845887	0.0,0.0,0.333	0.25,1.0,0.471	-0.462	0.000579063	2.30435
2	97689519	1174.66	0,0,6	48,43,12	ENSSSCG00000024193	LYSMD3	3UTR	rs323886372	G>A	HeteroRef	3,27,8	9,3,12	0.000120303	0.0,0.0,0.333	0.25,0.9,0.4	-0.406	2.19314e-10	2.88636
2	97689594	2368.99	0,1,12	61,56,13	ENSSSCG00000024193	LYSMD3	3UTR	rs343849374	A>G	HeteroRef	18,47,15	16,5,19	1.41027e-05	0.0,0.018,0.48	0.529,0.904,0.441	-0.459	2.05414e-06	1.82796
2	98265038	1387.19	0,0,8	25,17,13	ENSSSCG00000023192	-	CDS	rs81213341	A>G	HeteroRef	12,16,14	6,1,12	3.95937e-06	0.0,0.0,0.381	0.667,0.941,0.538	-0.588	0.0311412	1.48
2	102518915	1302.03	16,18,8	25,13,7	ENSSSCG00000014168	ELL2	intergenic	rs697716247	C>A	HeteroRef	7,0,0	12,26,14	0.000271804	0.39,0.581,0.533	0.368,0.0,0.0	0.379	7.11198e-05	1.97959
2	103556959	876.54	21,10,4	24,10,14	ENSSSCG00000027860	ERAP2	CDS	rs81213513	A>G	HeteroRef	0,0,0	56,48,23	2.63818e-13	0.467,0.5,0.222	0.0,0.0,0.0	0.396	4.42e-22	5
2	103800184	202.67	2,8,1	6,14,9	ENSSSCG00000036529	-	3UTR		G>A	HeteroRef	0,0,0	15,15,8	1.57403e-05	0.25,0.364,0.1	0.0,0.0,0.0	0.238	2.28647e-10	6.09091
2	103800974	470.54	11,6,4	9,11,15	ENSSSCG00000036529	-	3UTR		A>G	HeteroRef	0,0,0	29,21,22	5.08568e-09	0.55,0.353,0.211	0.0,0.0,0.0	0.371	2.92949e-14	5.09524
2	103809511	4934.98	68,32,26	0,0,20	ENSSSCG00000036529	-	3UTR	rs318664114	A>G	HeteroAlt	16,1,11	22,45,10	1.9499e-06	1.0,1.0,0.565	0.421,0.022,0.524	0.533	0.00032091	0.62987
2	103823406	516.54	17,3,5	18,5,27	ENSSSCG00000036529	-	CDS	rs323907047	C>G	HeteroRef	0,0,0	43,16,15	1.76251e-08	0.486,0.375,0.156	0.0,0.0,0.0	0.339	5.05e-16	4.96
2	106755772	2085.80	6,7,6	7,6,0	ENSSSCG00000035539	ST8SIA4	intergenic	rs320825512	A>T	HeteroAlt	20,12,15	0,0,0	9.87615e-06	0.462,0.538,1.0	1.0,1.0,1.0	-0.333	2.477e-09	0.19697
2	109045013	885.55	13,19,4	10,17,10	ENSSSCG00000014187	NUDT12	3UTR	rs328572285	T>G	HeteroRef	0,0,0	14,17,9	4.90333e-10	0.565,0.528,0.286	0.0,0.0,0.0	0.46	0.000114808	2.13889
2	109045175	499.61	4,14,4	8,10,4	ENSSSCG00000014187	NUDT12	3UTR	rs342228919	T>C	HeteroRef	0,0,0	10,10,6	1.52032e-08	0.333,0.583,0.5	0.0,0.0,0.0	0.472	0.00188617	2.18182
2	109045916	285.61	6,5,2	8,5,4	ENSSSCG00000014187	NUDT12	3UTR	rs322275618	C>T	HeteroRef	0,0,0	9,15,6	9.17459e-08	0.429,0.5,0.333	0.0,0.0,0.0	0.421	1.13674e-05	3.61538
2	116741090	260.19	1,11,1	21,10,14	ENSSSCG00000014203	-	intergenic	rs329799001	T>C	HeteroRef	0,0,0	38,23,41	0.000210681	0.045,0.524,0.067	0.0,0.0,0.0	0.212	3.19e-26	11.3077
2	116846800	4082.03	50,0,0	60,42,73	ENSSSCG00000022048	REEP5	CDS	rs81474481	G>A	HeteroRef	51,39,28	52,34,32	1.52467e-05	0.455,0.0,0.0	0.495,0.534,0.467	-0.347	5.82066e-09	1.74405
2	116847547	4638.03	68,0,0	62,55,80	ENSSSCG00000022048	REEP5	CDS	rs322191089	C>T	HeteroRef	52,31,35	59,49,36	0.000228672	0.523,0.0,0.0	0.468,0.388,0.493	-0.275	1.45915e-11	1.83333
2	120560501	16012.05	107,72,25	0,49,2	ENSSSCG00000014224	SEMA6A	3UTR	rs336810256	G>A	HeteroAlt	90,105,75	0,0,0	1.32554e-05	1.0,0.595,0.926	1.0,1.0,1.0	-0.16	4.24e-76	0.107595
2	120562514	12934.76	77,47,21	3,43,3	ENSSSCG00000014224	SEMA6A	3UTR	rs325718301	C>T	HeteroAlt	75,89,89	1,0,0	5.28013e-07	0.963,0.522,0.875	0.987,1.0,1.0	-0.209	9.66e-61	0.125628
2	125955857	2360.66	24,3,10	0,1,0	ENSSSCG00000014235	SNCAIP	CDS	rs320512472	T>G	HeteroAlt	21,5,18	19,8,0	0.000157739	1.0,0.75,1.0	0.525,0.385,1.0	0.28	3.84493e-07	0.345679
2	126532354	10174.01	116,135,19	82,1,211	ENSSSCG00000031128	PPIC	3UTR		T>C	HeteroRef	0,2,79	275,144,60	0.000749026	0.586,0.993,0.083	0.0,0.014,0.568	0.36	2.48e-36	2.20228
2	129664787	1936.15	289,2,1	526,647,496	ENSSSCG00000014247	ALDH7A1	3UTR	rs337285256	G>A	HeteroRef	0,1,0	923,625,475	0.00028722	0.355,0.003,0.002	0.0,0.002,0.0	0.119	0	12.6007
2	129665262	1785.15	103,3,1	200,239,202	ENSSSCG00000014247	ALDH7A1	3UTR	rs322030877	G>A	HeteroRef	0,0,0	338,232,216	1.30491e-05	0.34,0.012,0.005	0.0,0.0,0.0	0.119	5.33e-249	13.3364
2	129665348	2237.15	144,5,3	227,268,223	ENSSSCG00000014247	ALDH7A1	3UTR	rs321296129	T>C	HeteroRef	0,1,0	517,312,242	5.54996e-06	0.388,0.018,0.013	0.0,0.003,0.0	0.139	1.14e-301	11.6928
2	129665425	1582.15	117,2,0	246,263,240	ENSSSCG00000014247	ALDH7A1	3UTR	rs329809613	A>G	HeteroRef	0,1,1	547,331,241	3.68461e-05	0.322,0.008,0.0	0.0,0.003,0.004	0.108	0	15.438
2	129665507	1751.15	88,3,1	185,210,199	ENSSSCG00000014247	ALDH7A1	3UTR	rs345712703	A>T	HeteroRef	0,2,0	453,263,189	5.28562e-06	0.322,0.014,0.005	0.0,0.008,0.0	0.111	1.86e-271	15.9468
2	129665658	1514.15	68,1,1	116,114,99	ENSSSCG00000014247	ALDH7A1	3UTR	rs329824119	A>G	HeteroRef	0,0,0	254,171,121	2.33959e-05	0.37,0.009,0.01	0.0,0.0,0.0	0.129	3.77e-151	12.5
2	133958952	903.02	0,6,3	33,13,18	ENSSSCG00000014269	FNIP1	3UTR	rs327385572	T>C	HeteroRef	8,13,11	10,14,13	0.000390228	0.0,0.316,0.143	0.444,0.481,0.458	-0.309	4.77629e-07	2.46341
2	133959216	1623.01	0,10,2	38,24,13	ENSSSCG00000014269	FNIP1	3UTR	rs335165168	T>C	HeteroRef	21,9,19	27,17,10	0.000567937	0.0,0.294,0.133	0.438,0.346,0.655	-0.337	8.08773e-07	2.11475
2	135089008	5994.03	0,17,2	89,21,39	ENSSSCG00000014285	SEPT8	CDS	rs331683325	C>T	HeteroRef	98,65,61	96,49,51	2.60294e-06	0.0,0.447,0.049	0.505,0.57,0.545	-0.375	2.5946e-05	1.41975
2	135515785	1159.42	15,3,2	1,0,0	ENSSSCG00000014293	FSTL4	CDS	rs334487001	T>C	HeteroAlt	10,5,7	9,1,3	5.3552e-05	0.938,1.0,1.0	0.526,0.833,0.7	0.293	0.000182811	0.333333
2	136302665	2702.15	10,220,12	718,272,540	ENSSSCG00000014296	-	3UTR	rs326934508	G>T	HeteroRef	1,1,1	705,725,415	2.71636e-05	0.014,0.447,0.022	0.001,0.001,0.002	0.159	0	13.7755
2	136495534	960.18	8,11,1	0,0,0	ENSSSCG00000014298	PPP2CA	3UTR	rs327092799	G>A	HeteroAlt	4,1,6	7,4,3	3.26419e-08	1.0,1.0,1.0	0.364,0.2,0.667	0.59	0.0112701	0.451613
2	136685678	10425.03	0,167,29	514,147,357	ENSSSCG00000037127	CDKN2AIPNL	CDS	rs691998106	C>A	HeteroRef	171,178,117	232,224,141	4.14923e-05	0.0,0.532,0.075	0.424,0.443,0.453	-0.238	9.74e-89	2.43958
2	136780434	727.03	13,6,5	9,2,5	ENSSSCG00000014303	JADE2	Intron		G>A	HeteroRef	0,0,6	14,10,14	9.50347e-05	0.591,0.75,0.5	0.0,0.0,0.3	0.514	0.00882876	1.8
2	136830724	707.54	12,12,5	20,23,8	ENSSSCG00000014303	JADE2	3UTR	rs326070232	G>A	HeteroRef	0,0,0	50,39,93	0	0.375,0.343,0.385	0.0,0.0,0.0	0.367	2.03e-36	8.03448
2	137028177	11443.03	0,110,10	222,104,113	ENSSSCG00000026644	DDX46	3UTR	rs340194838	C>T	HeteroRef	108,105,90	89,88,88	6.68023e-06	0.0,0.514,0.081	0.548,0.544,0.506	-0.334	5.74e-17	1.6643
2	137048972	978.15	43,1,1	71,84,53	ENSSSCG00000034954	C5orf24	3UTR	rs328536350	G>A	HeteroRef	0,0,1	85,107,62	6.71558e-05	0.377,0.012,0.019	0.0,0.0,0.016	0.131	4.58e-76	10.0435
2	137071337	2887.03	0,16,4	121,19,81	ENSSSCG00000026106	TXNDC15	CDS	rs344613360	T>C	HeteroRef	40,31,32	67,50,29	0.000113005	0.0,0.457,0.047	0.374,0.383,0.525	-0.259	2.97e-28	2.98374
2	137078632	2681.15	1,102,5	304,123,216	ENSSSCG00000026229	PCBD2	CDS	rs319482855	C>T	HeteroRef	0,0,0	227,213,220	0.00020203	0.003,0.453,0.023	0.0,0.0,0.0	0.16	4.28e-222	12.0648
2	137078722	3221.02	4,141,4	447,156,306	ENSSSCG00000026229	PCBD2	CDS	rs81213732	A>G	HeteroRef	0,0,0	331,287,266	0.000823347	0.009,0.475,0.013	0.0,0.0,0.0	0.166	1.32e-304	12.0336
2	137079170	2936.15	5,222,7	549,256,381	ENSSSCG00000026229	PCBD2	3UTR	rs338483658	G>C	HeteroRef	0,0,0	354,363,325	0.000251572	0.009,0.464,0.018	0.0,0.0,0.0	0.164	0	9.52137
2	137547032	33899.15	574,327,326	0,0,0	ENSSSCG00000014307	H2AFY	CDS	rs81211590	T>C	HeteroAlt	325,522,434	327,27,0	2.04295e-05	1.0,1.0,1.0	0.498,0.951,1.0	0.184	0	0.141148
2	137591903	38501.15	437,137,283	1,0,0	ENSSSCG00000014307	H2AFY	CDS	rs55619331	T>C	HeteroAlt	287,358,239	230,14,1	9.29011e-06	0.998,1.0,1.0	0.555,0.962,0.996	0.161	1.33e-246	0.141298
2	138097206	2738.76	23,13,13	0,0,0	ENSSSCG00000014314	-	CDS	rs343905510	T>C	HeteroAlt	9,4,23	6,4,0	0.00014162	1.0,1.0,1.0	0.6,0.5,1.0	0.3	1.41674e-14	0.117647
2	138103904	9733.76	98,74,34	0,0,1	ENSSSCG00000014314	-	CDS	rs81213026	A>G	HeteroAlt	31,18,62	20,13,0	1.75775e-07	1.0,1.0,0.971	0.608,0.581,1.0	0.261	1.49e-51	0.107256
2	138104055	12467.76	143,77,47	1,0,2	ENSSSCG00000014314	-	intergenic	rs692036141	A>G	HeteroAlt	36,22,100	35,17,0	7.79233e-07	0.993,1.0,0.959	0.507,0.564,1.0	0.294	5.5e-64	0.129412
2	138207810	6597.84	45,5,36	0,0,1	ENSSSCG00000014316	TGFBI	CDS	rs339008993	G>A	HeteroAlt	77,9,56	64,14,0	1.17354e-05	1.0,1.0,0.973	0.546,0.391,1.0	0.345	1.83e-17	0.346491
2	138210781	13430.76	101,23,71	0,0,5	ENSSSCG00000014316	TGFBI	CDS	rs337995178	G>A	HeteroAlt	111,33,118	116,29,0	5.19958e-05	1.0,1.0,0.934	0.489,0.532,1.0	0.304	1.22e-35	0.328228
2	138217857	28966.76	264,177,239	1,0,13	ENSSSCG00000014316	TGFBI	CDS	rs81217505	T>C	HeteroAlt	200,98,236	237,79,1	5.01008e-06	0.996,1.0,0.948	0.458,0.554,0.996	0.313	9.24e-112	0.272652
2	138220281	27021.03	178,111,178	173,118,114	ENSSSCG00000014316	TGFBI	CDS	rs81217506	C>T	HeteroAlt	527,246,146	0,14,135	7.16037e-07	0.507,0.485,0.61	1.0,0.946,0.52	-0.288	1.39e-79	0.399711
2	138225015	4368.76	0,1,84	903,858,680	ENSSSCG00000014316	TGFBI	intergenic	rs331369070	T>C	HeteroRef	443,278,2	512,373,659	9.45336e-05	0.0,0.001,0.11	0.464,0.427,0.003	-0.261	0	4.93193
2	138225236	5447.54	1,1,106	967,962,696	ENSSSCG00000014316	TGFBI	intergenic	rs55618519	A>G	HeteroRef	391,286,0	461,367,607	0.000199408	0.001,0.001,0.132	0.459,0.438,0.0	-0.254	0	5.17197
2	138225327	4486.54	0,1,65	475,468,323	ENSSSCG00000014316	TGFBI	intergenic	rs326057122	G>T	HeteroRef	181,140,1	200,178,260	0.000704077	0.0,0.002,0.168	0.475,0.44,0.004	-0.25	4.58e-220	4.90722
2	138340779	1427.78	3,4,5	2,8,7	ENSSSCG00000014319	SMAD5	3UTR		A>G	HeteroAlt	19,7,7	0,1,0	3.20347e-08	0.6,0.333,0.417	1.0,0.875,1.0	-0.508	0.000669729	0.4
2	138341218	1835.98	0,4,3	13,2,6	ENSSSCG00000014319	SMAD5	3UTR	rs342934389	T>G	HeteroAlt	21,23,10	0,1,9	0.000827237	0.0,0.667,0.333	1.0,0.958,0.526	-0.495	0.0017617	0.508197
2	138341283	2138.98	0,3,2	18,5,10	ENSSSCG00000014319	SMAD5	3UTR	rs324303409	A>G	50:50	28,22,11	0,0,11	1.12492e-07	0.0,0.375,0.167	1.0,1.0,0.5	-0.653	0.0359389	0.666667
2	138341714	1070.76	23,1,17	31,38,28	ENSSSCG00000014319	SMAD5	3UTR	rs335774469	A>G	HeteroRef	0,0,0	91,64,65	6.50613e-10	0.426,0.026,0.378	0.0,0.0,0.0	0.276	3.4e-48	7.73171
2	138342425	2244.76	50,1,35	56,115,50	ENSSSCG00000014319	SMAD5	3UTR	rs346205559	C>T	HeteroRef	0,4,0	128,98,94	7.14369e-08	0.472,0.009,0.412	0.0,0.039,0.0	0.284	4.46e-72	6.01111
2	138342539	2096.76	56,0,26	65,104,44	ENSSSCG00000014319	SMAD5	3UTR	rs341394659	G>A	HeteroRef	1,4,1	161,112,114	3.78785e-07	0.463,0.0,0.371	0.006,0.034,0.009	0.262	7.45e-85	6.81818
2	138342756	2962.76	75,1,36	89,179,66	ENSSSCG00000014319	SMAD5	3UTR	rs330749370	A>G	HeteroRef	0,1,0	142,121,131	1.12899e-09	0.457,0.006,0.353	0.0,0.008,0.0	0.269	8.25e-100	6.44248
2	138342978	4983.76	143,1,80	165,319,100	ENSSSCG00000014319	SMAD5	3UTR	rs339156246	G>A	HeteroRef	1,4,0	260,234,218	2.577e-09	0.464,0.003,0.444	0.004,0.017,0.0	0.297	2.26e-164	5.65939
2	138343052	6569.76	199,2,102	156,351,114	ENSSSCG00000014319	SMAD5	3UTR	rs329023066	T>C	HeteroRef	1,11,0	262,225,228	1.6602e-06	0.561,0.006,0.472	0.004,0.047,0.0	0.329	2.48e-139	4.24127
2	138343776	545.76	11,1,8	3,21,9	ENSSSCG00000014319	SMAD5	3UTR	rs342387178	G>C	HeteroRef	0,0,0	26,13,17	4.07818e-06	0.786,0.045,0.471	0.0,0.0,0.0	0.434	3.86921e-11	4.45
2	138343877	424.81	9,1,8	4,15,13	ENSSSCG00000014319	SMAD5	3UTR	rs342961724	T>A	HeteroRef	0,0,0	17,17,13	3.89645e-06	0.692,0.063,0.381	0.0,0.0,0.0	0.379	5.8801e-10	4.38889
2	138344301	815.76	15,1,15	8,44,13	ENSSSCG00000014319	SMAD5	3UTR	rs334148000	C>A	HeteroRef	0,1,0	19,29,30	6.06786e-06	0.652,0.022,0.536	0.0,0.033,0.0	0.392	4.83e-17	4.46875
2	143280481	8926.03	3,65,15	315,74,199	ENSSSCG00000014388	HDAC3	CDS	rs339051189	C>G	HeteroRef	214,104,140	220,110,194	6.1593e-06	0.009,0.468,0.07	0.493,0.486,0.419	-0.284	8.35e-45	2.05545
2	143280703	9428.03	3,52,7	247,46,183	ENSSSCG00000014388	HDAC3	CDS	rs345466331	C>T	HeteroRef	189,95,133	181,115,179	5.49152e-05	0.012,0.531,0.037	0.511,0.452,0.426	-0.27	9.4e-36	1.98539
2	143281134	8969.03	2,38,8	220,44,188	ENSSSCG00000014388	HDAC3	CDS	rs81218491	C>T	HeteroRef	160,110,114	149,98,147	7.95232e-07	0.009,0.463,0.041	0.518,0.529,0.437	-0.323	5.16e-31	1.95833
2	144823993	3693.03	36,30,27	39,38,20	ENSSSCG00000014401	NR3C1	3UTR	rs322356479	G>A	HeteroRef	0,4,35	72,78,29	0.000676805	0.48,0.441,0.574	0.0,0.049,0.547	0.3	1.01055e-12	2.09091
2	144825778	439.03	7,3,4	10,3,4	ENSSSCG00000014401	NR3C1	3UTR	rs343397132	C>T	HeteroRef	0,0,4	19,22,6	0.000910649	0.412,0.5,0.5	0.0,0.0,0.4	0.337	3.77733e-07	3.55556
2	147112980	2739.03	2,0,12	67,33,19	ENSSSCG00000014406	PRELID2	3UTR	rs322699955	G>T	HeteroRef	28,29,26	24,22,23	8.29235e-07	0.029,0.0,0.387	0.538,0.569,0.531	-0.407	7.03109e-08	1.93814
2	147113099	1815.03	0,0,12	51,30,23	ENSSSCG00000014406	PRELID2	3UTR	rs327703130	T>C	HeteroRef	21,17,17	17,16,21	1.66019e-06	0.0,0.0,0.343	0.553,0.515,0.447	-0.391	1.30592e-09	2.35821
2	147500131	1369.76	2,1,0	76,28,73	ENSSSCG00000014411	LARS	CDS	rs338568085	C>T	HeteroRef	0,30,29	122,52,28	9.59814e-06	0.026,0.034,0.0	0.0,0.366,0.509	-0.272	1.74e-51	6.1129
2	147529454	2202.80	13,6,12	0,0,0	ENSSSCG00000014411	LARS	CDS	rs338149906	C>T	HeteroAlt	25,11,2	0,4,8	0.000556182	1.0,1.0,1.0	1.0,0.733,0.2	0.356	2.3992e-10	0.173913
2	151433264	1836.84	109,52,62	14,3,7	ENSSSCG00000031370	RPS14	Intron		G>C	HeteroAlt	66,83,68	29,24,31	3.34444e-06	0.886,0.945,0.899	0.695,0.776,0.687	0.191	1.18e-45	0.245455
3	542878	3008.15	4,1,0	361,232,315	ENSSSCG00000040103	GET4	CDS		T>C	HeteroRef	188,10,2	188,339,317	0.000182936	0.011,0.004,0.0	0.5,0.029,0.006	-0.173	6.45e-268	8.54634
3	650852	2530.15	5,1,1	526,470,443	ENSSSCG00000007549	CYP2W1	3UTR	rs338544826	C>T	HeteroRef	160,22,0	232,349,361	5.48221e-07	0.009,0.002,0.002	0.408,0.059,0.0	-0.151	0	12.5979
3	651041	2562.15	2,1,0	505,464,489	ENSSSCG00000007549	CYP2W1	3UTR	rs321819755	T>A	HeteroRef	163,14,0	243,392,371	6.02943e-06	0.004,0.002,0.0	0.401,0.034,0.0	-0.143	0	13.6889
3	651152	2276.15	2,1,1	573,469,519	ENSSSCG00000007549	CYP2W1	CDS	rs81217877	T>G	HeteroRef	193,15,0	271,417,409	9.20876e-06	0.003,0.002,0.002	0.416,0.035,0.0	-0.148	0	12.5377
3	756705	2146.15	2,0,0	134,84,125	ENSSSCG00000007554	ZFAND2A	3UTR	rs81339996	G>T	HeteroRef	79,9,1	102,112,204	1.42298e-05	0.015,0.0,0.0	0.436,0.074,0.005	-0.167	1.35e-116	8.36264
3	1655944	23347.15	146,26,103	0,24,3	ENSSSCG00000039390	EIF3B	CDS		T>C	HeteroAlt	232,147,141	0,0,0	0.000892028	1.0,0.52,0.972	1.0,1.0,1.0	-0.169	4.57e-158	0.0339623
3	1664934	42849.15	423,194,315	1,194,9	ENSSSCG00000039390	EIF3B	3UTR		G>C	HeteroAlt	508,436,438	1,1,1	0.000222811	0.998,0.5,0.972	0.998,0.998,0.998	-0.175	0	0.0894555
3	1819188	31488.15	184,58,91	0,26,0	ENSSSCG00000007572	LFNG	3UTR	rs320225982	G>T	HeteroAlt	251,144,245	0,0,0	0.000401983	1.0,0.69,1.0	1.0,1.0,1.0	-0.103	3.09e-197	0.0267215
3	1870358	1169.10	0,1,0	13,7,12	ENSSSCG00000007568	IQCE	CDS	rs1108728529	G>A	HeteroRef	28,1,19	12,18,20	1.9723e-05	0.0,0.125,0.0	0.7,0.053,0.487	-0.372	0.00393628	1.67347
3	3327217	172.15	9,1,1	18,33,36	ENSSSCG00000007574	SDK1	intergenic	rs321012701	C>T	HeteroRef	0,0,0	86,45,89	0.000595592	0.333,0.029,0.027	0.0,0.0,0.0	0.13	7.1e-62	27.9091
3	4388476	6138.40	0,0,38	42,61,4	ENSSSCG00000033648	-	3UTR	rs336017911	C>A	50:50	37,10,102	0,42,0	0.000242443	0.0,0.0,0.905	1.0,0.192,1.0	-0.429	0.0381658	0.796791
3	4554443	1820.21	0,1,1	16,2,14	ENSSSCG00000023378	ZNF316	intergenic		A>G	HeteroRef	31,19,26	25,16,38	9.54648e-07	0.0,0.333,0.067	0.554,0.543,0.406	-0.368	0.0163773	1.42308
3	4585599	4838.03	0,22,3	111,21,59	ENSSSCG00000037890	ZNF853	intergenic		C>A	HeteroRef	59,37,56	44,45,49	3.04281e-05	0.0,0.512,0.048	0.573,0.451,0.533	-0.332	1.4066e-11	1.85876
3	4585885	5829.06	0,30,6	102,24,65	ENSSSCG00000037890	ZNF853	intergenic		A>G	HeteroRef	86,45,55	66,53,45	0.000285398	0.0,0.556,0.085	0.566,0.459,0.55	-0.312	3.07938e-08	1.5991
3	4585940	7192.03	0,35,6	138,33,86	ENSSSCG00000037890	ZNF853	intergenic		G>A	HeteroRef	106,56,64	87,66,52	2.40462e-05	0.0,0.515,0.065	0.549,0.459,0.552	-0.327	5.11448e-13	1.73034
3	4586246	2043.03	0,10,2	46,13,39	ENSSSCG00000037890	ZNF853	intergenic		C>T	HeteroRef	29,19,24	37,23,29	0.000273005	0.0,0.435,0.049	0.439,0.452,0.453	-0.287	3.92946e-10	2.22619
3	4586342	1633.03	0,4,1	65,19,42	ENSSSCG00000037890	ZNF853	intergenic		G>A	HeteroRef	35,17,18	64,42,41	1.9469e-09	0.0,0.174,0.023	0.354,0.288,0.305	-0.25	2.57e-26	3.64
3	4586454	4523.03	0,17,2	94,17,43	ENSSSCG00000037890	ZNF853	intergenic		C>T	HeteroRef	71,39,44	104,53,57	0.000593296	0.0,0.5,0.044	0.406,0.424,0.436	-0.24	5.13e-17	2.12717
3	4586509	4397.03	0,7,2	71,15,37	ENSSSCG00000037890	ZNF853	intergenic		C>T	HeteroRef	77,43,36	79,32,51	2.75263e-08	0.0,0.318,0.051	0.494,0.573,0.414	-0.37	1.54173e-08	1.72727
3	4731194	6579.03	0,38,7	226,41,122	ENSSSCG00000031432	KDELR2	CDS	rs700012317	G>A	HeteroRef	94,61,68	139,94,85	4.86143e-05	0.0,0.481,0.054	0.403,0.394,0.444	-0.235	6.76e-45	2.63806
3	4731308	25168.15	224,94,128	5,0,0	ENSSSCG00000031432	KDELR2	CDS		T>C	HeteroAlt	112,156,148	130,13,0	0.000176131	0.978,1.0,1.0	0.463,0.923,1.0	0.197	8.81e-112	0.171694
3	4733922	12594.03	0,153,23	549,165,360	ENSSSCG00000031432	KDELR2	3UTR	rs711678697	G>A	HeteroRef	250,161,183	301,164,209	3.33996e-07	0.0,0.481,0.06	0.454,0.495,0.467	-0.292	1.34e-84	2.27013
3	4734004	40515.15	562,381,436	13,2,0	ENSSSCG00000031432	KDELR2	3UTR	rs713809560	A>G	HeteroAlt	269,326,435	303,21,0	0.000110701	0.977,0.995,1.0	0.47,0.939,1.0	0.187	0	0.140722
3	4734201	10582.03	0,151,23	490,193,291	ENSSSCG00000031432	KDELR2	3UTR	rs696470492	G>A	HeteroRef	195,150,149	230,164,186	8.58026e-08	0.0,0.439,0.073	0.459,0.478,0.445	-0.29	8.17e-79	2.32635
3	4769408	1872.03	0,7,2	68,12,38	ENSSSCG00000027288	DAGLB	CDS	rs692869907	G>A	HeteroRef	32,16,21	34,26,39	3.17892e-05	0.0,0.368,0.05	0.485,0.381,0.35	-0.266	5.83e-16	2.78205
3	4776801	7368.03	39,19,30	39,14,17	ENSSSCG00000027288	DAGLB	CDS		A>G	HeteroAlt	47,54,74	38,3,0	0.000576922	0.5,0.576,0.638	0.553,0.947,1.0	-0.262	3.85e-15	0.422053
3	4778464	683.15	2,27,1	88,30,77	ENSSSCG00000027288	DAGLB	CDS	rs712811980	G>A	HeteroRef	0,0,0	117,97,100	0.000301409	0.022,0.474,0.013	0.0,0.0,0.0	0.17	1.42e-94	16.9667
3	4778774	3008.06	0,23,5	78,34,55	ENSSSCG00000027288	DAGLB	3UTR	rs1107730089	G>A	HeteroRef	31,25,36	29,39,50	0.00016001	0.0,0.404,0.083	0.517,0.391,0.419	-0.28	2.43e-16	2.375
3	4778825	3433.07	0,30,5	81,42,64	ENSSSCG00000027288	DAGLB	3UTR	rs1114141721	C>T	HeteroRef	32,34,41	37,53,64	0.000329055	0.0,0.417,0.072	0.464,0.391,0.39	-0.252	1.37e-19	2.40141
3	4847094	10860.15	78,24,48	0,0,0	ENSSSCG00000032626	-	5UTR		T>C	HeteroAlt	43,64,69	32,2,0	0.000370438	1.0,1.0,1.0	0.573,0.97,1.0	0.152	1.92e-53	0.104294
3	4848400	7510.10	0,72,19	233,106,175	ENSSSCG00000032626	-	3UTR		C>G	HeteroRef	67,89,65	58,69,83	7.59858e-08	0.0,0.404,0.098	0.536,0.563,0.439	-0.345	1.63e-37	2.32051
3	5068993	976.03	0,14,1	45,20,24	-	-	intergenic	rs341179781	T>C	HeteroRef	7,15,9	10,17,7	0.000748754	0.0,0.412,0.04	0.412,0.469,0.563	-0.33	3.15973e-09	2.67391
3	5141542	1392.06	0,3,1	23,7,17	ENSSSCG00000007590	PMS2	CDS	rs699379642	C>T	HeteroRef	14,10,25	17,14,11	6.49101e-06	0.0,0.3,0.056	0.452,0.417,0.694	-0.402	0.00251897	1.67925
3	5145162	2323.54	28,36,18	22,21,15	ENSSSCG00000007589	-	3UTR	rs334575270	C>T	HeteroRef	0,0,0	42,48,35	0	0.56,0.632,0.545	0.0,0.0,0.0	0.579	5.49127e-10	2.23171
3	5226807	1839	17,4,3	22,15,52	ENSSSCG00000025940	-	CDS	rs332688917	T>C	HeteroRef	27,25,12	22,18,9	0.00060251	0.436,0.211,0.055	0.551,0.581,0.571	-0.334	0.000881176	1.56818
3	6039356	2260.20	0,6,1	35,14,15	ENSSSCG00000030153	SMURF1	3UTR	rs342011945	G>A	HeteroRef	23,14,48	37,23,54	4.32488e-05	0.0,0.3,0.063	0.383,0.378,0.471	-0.29	1.66066e-07	1.93478
3	6314599	40572.15	344,207,305	305,3,3	ENSSSCG00000007609	-	CDS	rs81216889	A>C	HeteroAlt	519,429,280	0,0,0	0.000360182	0.53,0.986,0.99	1.0,1.0,1.0	-0.165	2.13e-287	0.149232
3	6349311	2773.15	232,1,3	282,191,342	ENSSSCG00000033450	PDAP1	CDS	rs323040537	T>A	HeteroRef	0,0,0	578,398,253	0.000892028	0.451,0.005,0.009	0.0,0.0,0.0	0.155	9,92523038293389e-314	8.66102
3	6361595	7160.76	25,28,18	15,0,14	ENSSSCG00000007623	BUD31	3UTR	rs329207178	C>T	HeteroAlt	60,33,55	0,0,0	8.8663e-08	0.625,1.0,0.563	1.0,1.0,1.0	-0.271	1.62e-33	0.13242
3	6361692	8849.76	21,20,26	23,1,16	ENSSSCG00000007623	BUD31	CDS	rs328176651	A>G	HeteroAlt	93,39,61	0,0,0	7.4976e-10	0.477,0.952,0.619	1.0,1.0,1.0	-0.317	5.79e-37	0.153846
3	6361781	6873.76	23,25,18	22,0,22	ENSSSCG00000007623	BUD31	CDS	rs345985864	A>G	HeteroAlt	79,39,55	0,0,0	5.86198e-08	0.511,1.0,0.45	1.0,1.0,1.0	-0.346	4.55e-31	0.1841
3	6412172	1955.08	10,10,8	4,0,7	-	-	intergenic	rs326961358	C>T	HeteroAlt	17,13,3	0,0,0	7.0206e-05	0.714,1.0,0.533	1.0,1.0,1.0	-0.251	3.80266e-09	0.180328
3	6434204	531.15	16,1,9	16,10,12	ENSSSCG00000036665	ZNF394	CDS	rs322487639	T>C	HeteroRef	0,0,0	22,20,18	6.66984e-08	0.5,0.091,0.429	0.0,0.0,0.0	0.34	1.0077e-10	3.76923
3	6462485	533.47	0,2,1	25,5,9	ENSSSCG00000031809	ZKSCAN5	CDS	rs81233037	C>T	HeteroRef	12,2,7	13,10,11	0.000645988	0.0,0.286,0.1	0.48,0.167,0.389	-0.217	6.51816e-07	3.04167
3	6462566	785.68	0,2,1	18,9,16	ENSSSCG00000031809	ZKSCAN5	CDS	rs81233036	C>T	HeteroRef	14,1,15	15,15,17	0.000515704	0.0,0.182,0.059	0.483,0.063,0.469	-0.258	2.75446e-07	2.72727
3	6462758	1188.03	0,4,0	35,12,15	ENSSSCG00000031809	ZKSCAN5	CDS	rs327098765	C>T	HeteroRef	18,8,17	17,16,24	2.48337e-06	0.0,0.25,0.0	0.514,0.333,0.415	-0.337	2.29325e-08	2.53191
3	6463464	4186.03	51,11,22	0,12,0	ENSSSCG00000031809	ZKSCAN5	3UTR	rs341422367	A>G	HeteroAlt	24,17,27	19,27,25	0.00034742	1.0,0.478,1.0	0.558,0.386,0.519	0.338	6.76142e-06	0.546053
3	6464183	5315.98	0,55,6	140,56,66	ENSSSCG00000031809	ZKSCAN5	3UTR	rs341847954	G>A	HeteroRef	45,42,60	51,52,58	0.00013573	0.0,0.495,0.083	0.469,0.447,0.508	-0.282	1.14e-17	2.03365
3	6464620	3365.03	0,39,2	90,37,32	ENSSSCG00000031809	ZKSCAN5	3UTR	rs333982893	T>G	HeteroRef	32,31,23	27,34,34	0.000855394	0.0,0.513,0.059	0.542,0.477,0.404	-0.284	7.69695e-11	2
3	6471504	4171.76	29,23,10	25,1,8	ENSSSCG00000007618	ZNF789	3UTR	rs321214453	G>A	HeteroAlt	15,36,26	0,0,1	1.15255e-06	0.537,0.958,0.556	1.0,1.0,0.963	-0.304	3.17e-15	0.251799
3	6471673	5597.13	0,42,5	150,45,61	ENSSSCG00000007618	ZNF789	CDS	rs318656457	T>C	HeteroRef	60,51,66	44,55,54	6.61555e-06	0.0,0.483,0.076	0.577,0.481,0.55	-0.35	1.93677e-13	1.82589
3	6471741	6994.02	1,50,7	161,43,67	ENSSSCG00000007618	ZNF789	CDS	rs338366995	G>A	HeteroRef	60,77,58	52,50,71	0.000168387	0.006,0.538,0.095	0.536,0.606,0.45	-0.318	4.66763e-13	1.75494
3	6473763	465.66	0,2,0	12,3,2	ENSSSCG00000007618	ZNF789	Intron	rs320113870	C>T	HeteroRef	3,8,5	7,1,8	0.000922026	0.0,0.4,0.0	0.3,0.889,0.385	-0.391	0.0356919	1.83333
3	6509303	6708.15	28,32,45	39,1,1	ENSSSCG00000007617	ZNF655	3UTR	rs343285296	A>C	HeteroAlt	41,51,31	0,0,0	0.000645932	0.418,0.97,0.978	1.0,1.0,1.0	-0.211	4.11e-30	0.179825
3	6570832	1850.14	22,1,14	0,0,0	ENSSSCG00000039842	ZSCAN25	intergenic		G>T	HeteroAlt	11,6,8	12,8,14	1.61967e-12	1.0,1.0,1.0	0.478,0.429,0.364	0.577	0.00426672	0.548387
3	6578522	3981.03	39,10,20	0,12,0	ENSSSCG00000039842	ZSCAN25	3UTR		A>G	50:50	23,21,22	23,29,25	0.000397495	1.0,0.455,1.0	0.5,0.42,0.468	0.355	0.00211561	0.659259
3	6588838	292.77	1,2,9	2,8,1	-	-	intergenic		G>A	HeteroRef	0,0,0	6,4,23	8.48544e-06	0.333,0.2,0.9	0.0,0.0,0.0	0.478	1.90128e-05	3.66667
3	6589110	242.22	3,1,8	1,20,5	-	-	intergenic		A>G	HeteroRef	2,0,0	13,15,23	0.00058046	0.75,0.048,0.615	0.133,0.0,0.0	0.427	3.99685e-11	5.5
3	6589223	411.97	6,2,9	1,19,8	-	-	intergenic		C>T	HeteroRef	0,0,0	9,12,22	2.45321e-06	0.857,0.095,0.529	0.0,0.0,0.0	0.494	8.59168e-09	4.17647
3	7815885	8446.76	38,42,21	39,45,0	ENSSSCG00000007637	TRIM4	3UTR	rs333584837	C>T	HeteroAlt	71,55,45	0,0,0	1.35647e-08	0.494,0.483,1.0	1.0,1.0,1.0	-0.341	2.19e-23	0.308824
3	7816167	27848.76	109,125,103	105,118,2	ENSSSCG00000007637	TRIM4	3UTR	rs333033594	C>T	HeteroAlt	163,173,189	0,6,0	1.52692e-09	0.509,0.514,0.981	1.0,0.966,1.0	-0.321	3.29e-81	0.267981
3	7816263	15194.76	62,90,63	74,75,3	ENSSSCG00000007637	TRIM4	3UTR	rs336328529	C>T	HeteroAlt	93,94,105	0,6,0	4.41483e-08	0.456,0.545,0.955	1.0,0.94,1.0	-0.328	9.9e-42	0.311637
3	7816649	3531.78	7,14,7	9,10,0	ENSSSCG00000007637	TRIM4	3UTR	rs340047056	G>C	HeteroAlt	34,16,31	0,0,0	1.51386e-06	0.438,0.583,1.0	1.0,1.0,1.0	-0.326	1.79e-15	0.174312
3	7816994	8108.66	31,11,30	3,28,1	ENSSSCG00000007637	TRIM4	3UTR	rs326610840	T>C	HeteroAlt	71,35,66	0,0,0	0.000150693	0.912,0.282,0.968	1.0,1.0,1.0	-0.279	2.71e-37	0.131148
3	7817068	6341.04	32,9,20	3,23,2	ENSSSCG00000007637	TRIM4	3UTR	rs337230687	T>C	HeteroAlt	58,35,54	0,1,0	4.15866e-05	0.914,0.281,0.909	1.0,0.972,1.0	-0.289	2.99e-31	0.139423
3	7870065	2098.76	2,0,1	181,58,41	ENSSSCG00000007642	-	CDS	rs335742243	T>G	HeteroRef	68,13,1	56,87,108	1.96411e-05	0.011,0.0,0.024	0.548,0.13,0.009	-0.218	3.36e-72	6.24706
3	7874545	4204.15	175,1,5	75,137,91	ENSSSCG00000007642	-	CDS	rs81215868	C>T	HeteroRef	0,0,0	204,188,260	0.000797321	0.7,0.007,0.052	0.0,0.0,0.0	0.253	1.06e-116	5.27624
3	7874622	4695.15	176,4,3	65,112,72	ENSSSCG00000007642	-	CDS	rs325800242	G>A	HeteroRef	0,0,0	177,156,195	0.000242166	0.73,0.034,0.04	0.0,0.0,0.0	0.268	6.43e-82	4.2459
3	8232652	985	0,5,3	30,5,8	ENSSSCG00000007656	PVRIG	3UTR	rs346240645	C>T	HeteroRef	4,13,11	2,5,6	0.000459561	0.0,0.5,0.273	0.667,0.722,0.647	-0.421	0.0370562	1.55556
3	8395808	3019.15	116,1,1	127,143,113	ENSSSCG00000025164	TSC22D4	CDS	rs1108479691	C>T	HeteroRef	0,0,0	316,206,294	0.000857973	0.477,0.007,0.009	0.0,0.0,0.0	0.164	5.69e-195	10.161
3	8416871	1342.54	0,0,3	32,18,7	ENSSSCG00000030337	NYAP1	3UTR	rs341399592	C>T	HeteroRef	21,1,26	14,27,23	0.000635189	0.0,0.0,0.3	0.6,0.036,0.531	-0.289	9.42629e-08	2.37255
3	8841867	17231.54	53,28,26	43,39,21	ENSSSCG00000034347	TRIM56	intergenic		A>G	HeteroAlt	185,103,131	0,0,0	0	0.552,0.418,0.553	1.0,1.0,1.0	-0.492	7.99e-64	0.195817
3	8842199	29378.54	116,100,59	125,112,53	ENSSSCG00000034347	TRIM56	intergenic		T>A	HeteroAlt	396,194,318	1,0,1	0	0.481,0.472,0.527	0.997,1.0,0.997	-0.505	4.59e-119	0.24683
3	8865443	190.41	0,0,1	7,4,9	ENSSSCG00000025698	SERPINE1	Intron	rs1111995669	C>T	HeteroRef	1,5,3	4,4,4	0.000100501	0.0,0.0,0.1	0.2,0.556,0.429	-0.361	0.000687104	3.2
3	8887113	7053	0,69,23	226,83,174	ENSSSCG00000021145	AP1S1	3UTR	rs698472963	G>A	HeteroRef	71,85,40	98,80,40	1.39628e-05	0.0,0.454,0.117	0.42,0.515,0.5	-0.288	2.14e-39	2.43403
3	8918795	1016.03	0,2,0	12,2,11	ENSSSCG00000028879	PLOD3	5UTR	rs81343544	G>A	HeteroRef	16,4,18	16,7,15	0.000128501	0.0,0.5,0.0	0.5,0.364,0.545	-0.303	0.0234356	1.575
3	8938330	12487	1,338,80	1257,393,704	ENSSSCG00000038901	CLDN15	5UTR,3UTR	rs1113069249	T>C	HeteroRef	237,297,207	224,351,209	5.11746e-08	0.001,0.462,0.102	0.514,0.458,0.498	-0.302	5.65e-200	2.70517
3	8938452	11342	0,543,123	2085,549,1201	ENSSSCG00000038901	CLDN15	5UTR,3UTR	rs55618280	C>T	HeteroRef	404,554,364	443,663,342	9.8404e-07	0.0,0.497,0.093	0.477,0.455,0.516	-0.286	0	2.65744
3	8947163	1061	0,5,2	23,8,15	ENSSSCG00000038938	FIS1	5UTR		C>G	HeteroRef	14,10,9	7,8,7	6.82459e-05	0.0,0.385,0.118	0.667,0.556,0.563	-0.427	0.00705364	1.7
3	9163401	797.54	5,11,17	14,6,18	ENSSSCG00000007678	COL26A1	intergenic	rs344033793	T>C	HeteroRef	0,0,0	79,24,43	9.40126e-14	0.263,0.647,0.486	0.0,0.0,0.0	0.465	1.18e-24	5.57576
3	9163496	1729.03	0,5,1	19,13,36	ENSSSCG00000007678	COL26A1	intergenic	rs336443925	C>T	HeteroRef	37,6,17	28,18,22	6.44416e-05	0.0,0.278,0.027	0.569,0.25,0.436	-0.317	8.42815e-07	2.06061
3	9163576	2680.03	0,7,3	21,11,52	ENSSSCG00000007678	COL26A1	intergenic	rs338180374	T>C	HeteroRef	43,12,36	49,18,20	8.41462e-05	0.0,0.389,0.055	0.467,0.4,0.643	-0.356	2.19205e-05	1.69307
3	9163647	3624.03	0,11,4	30,15,59	ENSSSCG00000007678	COL26A1	intergenic	rs330750530	C>T	HeteroRef	67,13,41	63,20,30	0.000103804	0.0,0.423,0.063	0.515,0.394,0.577	-0.333	1.62375e-05	1.59559
3	9163859	7946.54	21,14,19	12,14,17	ENSSSCG00000007678	COL26A1	intergenic	rs324095156	G>A	HeteroAlt	102,34,63	0,0,0	0	0.636,0.5,0.528	1.0,1.0,1.0	-0.445	2.89e-34	0.16996
3	10021754	1715.15	61,2,1	61,68,88	ENSSSCG00000007692	YWHAG	3UTR		T>C	HeteroRef	0,0,0	118,110,84	0.000163346	0.5,0.029,0.011	0.0,0.0,0.0	0.18	2.76e-81	8.26562
3	11245591	3374.15	0,1,2	1062,427,799	ENSSSCG00000025858	ELN	intergenic	rs333065895	C>T	HeteroRef	792,15,0	695,484,1240	0.000259887	0.0,0.002,0.002	0.533,0.03,0.0	-0.186	0	5.81111
3	11347349	9484.03	5,94,14	530,90,365	ENSSSCG00000025966	EIF4H	3UTR	rs338519548	T>C	HeteroRef	272,164,178	330,269,192	1.40337e-05	0.009,0.511,0.037	0.452,0.379,0.481	-0.252	1.3e-97	2.44292
3	11347555	2386.15	332,3,6	391,354,548	ENSSSCG00000025966	EIF4H	3UTR	rs55618397	A>G	HeteroRef	0,7,0	927,563,560	0.000838103	0.459,0.008,0.011	0.0,0.012,0.0	0.155	0	9.60632
3	11503666	1019.70	0,1,0	11,2,3	ENSSSCG00000007719	-	3UTR	rs322770089	G>A	HeteroRef	25,5,11	29,7,16	1.77587e-05	0.0,0.333,0.0	0.463,0.417,0.407	-0.318	0.013175	1.61905
3	11504403	2077.16	0,5,1	26,7,15	ENSSSCG00000007719	-	3UTR	rs326003828	G>A	HeteroRef	34,15,28	48,13,26	0.00043616	0.0,0.417,0.063	0.415,0.536,0.519	-0.33	0.000428491	1.62651
3	11597486	2597.68	6,2,6	5,1,6	ENSSSCG00000007720	GTF2IRD1	CDS	rs345514002	C>T	HeteroAlt	29,12,31	0,0,0	8.05458e-09	0.545,0.667,0.5	1.0,1.0,1.0	-0.429	7.71283e-14	0.139535
3	11842810	24397.15	159,39,66	0,26,2	ENSSSCG00000028635	-	CDS	rs336109262	T>C	HeteroAlt	167,113,182	0,0,0	0.000204836	1.0,0.6,0.971	1.0,1.0,1.0	-0.143	1.53e-142	0.0385675
3	11870211	2814.76	15,1,11	14,2,0	ENSSSCG00000028635	-	CDS	rs322122519	G>C	HeteroAlt	17,28,26	0,0,0	0.000254919	0.517,0.333,1.0	1.0,1.0,1.0	-0.383	1.59084e-14	0.163265
3	16020563	1083.54	0,0,6	58,47,21	ENSSSCG00000007733	-	3UTR	rs346216577	C>T	HeteroRef	27,2,12	33,47,26	0.000901251	0.0,0.0,0.222	0.45,0.041,0.316	-0.195	1.65e-28	4.93617
3	16020986	680.04	0,0,3	30,24,13	ENSSSCG00000007733	-	3UTR	rs329990244	C>T	HeteroRef	13,3,12	23,20,17	2.48203e-05	0.0,0.0,0.188	0.361,0.13,0.414	-0.239	2.21738e-14	4.09677
3	16088003	484.87	0,0,2	16,7,4	ENSSSCG00000007733	-	CDS	rs343972666	C>T	HeteroRef	8,1,10	7,13,5	0.000837515	0.0,0.0,0.333	0.533,0.071,0.667	-0.313	0.000285321	2.47619
3	16169071	8872.54	4,1,164	589,468,229	ENSSSCG00000007732	SBDS	3UTR	rs328198001	G>A	HeteroRef	132,23,112	133,329,91	0.000294397	0.007,0.002,0.417	0.498,0.065,0.552	-0.23	3.54e-190	4.21789
3	16169140	9073.54	2,4,209	677,525,288	ENSSSCG00000007732	SBDS	3UTR	rs318976151	T>C	HeteroRef	169,22,118	160,402,112	0.000632219	0.003,0.008,0.421	0.514,0.052,0.513	-0.216	1.33e-219	4.12977
3	16253505	31697.54	586,452,228	5,1,174	ENSSSCG00000007736	TMEM248	3UTR	rs324249852	C>T	HeteroAlt	272,368,254	291,27,254	0.000394585	0.992,0.998,0.567	0.483,0.932,0.5	0.214	4.5e-150	0.348148
3	16254067	30065.61	278,186,104	1,0,82	ENSSSCG00000007736	TMEM248	3UTR	rs337526975	T>C	HeteroAlt	180,191,140	142,18,127	0.000679629	0.996,1.0,0.559	0.559,0.914,0.524	0.186	1.99e-77	0.34291
3	16255723	6597.54	1,0,68	284,217,86	ENSSSCG00000007736	TMEM248	3UTR	rs338147381	G>A	HeteroRef	125,13,82	135,174,95	0.000880768	0.004,0.0,0.442	0.481,0.07,0.463	-0.189	1.01e-85	3.42907
3	16384896	364.68	0,0,1	9,6,3	ENSSSCG00000040985	KCTD7	intergenic	rs328255179	C>T	HeteroRef	10,1,6	14,17,16	0.000633485	0.0,0.0,0.25	0.417,0.056,0.273	-0.165	2.48378e-07	3.61111
3	16407949	7374.03	2,0,95	302,156,153	ENSSSCG00000007737	TPST1	3UTR	rs325951073	C>A	HeteroRef	111,17,84	158,155,80	0.000397651	0.007,0.0,0.383	0.413,0.099,0.512	-0.211	5.42e-82	3.24919
3	17375784	9660.56	4,0,105	322,245,126	ENSSSCG00000031247	KAT8	3UTR	rs337967600	C>T	HeteroRef	205,25,171	200,257,148	0.000940193	0.012,0.0,0.455	0.506,0.089,0.536	-0.221	1.14e-76	2.5451
3	17459740	3067.03	0,0,31	141,77,39	ENSSSCG00000007782	SETD1A	3UTR	rs340605385	A>G	HeteroRef	33,17,40	38,76,39	0.000322237	0.0,0.0,0.443	0.465,0.183,0.506	-0.237	4.42e-36	3.38843
3	17466745	2024	0,2,1	28,23,16	ENSSSCG00000007782	SETD1A	CDS	rs343894209	G>A	HeteroRef	40,2,44	49,59,40	0.000118319	0.0,0.08,0.059	0.449,0.033,0.524	-0.289	4.95252e-13	2.41573
3	17467028	1163.75	0,0,1	23,12,9	ENSSSCG00000007782	SETD1A	CDS	rs333032520	A>G	HeteroRef	32,1,23	44,36,26	1.25872e-05	0.0,0.0,0.1	0.421,0.027,0.469	-0.272	1.02007e-10	2.63158
3	17540599	1687.54	0,0,8	79,47,25	ENSSSCG00000007773	-	intergenic	rs319024054	A>G	HeteroRef	26,4,30	26,73,52	0.000992657	0.0,0.0,0.242	0.5,0.052,0.366	-0.225	4.77e-34	4.44118
3	17540682	2235.54	0,0,8	102,59,33	ENSSSCG00000007773	-	intergenic	rs790324796	C>A	HeteroRef	40,2,42	51,88,70	0.000314771	0.0,0.0,0.195	0.44,0.022,0.375	-0.214	2.11e-44	4.38043
3	17599318	794.58	0,0,2	18,9,11	-	-	intergenic	rs344789829	G>A	HeteroRef	6,1,23	11,17,14	0.000266558	0.0,0.0,0.154	0.353,0.056,0.622	-0.292	5.74471e-06	2.5
3	17764900	507.22	0,0,1	10,5,4	ENSSSCG00000033496	ZNF689	intergenic	rs342823434	C>T	HeteroRef	11,2,7	11,15,9	9.33484e-05	0.0,0.0,0.2	0.5,0.118,0.438	-0.285	0.000138679	2.57143
3	17818356	1374.54	0,0,4	47,28,11	ENSSSCG00000007797	ITGAL	3UTR	rs332061136	A>G	HeteroRef	35,4,20	39,56,35	0.000304112	0.0,0.0,0.267	0.473,0.067,0.364	-0.212	5.2e-20	3.42857
3	17819061	1340.81	0,0,1	40,14,10	ENSSSCG00000007797	ITGAL	3UTR	rs327787710	A>C	HeteroRef	22,4,25	28,31,21	9.40545e-08	0.0,0.0,0.091	0.44,0.114,0.543	-0.336	4.98348e-11	2.76923
3	17954796	3265.03	0,0,10	56,25,27	ENSSSCG00000007791	CD2BP2	CDS	rs695512949	C>T	HeteroRef	66,7,42	61,48,48	0.000568943	0.0,0.0,0.27	0.52,0.127,0.467	-0.281	1.34913e-12	2.12
3	18076492	1323.15	0,51,7	302,43,113	ENSSSCG00000027946	MVP	CDS	rs81216873	C>T	HeteroRef	1,1,1	278,250,326	0.000111504	0.0,0.543,0.058	0.004,0.004,0.003	0.197	7.24e-250	21.5082
3	18087772	7391.54	9,1,191	803,511,298	ENSSSCG00000027629	CDIPT	3UTR	rs319403431	C>T	HeteroRef	197,24,226	268,465,246	0.000583406	0.011,0.002,0.391	0.424,0.049,0.479	-0.183	1.86e-255	3.99846
3	18087910	7387.54	8,1,158	679,378,268	ENSSSCG00000027629	CDIPT	3UTR	rs326904754	C>T	HeteroRef	189,20,193	237,396,221	0.000831707	0.012,0.003,0.371	0.444,0.048,0.466	-0.191	3.86e-207	3.82953
3	22553704	311.20	2,0,0	4,6,6	ENSSSCG00000026748	PLK1	intergenic	rs1110743726	G>A	HeteroRef	2,3,6	2,2,6	0.000323886	0.333,0.0,0.0	0.5,0.6,0.5	-0.422	0.037373	2
3	22734109	13270.07	226,3,19	209,307,218	ENSSSCG00000010798	GGA2	3UTR	rs335326378	G>A	HeteroRef	207,157,210	221,121,187	1.29396e-05	0.52,0.01,0.08	0.484,0.565,0.529	-0.323	4.55e-22	1.5365
3	22832872	2897.03	36,0,0	66,96,11	ENSSSCG00000028923	SCNN1B	CDS	rs328977059	C>T	HeteroRef	25,32,23	34,57,22	0.00015872	0.353,0.0,0.0	0.424,0.36,0.511	-0.314	2.27e-17	2.46552
3	22832935	2597.03	29,1,0	42,66,11	ENSSSCG00000028923	SCNN1B	CDS	rs326397963	C>T	HeteroRef	18,27,25	21,42,12	0.000766843	0.408,0.015,0.0	0.462,0.391,0.676	-0.368	4.2009e-08	1.94
3	24066249	570.64	0,1,0	12,2,7	ENSSSCG00000025266	VWA3A	CDS	rs706128987	G>A	HeteroRef	17,1,6	20,17,8	0.000282279	0.0,0.333,0.0	0.459,0.056,0.429	-0.203	1.72371e-05	2.64
3	24207126	25312.98	511,175,373	5,208,9	ENSSSCG00000007845	UQCRC2	CDS	rs711225022	C>T	HeteroAlt	3,397,103	617,52,116	0.000204297	0.99,0.457,0.976	0.005,0.884,0.47	0.355	6.65e-28	0.644686
3	24828013	8160.54	0,0,942	2078,1263,1387	ENSSSCG00000007849	CRYM	CDS	rs340859166	C>T	HeteroRef	772,129,470	710,1858,582	0.000103799	0.0,0.0,0.404	0.521,0.065,0.447	-0.209	0	3.40597
3	26205636	15032.32	137,4,74	147,265,85	ENSSSCG00000029212	GDE1	3UTR	rs328822925	A>G	50:50	95,102,165	117,75,0	0.000302156	0.482,0.015,0.465	0.448,0.576,1.0	-0.354	0.00164529	1.19411
3	26769843	19542.33	14,329,360	1135,311,370	ENSSSCG00000025281	ARL6IP1	3UTR	rs55618869	A>G	50:50	1082,100,616	6,900,2	0.000304486	0.012,0.514,0.493	0.994,0.1,0.997	-0.357	0.0020352	1.08916
3	28242613	1299.98	12,1,8	0,0,0	ENSSSCG00000025565	-	CDS		A>G	HeteroAlt	11,9,6	12,1,0	0.000591719	1.0,1.0,1.0	0.478,0.9,1.0	0.207	1.13674e-05	0.276596
3	28583905	422.16	18,1,3	44,40,37	ENSSSCG00000037673	-	3UTR	rs332278624	C>G	HeteroRef	0,1,0	93,54,63	2.64329e-06	0.29,0.024,0.075	0.0,0.018,0.0	0.124	3.13e-60	14.3913
3	28598999	264.23	3,3,3	1,2,4	ENSSSCG00000037673	-	Intron	rs326758247	G>A	HeteroRef	0,0,2	8,5,4	0.000327016	0.75,0.6,0.429	0.0,0.0,0.333	0.482	0.0279918	2.18182
3	28801794	1831.16	69,1,5	66,75,70	ENSSSCG00000007878	PARN	3UTR	rs324435692	G>A	HeteroRef	1,1,0	159,87,92	2.216e-05	0.511,0.013,0.067	0.006,0.011,0.0	0.191	2.22e-79	7.12987
3	28802031	1608.15	71,1,6	111,126,110	ENSSSCG00000007878	PARN	3UTR	rs342775813	T>C	HeteroRef	0,0,0	175,141,138	8.10503e-07	0.39,0.008,0.052	0.0,0.0,0.0	0.15	2.4e-131	10.2692
3	30585927	2152	20,6,2	0,2,1	ENSSSCG00000037232	SNX29	3UTR		T>C	50:50	18,10,23	18,17,14	0.000146408	1.0,0.75,0.667	0.5,0.37,0.622	0.308	0.0183242	0.658228
3	31273222	1440.15	51,1,3	45,83,83	ENSSSCG00000021118	GSPT1	3UTR		G>A	HeteroRef	0,1,0	87,85,76	0.000324094	0.531,0.012,0.035	0.0,0.012,0.0	0.189	1.49e-70	8.19643
3	31273300	1650.15	60,0,7	71,111,117	ENSSSCG00000021118	GSPT1	3UTR		C>T	HeteroRef	1,4,0	102,107,100	0.00086489	0.458,0.0,0.056	0.01,0.036,0.0	0.156	6.99e-94	8.44444
3	31285571	11060.03	117,1,0	132,98,194	ENSSSCG00000023984	RSL1D1	CDS	rs702150042	G>C	HeteroRef	137,105,109	173,104,89	3.38548e-07	0.47,0.01,0.0	0.442,0.502,0.551	-0.338	1.47e-19	1.68443
3	31288519	2691.15	135,0,10	171,184,218	ENSSSCG00000023984	RSL1D1	CDS		C>G	HeteroRef	4,2,2	352,240,232	7.57512e-05	0.441,0.0,0.044	0.011,0.008,0.009	0.152	3.98e-219	9.13072
3	31574821	1225.33	51,1,5	60,43,48	ENSSSCG00000032381	LITAF	3UTR	rs330441159	T>C	HeteroRef	0,2,0	102,109,68	1.90043e-06	0.459,0.023,0.094	0.0,0.018,0.0	0.186	3.58e-63	7.28814
3	31575025	1785.34	65,1,5	57,47,52	ENSSSCG00000032381	LITAF	3UTR	rs336456656	C>T	HeteroRef	0,3,0	103,107,57	3.00368e-05	0.533,0.021,0.088	0.0,0.027,0.0	0.205	3.08e-55	5.71622
3	32172548	12261.03	153,1,0	145,181,206	ENSSSCG00000007901	CIITA	3UTR		C>T	HeteroRef	146,115,145	158,118,149	3.61225e-07	0.513,0.005,0.0	0.48,0.494,0.493	-0.316	2.13e-24	1.70893
3	32176375	534.74	21,1,1	19,26,11	ENSSSCG00000007901	CIITA	3UTR		G>T	HeteroRef	0,0,0	28,29,55	5.20092e-05	0.525,0.037,0.083	0.0,0.0,0.0	0.215	9.42e-26	7.30435
3	32490980	1676.15	61,1,4	68,48,63	ENSSSCG00000037065	EMP2	3UTR	rs336976618	C>T	HeteroRef	0,1,0	280,108,149	1.2383e-06	0.473,0.02,0.06	0.0,0.009,0.0	0.181	5.31e-119	10.6866
3	32491489	2463.15	98,3,7	88,84,104	ENSSSCG00000037065	EMP2	3UTR	rs323465957	G>C	HeteroRef	2,2,0	393,174,242	5.98638e-07	0.527,0.034,0.063	0.005,0.011,0.0	0.203	5.09e-174	9.6875
3	32491571	2841.15	105,0,5	111,73,114	ENSSSCG00000037065	EMP2	3UTR	rs322696157	G>C	HeteroRef	2,1,0	404,176,246	2.98592e-05	0.486,0.0,0.042	0.005,0.006,0.0	0.173	1.04e-181	9.9469
3	32492382	2604.15	1,0,13	641,423,355	ENSSSCG00000037065	EMP2	3UTR	rs342218027	T>G	HeteroRef	386,36,0	453,486,624	1.07558e-05	0.002,0.0,0.035	0.46,0.069,0.0	-0.164	0	6.83945
3	32492484	3348.15	1,0,13	569,424,330	ENSSSCG00000037065	EMP2	3UTR	rs324750382	C>A	HeteroRef	343,22,0	353,374,559	8.46275e-05	0.002,0.0,0.038	0.493,0.056,0.0	-0.17	0	6.88391
3	32526424	901.86	9,2,3	0,1,0	ENSSSCG00000020675	ATF7IP2	Intron	rs343818929	T>C	HeteroAlt	4,5,8	2,1,9	0.000340609	1.0,0.667,1.0	0.667,0.833,0.471	0.232	0.00665561	0.419355
3	33847766	2740.15	0,273,21	745,293,414	ENSSSCG00000026710	CARHSP1	3UTR	rs339887228	A>G	HeteroRef	3,2,0	547,642,612	1.42294e-05	0.0,0.482,0.048	0.005,0.003,0.0	0.174	0	10.8796
3	56759778	12926.03	0,65,0	163,45,100	ENSSSCG00000008197	SEMA4C	CDS	rs702487177	C>A	50:50	211,120,251	163,97,172	1.2898e-06	0.0,0.591,0.0	0.564,0.553,0.593	-0.373	0.0125196	1.14374
3	56792868	4884.54	2,0,0	152,112,101	ENSSSCG00000008201	CNNM3	3UTR	rs325014775	A>G	HeteroRef	73,59,80	86,60,96	0	0.013,0.0,0.0	0.459,0.496,0.455	-0.465	8.17e-43	2.83645
3	56793166	2967.54	1,0,0	56,37,32	ENSSSCG00000008201	CNNM3	3UTR	rs335100513	T>C	HeteroRef	35,26,44	33,21,33	0	0.018,0.0,0.0	0.515,0.553,0.571	-0.541	2.77836e-09	2
3	56814441	1095.63	10,12,6	0,0,0	ENSSSCG00000008201	CNNM3	intergenic	rs322004083	G>A	HeteroAlt	4,2,2	10,1,6	1.77002e-09	1.0,1.0,1.0	0.286,0.667,0.25	0.599	0.00905817	0.472222
3	56815095	9574.54	77,76,29	0,0,0	ENSSSCG00000008201	CNNM3	3UTR	rs344706998	C>T	HeteroAlt	42,39,46	39,28,54	0	1.0,1.0,1.0	0.519,0.582,0.46	0.48	1.23e-19	0.391586
3	56815588	4048.91	37,22,16	3,0,0	ENSSSCG00000008201	CNNM3	3UTR	rs328156094	A>G	HeteroAlt	26,21,26	26,17,34	2.52093e-14	0.925,1.0,1.0	0.5,0.553,0.433	0.48	6.68717e-06	0.540541
3	56815660	2571.54	2,1,0	31,30,15	ENSSSCG00000008201	CNNM3	3UTR	rs334575781	T>C	HeteroRef	34,20,39	38,20,37	0	0.061,0.032,0.0	0.472,0.5,0.513	-0.464	4.43404e-06	1.78125
3	56815825	3980.03	24,16,9	0,0,6	ENSSSCG00000008201	CNNM3	3UTR	rs343037311	G>A	HeteroAlt	39,26,27	26,15,33	0.000588943	1.0,1.0,0.6	0.6,0.634,0.45	0.305	4.07291e-05	0.567376
3	57005162	2668.76	2,57,39	123,75,43	ENSSSCG00000040434	KANSL3	3UTR		A>G	HeteroRef	0,3,0	129,101,121	4.53349e-09	0.016,0.432,0.476	0.0,0.029,0.0	0.298	1.23e-77	5.86139
3	57005210	2146.76	1,41,37	101,56,37	ENSSSCG00000040434	KANSL3	3UTR		T>C	HeteroRef	0,3,0	99,77,78	1.42429e-07	0.01,0.423,0.5	0.0,0.037,0.0	0.298	6.54e-57	5.46341
3	57357008	2966.55	16,13,9	0,0,0	ENSSSCG00000008207	RPIA	Intron	rs332903800	G>T	HeteroAlt	12,15,29	7,4,13	2.19834e-07	1.0,1.0,1.0	0.632,0.789,0.69	0.296	1.16348e-10	0.255319
3	57357062	2029.68	20,10,5	0,0,0	ENSSSCG00000008207	RPIA	Intron	rs344756132	A>C	HeteroAlt	12,4,20	2,7,9	2.14111e-06	1.0,1.0,1.0	0.857,0.364,0.69	0.363	1.93193e-08	0.253521
3	57363542	7903.03	113,28,41	0,1,35	ENSSSCG00000008207	RPIA	CDS	rs55618552	T>C	50:50	53,41,28	75,51,47	6.99545e-07	1.0,0.966,0.539	0.414,0.446,0.373	0.424	2.73652e-05	0.6875
3	57799873	904.03	10,7,7	15,13,6	ENSSSCG00000025106	-	3UTR	rs343571930	T>C	HeteroRef	12,0,0	30,30,44	0.000242116	0.4,0.35,0.538	0.286,0.0,0.0	0.334	1.05372e-14	3.83333
3	57801292	23427.32	136,114,3	115,115,115	ENSSSCG00000025106	-	3UTR	rs196955164	C>G	HeteroAlt	139,199,267	120,23,0	3.69598e-06	0.542,0.498,0.025	0.537,0.896,1.0	-0.456	6.43e-24	0.568765
3	57806004	12336.76	102,43,37	0,0,0	ENSSSCG00000008211	-	CDS	rs340709374	A>G	HeteroAlt	122,36,40	0,36,41	1.85386e-07	1.0,1.0,1.0	1.0,0.5,0.494	0.335	1.33e-45	0.202632
3	57809291	10763.76	82,39,45	0,1,0	ENSSSCG00000008211	-	5UTR	rs328629049	A>G	HeteroAlt	96,27,35	0,29,36	7.75113e-07	1.0,0.975,1.0	1.0,0.482,0.493	0.333	5.26e-39	0.203704
3	57814246	4796.76	48,21,15	0,0,0	ENSSSCG00000008211	-	5UTR	rs81371100	A>G	HeteroAlt	47,13,20	0,11,17	2.49428e-06	1.0,1.0,1.0	1.0,0.542,0.541	0.306	9.71e-23	0.170732
3	57818698	4340.55	34,23,17	0,2,0	ENSSSCG00000008211	-	CDS	rs338196276	T>C	HeteroAlt	33,26,24	26,16,23	4.28082e-13	1.0,0.92,1.0	0.559,0.619,0.511	0.41	1.81697e-09	0.426752
3	58028785	2722.03	25,7,6	13,6,2	ENSSSCG00000008217	CD8A	3UTR	rs338978665	C>T	HeteroAlt	7,34,12	3,1,0	0.000946205	0.658,0.538,0.75	0.7,0.971,1.0	-0.242	8.90207e-10	0.274725
3	58029380	3984.02	33,2,5	24,27,3	ENSSSCG00000008217	CD8A	3UTR	rs327411610	G>T	HeteroAlt	14,46,29	6,0,0	1.14044e-05	0.579,0.069,0.625	0.7,1.0,1.0	-0.476	5.1938e-07	0.465116
3	58038807	13561.98	67,0,67	77,129,51	ENSSSCG00000035478	RMND5A	3UTR	rs345101356	A>G	50:50	87,119,102	88,9,0	9.73801e-06	0.465,0.0,0.568	0.497,0.93,1.0	-0.465	0.00181418	0.800905
3	58038962	9769.98	48,1,51	62,95,31	ENSSSCG00000035478	RMND5A	3UTR	rs326881474	T>C	50:50	62,81,94	75,4,0	6.20936e-05	0.436,0.01,0.622	0.453,0.953,1.0	-0.446	0.00439591	0.792285
3	58039129	10211.98	52,1,42	53,90,47	ENSSSCG00000035478	RMND5A	3UTR	rs336176259	A>G	50:50	81,95,85	84,4,0	5.00101e-06	0.495,0.011,0.472	0.491,0.96,1.0	-0.491	0.00194979	0.780899
3	58040016	1724.98	14,18,12	6,0,9	ENSSSCG00000035478	RMND5A	3UTR	rs330151022	A>G	HeteroRef	16,0,0	20,30,24	2.72358e-06	0.7,1.0,0.571	0.444,0.0,0.0	0.609	0.0175123	1.48333
3	59178671	2408.88	12,6,5	0,0,0	ENSSSCG00000008232	RNF181	Intron	rs711096287	C>G	HeteroAlt	21,11,25	0,12,27	1.06201e-05	1.0,1.0,1.0	1.0,0.478,0.481	0.347	0.00017096	0.4875
3	59192795	16398	454,217,342	482,299,321	ENSSSCG00000022820	VAMP8	5UTR	rs334552284	T>C	HeteroAlt	217,623,357	267,60,4	4.94016e-05	0.485,0.421,0.516	0.448,0.912,0.989	-0.309	6.36e-38	0.648416
3	59213823	1440.03	13,13,9	11,10,6	ENSSSCG00000027381	GGCX	CDS	rs331511301	G>T	HeteroRef	15,0,0	21,23,34	4.43896e-05	0.542,0.565,0.6	0.417,0.0,0.0	0.43	9.97538e-06	2.1
3	59216852	4311.03	34,29,25	35,32,20	ENSSSCG00000027381	GGCX	3UTR	rs329567788	C>T	HeteroRef	64,3,0	54,75,131	0.000105206	0.493,0.475,0.556	0.542,0.038,0.0	0.314	1.04e-17	2.23871
3	59217478	5842.03	51,32,32	61,41,31	ENSSSCG00000027381	GGCX	intergenic	rs323917393	G>A	HeteroRef	93,5,0	76,73,190	0.000371219	0.455,0.438,0.508	0.55,0.064,0.0	0.262	4.34e-23	2.21596
3	68021617	3682.03	0,34,0	63,45,45	ENSSSCG00000036008	TACR1	3UTR	rs331434926	T>C	HeteroRef	25,33,28	44,28,31	7.78862e-05	0.0,0.43,0.0	0.362,0.541,0.475	-0.316	2.32156e-12	2.13333
3	69243594	12454.76	47,97,33	62,1,39	ENSSSCG00000008297	TPRKB	CDS	rs81212788	G>A	HeteroAlt	70,104,75	1,3,0	1.20331e-06	0.431,0.99,0.458	0.986,0.972,1.0	-0.36	9.14e-44	0.248826
3	69288885	2536.04	25,9,9	0,5,0	ENSSSCG00000037977	ALMS1	CDS	rs336208620	A>G	HeteroAlt	19,13,20	22,11,20	7.18331e-05	1.0,0.643,1.0	0.463,0.542,0.5	0.379	0.00277817	0.610526
3	69699045	2837.03	0,17,0	39,17,40	ENSSSCG00000008307	SFXN5	3UTR	rs1109738895	G>A	HeteroRef	39,16,31	47,22,25	0.000335038	0.0,0.5,0.0	0.453,0.421,0.554	-0.309	3.72314e-07	1.84466
3	69889942	13718.01	344,3,2	493,614,670	ENSSSCG00000008309	-	3UTR	rs80862224	T>G	HeteroRef	2,397,444	740,85,0	0.000257188	0.411,0.005,0.003	0.003,0.824,1.0	-0.469	5.67e-116	2.18289
3	70544593	814.39	8,5,6	2,0,6	ENSSSCG00000039783	-	intergenic	rs341477456	A>G	HeteroRef	13,0,0	13,14,18	0.000394071	0.8,1.0,0.5	0.5,0.0,0.0	0.6	0.0227403	1.65625
3	70544930	2717.76	11,11,13	0,0,0	ENSSSCG00000039783	-	intergenic	rs325647973	A>C	HeteroAlt	31,14,10	0,11,16	1.65991e-05	1.0,1.0,1.0	1.0,0.56,0.385	0.352	5.73346e-09	0.3
3	70545162	1391.62	12,5,10	11,0,0	ENSSSCG00000039783	-	intergenic	rs322860398	T>C	HeteroRef	21,0,0	25,14,29	2.24482e-05	0.522,1.0,1.0	0.457,0.0,0.0	0.688	0.0059449	1.64583
3	70545214	1774.59	8,0,0	6,3,6	ENSSSCG00000039783	-	intergenic	rs339390138	T>C	HeteroAlt	22,10,21	14,0,0	0.000367832	0.571,0.0,0.0	0.611,1.0,1.0	-0.68	0.00074328	0.47541
3	70545395	1957.30	19,12,15	12,0,0	ENSSSCG00000039783	-	intergenic	rs321756840	A>C	HeteroRef	17,1,0	20,22,43	9.74099e-08	0.613,1.0,1.0	0.459,0.043,0.0	0.703	0.00930163	1.51562
3	70545865	2621.42	18,18,24	22,0,0	ENSSSCG00000039783	-	intergenic	rs335612161	C>T	HeteroRef	29,2,0	42,26,63	3.02527e-07	0.45,1.0,1.0	0.408,0.071,0.0	0.657	7.21315e-05	1.68132
3	70545944	3920.07	27,27,34	34,0,0	ENSSSCG00000039783	-	intergenic	rs323892541	G>A	HeteroRef	40,5,0	42,48,76	3.62351e-07	0.443,1.0,1.0	0.488,0.094,0.0	0.62	0.000241058	1.50376
3	71028173	3399.03	39,0,0	37,30,41	ENSSSCG00000008312	DYSF	CDS	rs320971661	T>C	HeteroRef	36,25,48	25,20,50	0.000182142	0.513,0.0,0.0	0.59,0.556,0.49	-0.374	0.00332814	1.37162
3	71039029	3407	13,9,0	18,5,16	ENSSSCG00000008312	DYSF	CDS	rs339664437	T>C	HeteroAlt	35,36,43	23,3,0	0.000609076	0.419,0.643,0.0	0.603,0.923,1.0	-0.488	5.50117e-07	0.477941
3	71290921	5897.03	54,0,0	49,46,86	ENSSSCG00000022708	ZNF638	CDS	rs81213808	A>T	HeteroRef	58,41,65	74,37,72	0.000110237	0.524,0.0,0.0	0.439,0.526,0.474	-0.305	1.43152e-09	1.66972
3	71500685	1166.03	12,19,8	5,25,10	ENSSSCG00000008316	NAGK	3UTR	rs339711520	G>T	HeteroRef	5,0,0	13,29,18	7.61461e-06	0.706,0.432,0.444	0.278,0.0,0.0	0.435	3.06125e-06	2.27273
3	71500798	891.03	10,13,6	4,18,9	ENSSSCG00000008316	NAGK	3UTR	rs322940377	G>A	HeteroRef	5,0,0	17,21,25	1.13499e-05	0.714,0.419,0.4	0.227,0.0,0.0	0.435	1.13727e-07	2.76471
3	71505501	1900.03	19,24,9	29,36,13	ENSSSCG00000008316	NAGK	Intron	rs334368427	A>T	HeteroRef	42,3,0	68,76,148	2.91107e-05	0.396,0.4,0.409	0.382,0.038,0.0	0.262	1.39e-36	3.81443
3	71508157	5084.76	0,3,0	780,368,375	ENSSSCG00000008316	NAGK	CDS	rs790795103	G>A	HeteroRef	2,183,185	489,227,179	9.79098e-11	0.0,0.008,0.0	0.004,0.446,0.508	-0.317	0	6.48257
3	72648953	22040.76	188,63,113	1,0,0	ENSSSCG00000008336	ANXA4	CDS	rs81215010	C>T	HeteroAlt	256,105,49	0,87,53	3.88445e-08	0.995,1.0,1.0	1.0,0.547,0.48	0.322	3.08e-97	0.182171
3	73557797	538.76	16,1,5	20,21,9	ENSSSCG00000008344	ARHGAP25	3UTR	rs329469030	C>T	HeteroRef	0,0,0	22,24,38	4.51013e-07	0.444,0.045,0.357	0.0,0.0,0.0	0.282	3.04e-19	6.09091
3	74151950	383.56	0,1,0	33,17,17	ENSSSCG00000039331	-	3UTR	rs332428450	A>T	HeteroRef	3,12,3	11,16,3	1.68562e-07	0.0,0.056,0.0	0.214,0.429,0.5	-0.362	4.41731e-13	5.10526
3	77472320	1626.76	37,1,23	53,117,45	ENSSSCG00000030005	LGALSL	3UTR	rs326122837	G>T	HeteroRef	1,3,0	72,71,60	2.56168e-06	0.411,0.008,0.338	0.014,0.041,0.0	0.235	4.71e-58	6.43077
3	79602271	1142.03	19,8,18	45,19,29	-	-	intergenic	rs338955789	G>A	HeteroRef	6,0,0	13,76,40	1.0536e-05	0.297,0.296,0.383	0.316,0.0,0.0	0.22	4.21e-25	4.35294
3	79602284	892.78	20,1,19	44,24,35	-	-	intergenic	rs331075160	C>T	HeteroRef	0,0,0	18,81,45	1.01783e-09	0.313,0.04,0.352	0.0,0.0,0.0	0.235	2.47e-34	6.175
3	79602619	264.55	3,7,1	3,3,4	-	-	intergenic	rs342601463	C>T	HeteroRef	0,0,0	2,14,5	8.58683e-07	0.5,0.7,0.2	0.0,0.0,0.0	0.467	0.00202823	2.81818
3	85472057	25184.77	274,269,103	349,281,123	ENSSSCG00000008397	EFEMP1	3UTR	rs328986590	C>T	HeteroAlt	105,362,328	137,27,0	8.3636e-06	0.44,0.489,0.456	0.434,0.931,1.0	-0.327	3.8e-27	0.636364
3	86180279	1378.54	34,3,18	38,6,29	ENSSSCG00000032007	RTN4	5UTR	rs319937933	C>A	HeteroRef	1,0,0	209,96,86	0	0.472,0.333,0.383	0.005,0.0,0.0	0.395	1.36e-71	8.28571
3	86180288	10899.03	35,7,28	33,4,17	ENSSSCG00000032007	RTN4	CDS	rs329433842	T>A	HeteroAlt	112,93,73	93,2,0	0.000305654	0.515,0.636,0.622	0.546,0.979,1.0	-0.251	4.4e-19	0.428161
3	86239664	35834.15	293,171,185	0,0,0	ENSSSCG00000032007	RTN4	CDS	rs55619176	A>G	HeteroAlt	225,273,228	199,9,0	7.03737e-05	1.0,1.0,1.0	0.531,0.968,1.0	0.167	4.15e-189	0.151273
3	86251796	42200.15	1062,1050,708	0,3,0	ENSSSCG00000032007	RTN4	3UTR	rs1112523126	G>A	HeteroAlt	377,754,646	329,41,0	4.93323e-06	1.0,0.997,1.0	0.534,0.948,1.0	0.172	0	0.0811399
3	86251935	41612.15	1344,1371,827	1,2,2	ENSSSCG00000032007	RTN4	3UTR	rs1110083576	A>G	HeteroAlt	547,1035,834	425,45,1	4.64622e-06	0.999,0.999,0.998	0.563,0.958,0.999	0.158	0	0.0798926
3	87320619	389.54	7,4,6	14,6,7	ENSSSCG00000008412	PSME4	CDS	rs324123999	A>G	HeteroRef	1,0,0	28,17,30	7.59503e-09	0.333,0.4,0.462	0.034,0.0,0.0	0.387	1.74541e-14	5.66667
3	92161120	2389.76	73,1,33	68,89,36	ENSSSCG00000008423	PPP1R21	CDS	rs81213065	A>G	HeteroRef	0,1,0	87,113,73	8.38152e-09	0.518,0.011,0.478	0.0,0.009,0.0	0.333	1.74e-50	4.31481
3	93043194	124.43	5,1,1	7,6,5	ENSSSCG00000008427	KCNK12	intergenic		T>C	HeteroRef	0,0,0	14,30,17	0.000667588	0.417,0.143,0.167	0.0,0.0,0.0	0.242	8.23e-15	11.2857
3	93169184	1506.59	11,10,9	0,0,0	ENSSSCG00000008429	EPCAM	3UTR	rs325603627	C>G	HeteroRef	4,13,6	65,11,0	7.75101e-06	1.0,1.0,1.0	0.058,0.542,1.0	0.467	0.0428636	1.43396
3	93170146	41685.15	1632,1468,964	1,4,1	ENSSSCG00000008429	EPCAM	3UTR	rs55618283	G>A	HeteroAlt	611,1438,1113	690,94,1	1.30888e-05	0.999,0.997,0.999	0.47,0.939,0.999	0.196	0	0.109466
3	93185239	3039.15	1,0,0	367,146,206	ENSSSCG00000008429	EPCAM	5UTR	rs336485296	A>C	HeteroRef	191,11,1	191,360,278	0.000156772	0.003,0.0,0.0	0.5,0.03,0.004	-0.177	3.26e-226	7.58824
3	93357750	949.03	0,0,3	12,11,15	-	-	intergenic	rs81373538	C>G	HeteroRef	15,11,6	16,6,2	1.60706e-07	0.0,0.0,0.167	0.484,0.647,0.75	-0.571	0.00611715	1.77143
3	93458003	8994.15	45,41,29	0,0,0	ENSSSCG00000008434	TTC7A	3UTR	rs319533117	A>C	HeteroAlt	44,52,66	31,2,0	0.000301629	1.0,1.0,1.0	0.587,0.963,1.0	0.15	1.13e-43	0.119134
3	93458888	3955.21	20,5,11	0,0,0	ENSSSCG00000008434	TTC7A	3UTR		A>G	HeteroAlt	22,26,38	16,2,0	0.00067503	1.0,1.0,1.0	0.579,0.929,1.0	0.164	1.5e-18	0.147541
3	93459016	3963.80	14,7,18	0,0,0	ENSSSCG00000008434	TTC7A	3UTR		A>G	HeteroAlt	21,20,48	18,3,0	0.000289248	1.0,1.0,1.0	0.538,0.87,1.0	0.197	1.85e-18	0.164062
3	93628065	834.76	24,0,11	23,26,26	ENSSSCG00000021325	MCFD2	CDS	rs340130970	C>T	HeteroRef	1,2,0	60,49,36	1.20232e-05	0.511,0.0,0.297	0.016,0.039,0.0	0.251	9.23e-30	5.78947
3	93631792	3567.54	57,23,47	58,37,28	ENSSSCG00000021325	MCFD2	3UTR	rs337084907	G>A	HeteroRef	0,4,0	99,92,66	0	0.496,0.383,0.627	0.0,0.042,0.0	0.488	3.23e-28	2.90076
3	95133359	1969.76	49,1,29	49,88,39	ENSSSCG00000008445	SRBD1	3UTR		G>C	HeteroRef	2,2,0	97,85,49	7.44616e-07	0.5,0.011,0.426	0.02,0.023,0.0	0.298	1.64e-48	4.90361
3	95133429	7259.03	67,44,35	2,35,2	ENSSSCG00000008445	SRBD1	3UTR		C>G	HeteroAlt	38,37,22	46,34,22	0.000128635	0.971,0.557,0.946	0.452,0.521,0.5	0.333	1.93824e-07	0.580247
3	95133526	6298.03	51,29,35	1,27,2	ENSSSCG00000008445	SRBD1	3UTR		A>G	HeteroAlt	37,37,21	32,34,25	0.000910393	0.981,0.518,0.946	0.536,0.521,0.457	0.31	9.98761e-07	0.57619
3	96091868	1175.17	6,5,5	6,0,6	ENSSSCG00000008447	CAMKMT	CDS	rs81344744	A>C	HeteroAlt	10,9,3	0,0,0	2.11118e-05	0.5,1.0,0.455	1.0,1.0,1.0	-0.348	0.000236034	0.315789
3	96231862	2056.77	9,16,3	12,0,6	-	-	intergenic	rs337897219	C>G	HeteroAlt	9,20,8	0,0,0	2.25858e-05	0.429,1.0,0.333	1.0,1.0,1.0	-0.413	2.48378e-07	0.276923
3	96588937	1347.01	2,2,6	4,3,1	ENSSSCG00000008452	LRPPRC	3UTR	rs339375703	A>C	HeteroAlt	14,10,7	0,0,0	1.10728e-05	0.333,0.4,0.857	1.0,1.0,1.0	-0.47	2.4256e-06	0.195122
3	96707790	9065.03	59,64,8	42,51,66	ENSSSCG00000008456	PLEKHH2	3UTR		G>A	HeteroAlt	25,79,68	22,4,0	0.000148748	0.584,0.557,0.108	0.532,0.952,1.0	-0.412	9.21252e-08	0.610561
3	97196585	10202.76	70,62,39	0,1,0	ENSSSCG00000008459	THADA	intergenic	rs335519454	C>T	HeteroAlt	78,32,40	0,27,42	3.35679e-07	1.0,0.984,1.0	1.0,0.542,0.488	0.318	6.42e-37	0.218069
3	97200734	7470.76	43,11,34	0,0,0	ENSSSCG00000008459	THADA	CDS	rs328673991	T>C	HeteroAlt	119,25,55	0,35,39	3.77555e-06	1.0,1.0,1.0	1.0,0.417,0.585	0.333	3.62e-29	0.25784
3	97202493	13887.76	79,31,50	0,0,0	ENSSSCG00000038549	ZFP36L2	CDS	rs81217439	T>C	HeteroAlt	172,47,53	0,37,50	2.9905e-07	1.0,1.0,1.0	1.0,0.56,0.515	0.309	8.32e-52	0.201389
3	97204488	2202.15	4,637,14	1464,695,832	ENSSSCG00000038549	ZFP36L2	3UTR	rs793195796	G>A	HeteroRef	1,2,0	710,958,790	0.000529441	0.003,0.478,0.017	0.001,0.002,0.0	0.165	0	8.28116
3	97419310	343.17	1,0,0	10,4,2	ENSSSCG00000039062	-	ncRNA	rs342679930	G>A	HeteroRef	4,6,8	28,5,18	0.000335792	0.091,0.0,0.0	0.125,0.545,0.308	-0.296	2.26726e-07	3.52632
3	107390766	1024.03	0,0,5	24,31,8	ENSSSCG00000008518	SLC30A6	3UTR	rs342879441	A>G	HeteroRef	11,14,17	21,10,17	5.71489e-05	0.0,0.0,0.385	0.344,0.583,0.5	-0.347	3.55117e-07	2.3617
3	109078879	19567	529,246,246	543,309,360	ENSSSCG00000040332	LBH	3UTR	rs322888599	T>C	HeteroAlt	529,760,744	674,73,0	2.76465e-06	0.493,0.443,0.406	0.44,0.912,1.0	-0.336	5.93e-54	0.641454
3	109079172	25727.03	359,193,206	405,183,254	ENSSSCG00000040332	LBH	3UTR		C>T	HeteroAlt	422,617,617	504,39,2	1.66019e-06	0.47,0.513,0.448	0.456,0.941,0.997	-0.321	2.65e-62	0.574565
3	109079439	27647.03	276,133,160	311,122,182	ENSSSCG00000040332	LBH	3UTR		C>T	HeteroAlt	344,458,475	362,31,2	1.02577e-06	0.47,0.522,0.468	0.487,0.937,0.996	-0.32	3.69e-55	0.547129
3	109079896	25358.03	219,76,112	229,71,158	ENSSSCG00000040332	LBH	3UTR		T>C	HeteroAlt	297,403,372	314,21,0	3.54116e-07	0.489,0.517,0.415	0.486,0.95,1.0	-0.339	5.81e-47	0.536173
3	109080069	28599.76	197,83,80	155,2,82	ENSSSCG00000040332	LBH	3UTR		C>G	HeteroAlt	424,296,257	1,5,0	1.68612e-12	0.56,0.976,0.494	0.998,0.983,1.0	-0.317	6.08e-166	0.183246
3	109080257	18847.03	140,34,57	133,30,65	ENSSSCG00000040332	LBH	3UTR		C>T	HeteroAlt	110,161,182	169,9,0	0.000319911	0.513,0.531,0.467	0.394,0.947,1.0	-0.277	3.75e-17	0.593567
3	110318646	9466.76	73,54,49	0,0,0	ENSSSCG00000008536	WDR43	3UTR	rs346372545	A>G	HeteroAlt	45,45,22	0,37,30	8.8355e-08	1.0,1.0,1.0	1.0,0.549,0.423	0.343	9e-32	0.232639
3	110821301	2329.54	38,29,18	42,13,26	ENSSSCG00000032527	FOSL2	3UTR	rs322614081	T>C	HeteroRef	1,3,0	163,92,97	0	0.475,0.69,0.409	0.006,0.032,0.0	0.512	3.13e-51	4.86517
3	111429291	420.56	2,5,10	14,9,2	ENSSSCG00000034129	-	Intron	rs81305446	A>G	HeteroRef	0,0,0	11,19,33	1.52083e-06	0.125,0.357,0.833	0.0,0.0,0.0	0.438	4.24154e-12	5.17647
3	111429894	216.32	4,1,4	6,0,0	ENSSSCG00000034129	-	Intron	rs342156635	T>C	HeteroRef	0,0,0	7,5,16	1.48743e-07	0.4,1.0,1.0	0.0,0.0,0.0	0.8	0.000137588	3.77778
3	111454177	683.58	7,3,5	0,0,1	-	-	intergenic	rs81260212	C>T	HeteroRef	0,0,10	29,9,24	1.83414e-11	1.0,1.0,0.833	0.0,0.0,0.294	0.846	5.10399e-05	2.52
3	111454271	174.57	3,1,4	5,1,1	-	-	intergenic	rs340044742	A>C	HeteroRef	0,0,0	24,10,28	1.21628e-06	0.375,0.5,0.8	0.0,0.0,0.0	0.558	3.61179e-12	8.625
3	111500203	3273.76	72,1,50	62,109,38	ENSSSCG00000033248	-	intergenic	rs327666119	T>C	HeteroRef	0,0,0	178,114,131	2.88911e-09	0.537,0.009,0.568	0.0,0.0,0.0	0.372	1.31e-76	5.13821
3	111500353	2632.76	42,1,51	53,94,21	ENSSSCG00000033248	-	intergenic	rs341606900	G>A	HeteroRef	1,0,0	127,105,103	1.22268e-07	0.442,0.011,0.708	0.008,0.0,0.0	0.384	1.7e-62	5.29474
3	111500600	1627.76	32,1,29	40,61,24	ENSSSCG00000033248	-	intergenic	rs340629372	G>A	HeteroRef	0,0,1	93,49,79	2.28617e-08	0.444,0.016,0.547	0.0,0.0,0.013	0.332	1.71e-44	5.49206
3	111573374	5916.32	76,17,39	0,21,28	ENSSSCG00000008545	ZNF512	3UTR	rs338475188	T>C	50:50	1,25,66	141,39,71	0.000431959	1.0,0.447,0.582	0.007,0.391,0.482	0.383	0.000899931	1.33929
3	111573633	3204.99	51,7,13	0,11,7	ENSSSCG00000008545	ZNF512	3UTR	rs336758394	C>T	HeteroRef	0,8,30	93,20,42	0.000118365	1.0,0.389,0.65	0.0,0.286,0.417	0.446	0.000138325	1.58716
3	111649670	1672.62	19,8,6	0,0,0	ENSSSCG00000028672	GCKR	3UTR	rs319652058	A>G	HeteroAlt	1,7,14	3,6,9	3.82672e-08	1.0,1.0,1.0	0.25,0.538,0.609	0.534	1.48756e-05	0.327273
3	111649875	2829.54	19,16,16	0,0,0	ENSSSCG00000028672	GCKR	CDS	rs344739189	A>G	HeteroAlt	4,11,35	8,7,21	4.39155e-10	1.0,1.0,1.0	0.333,0.611,0.625	0.477	2.80287e-08	0.356436
3	111725388	8487.54	0,1,0	366,118,310	ENSSSCG00000022454	NRBP1	CDS	rs339983168	T>C	HeteroRef	242,150,191	227,159,157	0	0.0,0.008,0.0	0.516,0.485,0.549	-0.514	3.73e-66	2.28938
3	111768870	26079.76	114,80,83	97,0,80	ENSSSCG00000027135	PPM1G	CDS	rs81217531	G>C	HeteroAlt	254,169,150	1,0,0	2.09125e-10	0.54,1.0,0.509	0.996,1.0,1.0	-0.316	1.55e-97	0.209412
3	111785217	2800.84	3,5,5	5,0,6	ENSSSCG00000025363	SNX17	Intron		T>C	HeteroAlt	24,21,32	1,0,0	3.57296e-05	0.375,1.0,0.455	0.96,1.0,1.0	-0.377	1.13489e-14	0.133333
3	111878016	6524.76	29,38,7	28,0,5	ENSSSCG00000021534	SLC30A3	CDS		T>C	HeteroAlt	38,63,38	0,0,0	1.15039e-06	0.509,1.0,0.583	1.0,1.0,1.0	-0.303	1.73e-30	0.15493
3	111887972	4731.03	0,1,26	94,88,35	ENSSSCG00000028978	CAD	CDS		G>A	HeteroRef	73,36,53	80,41,75	2.27279e-06	0.0,0.011,0.426	0.477,0.468,0.414	-0.307	6.88e-20	2.18519
3	111916635	20376.32	725,169,253	3,152,185	ENSSSCG00000008550	SLC5A6	CDS	rs55618042	G>A	50:50	5,214,223	528,267,201	4.96339e-06	0.996,0.526,0.578	0.009,0.445,0.526	0.373	2.89727e-06	0.84078
3	111916925	33408.76	311,298,148	262,1,255	ENSSSCG00000008550	SLC5A6	CDS	rs340576281	G>A	HeteroAlt	386,405,303	3,3,0	1.02566e-08	0.543,0.997,0.367	0.992,0.993,1.0	-0.359	2.91e-163	0.28309
3	111918783	10653	1,69,95	490,105,172	ENSSSCG00000008550	SLC5A6	CDS	rs344449778	A>C	HeteroRef	120,136,104	187,156,134	0.000345472	0.002,0.397,0.356	0.391,0.466,0.437	-0.18	1.62e-65	2.36952
3	112026553	1010.40	7,8,9	0,3,6	ENSSSCG00000008556	KHK	Intron	rs81376112	T>C	HeteroRef	0,2,10	39,9,24	4.39049e-06	1.0,0.727,0.6	0.0,0.182,0.294	0.617	3.17897e-05	2.25
3	112031060	13142.32	187,56,106	4,46,98	ENSSSCG00000008556	KHK	5UTR	rs333682384	G>A	50:50	2,54,48	100,64,60	0.000455901	0.979,0.549,0.52	0.02,0.458,0.444	0.375	0.0048015	0.821192
3	112032242	16695.32	1,364,328	783,282,348	ENSSSCG00000008556	KHK	3UTR	rs323985186	G>A	50:50	1391,254,513	2,203,488	7.1356e-06	0.001,0.563,0.485	0.999,0.556,0.512	-0.339	3.63e-26	0.738688
3	112034848	17663.32	326,83,118	0,68,158	ENSSSCG00000008556	KHK	CDS	rs320520482	C>T	HeteroRef	1,95,268	932,115,307	9.31617e-06	1.0,0.55,0.428	0.001,0.452,0.466	0.353	1.1e-43	1.77329
3	112034959	34478.15	289,111,261	0,0,0	ENSSSCG00000008556	KHK	CDS	rs331902843	C>T	HeteroAlt	444,175,528	462,7,0	0.000105265	1.0,1.0,1.0	0.49,0.962,1.0	0.183	2.95e-173	0.259403
3	112035252	15318.32	232,26,80	0,39,96	ENSSSCG00000008556	KHK	CDS	rs338562320	G>T	HeteroRef	3,65,192	703,99,208	0.000103953	1.0,0.4,0.455	0.004,0.396,0.48	0.325	3.21e-39	1.91472
3	112036258	9818.32	129,10,53	0,16,50	ENSSSCG00000008556	KHK	CDS	rs321752007	G>A	HeteroRef	3,39,100	549,46,146	0.000152667	1.0,0.385,0.515	0.005,0.459,0.407	0.343	1.5e-44	2.41617
3	112039566	4808.03	0,6,0	41,3,30	ENSSSCG00000008557	EMILIN1	5UTR	rs334208052	G>A	50:50	94,23,53	81,11,63	0.000630011	0.0,0.667,0.0	0.537,0.676,0.457	-0.335	0.00844872	1.30114
3	112050361	1714.03	0,5,0	20,7,16	ENSSSCG00000008558	AGBL5	CDS	rs338773488	T>G	HeteroRef	27,15,16	21,12,21	0.000122151	0.0,0.417,0.0	0.563,0.556,0.432	-0.378	0.00718952	1.53968
3	112070101	1905.76	32,1,30	34,53,12	ENSSSCG00000008558	AGBL5	3UTR	rs330933448	C>T	HeteroRef	1,0,0	60,51,84	2.82363e-07	0.485,0.019,0.714	0.016,0.0,0.0	0.4	5.34e-34	4.59375
3	112070121	2019.76	34,1,35	37,60,13	ENSSSCG00000008558	AGBL5	3UTR	rs344847434	G>A	HeteroRef	0,0,0	57,51,88	1.57938e-07	0.479,0.016,0.729	0.0,0.0,0.0	0.408	4.45e-34	4.37143
3	112070490	703.76	19,1,8	28,24,9	ENSSSCG00000008558	AGBL5	3UTR	rs335720896	C>A	HeteroRef	1,0,0	48,53,69	4.27943e-08	0.404,0.04,0.471	0.02,0.0,0.0	0.298	5.28e-36	7.96552
3	112072050	11329.03	5,104,3	175,112,147	ENSSSCG00000008559	TMEM214	3UTR	rs707973137	A>C	HeteroRef	128,94,154	109,85,154	2.21114e-06	0.028,0.481,0.02	0.54,0.525,0.5	-0.345	1.59e-16	1.60246
3	112072148	5135.76	134,1,85	124,298,119	ENSSSCG00000008559	TMEM214	3UTR	rs327655699	G>A	HeteroRef	0,0,1	376,295,474	1.09714e-10	0.519,0.003,0.417	0.0,0.0,0.002	0.312	9.74e-247	7.62896
3	112072199	4983.76	123,1,78	118,287,103	ENSSSCG00000008559	TMEM214	3UTR	rs342041620	G>A	HeteroRef	1,0,0	352,294,461	1.00136e-10	0.51,0.003,0.431	0.003,0.0,0.0	0.314	1.75e-240	7.95567
3	112072254	4512.76	99,1,69	91,238,84	ENSSSCG00000008559	TMEM214	3UTR	rs326694215	G>A	HeteroRef	2,0,0	308,235,419	2.72652e-10	0.521,0.004,0.451	0.006,0.0,0.0	0.323	6.4e-206	8.04094
3	112072637	3560.76	81,1,56	118,160,81	ENSSSCG00000008559	TMEM214	3UTR	rs329548956	G>A	HeteroRef	0,0,0	309,237,315	7.8378e-13	0.407,0.006,0.409	0.0,0.0,0.0	0.274	1.71e-189	8.84058
3	112072727	10994.32	148,51,37	2,60,58	ENSSSCG00000008559	TMEM214	3UTR	rs336642089	A>G	HeteroRef	2,48,130	253,103,180	0.000369245	0.987,0.459,0.389	0.008,0.318,0.419	0.364	2.29867e-13	1.57692
3	112072841	3104.76	60,1,57	74,91,40	ENSSSCG00000008559	TMEM214	CDS	rs334536099	C>T	HeteroRef	1,1,0	281,174,289	4.81178e-10	0.448,0.011,0.588	0.004,0.006,0.0	0.346	7.89e-142	7.90833
3	112075066	926.76	24,0,13	29,24,26	ENSSSCG00000008559	TMEM214	CDS	rs334694818	A>G	HeteroRef	1,1,0	155,86,162	1.76773e-09	0.453,0.0,0.333	0.006,0.011,0.0	0.256	6.58e-84	12.359
3	112264167	7664.15	46,32,11	0,0,0	ENSSSCG00000038543	CENPA	3UTR	rs340533152	C>T	HeteroAlt	61,75,22	76,6,0	0.00010197	1.0,1.0,1.0	0.445,0.926,1.0	0.21	9.31e-20	0.331984
3	112280777	2074.15	0,1,1	156,119,106	ENSSSCG00000008562	SLC35F6	3UTR	rs346154711	G>T	HeteroRef	73,7,0	75,115,129	8.77378e-05	0.0,0.008,0.009	0.493,0.057,0.0	-0.178	3.19e-108	8.53659
3	112280830	2331.15	0,1,3	185,117,115	ENSSSCG00000008562	SLC35F6	3UTR	rs336271501	A>G	HeteroRef	92,11,0	89,115,120	4.84419e-05	0.0,0.008,0.025	0.508,0.087,0.0	-0.187	4.31e-105	6.92523
3	112281312	17357.52	59,74,2	53,0,64	ENSSSCG00000008562	SLC35F6	3UTR	rs81376211	A>T	HeteroAlt	155,126,114	0,3,0	3.73087e-06	0.527,1.0,0.03	1.0,0.977,1.0	-0.473	3.44e-58	0.226415
3	112627169	7776.03	71,19,46	0,18,0	ENSSSCG00000030643	SELENOI	intergenic	rs320092645	T>G	HeteroAlt	41,36,37	37,37,32	3.297e-05	1.0,0.514,1.0	0.526,0.493,0.536	0.319	7.25422e-11	0.496
3	112800336	923.72	9,2,3	0,1,0	ENSSSCG00000008571	HADHA	3UTR	rs328017746	T>C	HeteroAlt	11,2,5	7,1,7	7.53745e-05	1.0,0.667,1.0	0.611,0.667,0.417	0.324	0.0209213	0.5
3	118255681	832.96	8,1,7	0,0,0	ENSSSCG00000008604	WDR35	CDS	rs340970679	T>G	HeteroAlt	3,11,2	4,0,4	0.000263121	1.0,1.0,1.0	0.429,1.0,0.333	0.413	0.000147802	0.25
3	118278945	609.76	0,1,0	43,37,21	ENSSSCG00000008604	WDR35	3UTR	rs320300663	A>G	HeteroRef	13,2,10	8,29,14	5.33639e-07	0.0,0.026,0.0	0.619,0.065,0.417	-0.358	3.58e-21	5.84615
3	125270852	2184.76	1,0,7	124,104,90	ENSSSCG00000026161	E2F6	3UTR	rs323004305	C>T	HeteroRef	0,33,55	131,77,71	2.20889e-05	0.008,0.0,0.072	0.0,0.3,0.437	-0.219	9.37e-81	6.21875
3	126411095	1205.15	1,52,1	301,88,147	ENSSSCG00000040267	CYS1	3UTR	rs1112898723	A>G	HeteroRef	0,0,0	226,196,206	0.000374301	0.003,0.371,0.007	0.0,0.0,0.0	0.127	5.47e-222	21.5556
3	127338863	5054.42	47,16,24	1,0,3	ENSSSCG00000023539	MBOAT2	CDS	rs1113621193	A>G	HeteroAlt	26,46,20	33,5,15	2.01918e-05	0.979,1.0,0.889	0.441,0.902,0.571	0.318	2e-15	0.318436
3	127347936	6829.03	58,43,26	2,0,5	ENSSSCG00000023539	MBOAT2	CDS	rs330124501	G>A	HeteroAlt	43,39,39	45,5,33	1.21504e-05	0.967,1.0,0.839	0.489,0.886,0.542	0.296	8.39e-18	0.362903
3	127356833	12926.03	110,80,59	0,0,11	ENSSSCG00000023539	MBOAT2	CDS	rs325131658	T>G	HeteroAlt	55,112,57	87,13,66	2.22291e-06	1.0,1.0,0.843	0.387,0.896,0.463	0.365	3.66e-31	0.374207
3	127359136	8296.03	73,57,31	0,0,7	ENSSSCG00000023539	MBOAT2	3UTR		C>G	HeteroAlt	34,50,26	41,8,47	1.52156e-06	1.0,1.0,0.816	0.453,0.862,0.356	0.381	3.72e-18	0.380074
3	127359397	10180.03	99,72,34	0,0,6	ENSSSCG00000023539	MBOAT2	3UTR	rs1108201544	G>A	HeteroAlt	33,76,18	61,11,50	1.40495e-07	1.0,1.0,0.85	0.351,0.874,0.265	0.454	1.88e-21	0.385542
3	127359594	3791.39	33,26,9	1,1,1	ENSSSCG00000023539	MBOAT2	3UTR	rs1112117722	G>A	HeteroAlt	12,26,17	16,3,15	1.82207e-05	0.971,0.963,0.9	0.429,0.897,0.531	0.326	1.05423e-11	0.300813
3	127359678	2338.85	18,12,14	1,0,1	ENSSSCG00000023539	MBOAT2	3UTR	rs1113000155	G>A	HeteroAlt	11,17,6	8,0,12	0.000453022	0.947,1.0,0.933	0.579,1.0,0.333	0.323	2.14352e-08	0.282051
3	127359823	2874.34	21,18,10	0,0,1	ENSSSCG00000023539	MBOAT2	3UTR		T>C	HeteroAlt	8,21,17	13,3,20	5.04428e-07	1.0,1.0,0.909	0.381,0.875,0.459	0.398	4.45871e-07	0.389474
3	127360005	3279.80	28,19,9	0,0,1	ENSSSCG00000023539	MBOAT2	3UTR	rs1110175941	G>A	HeteroAlt	8,21,26	20,1,13	1.91723e-05	1.0,1.0,0.9	0.286,0.955,0.667	0.331	3.17866e-10	0.315315
3	127360085	3600.97	29,28,8	0,0,2	ENSSSCG00000023539	MBOAT2	3UTR	rs1111154561	G>A	HeteroAlt	12,30,11	16,3,30	5.95578e-06	1.0,1.0,0.8	0.429,0.909,0.268	0.398	2.55197e-07	0.432203
3	127360268	10411.58	100,81,32	1,0,5	ENSSSCG00000023539	MBOAT2	3UTR		T>C	HeteroAlt	25,68,32	36,6,45	5.37048e-07	0.99,1.0,0.865	0.41,0.919,0.416	0.37	3.85e-32	0.275148
3	127362767	1049.51	8,2,5	0,0,0	ENSSSCG00000023539	MBOAT2	3UTR	rs1112964969	A>G	HeteroAlt	8,6,6	5,0,4	0.000115058	1.0,1.0,1.0	0.615,1.0,0.6	0.262	8.86786e-05	0.257143
3	127363363	1973.93	12,6,9	0,0,0	ENSSSCG00000023539	MBOAT2	3UTR	rs333295846	A>G	HeteroAlt	7,14,16	16,1,16	1.38001e-06	1.0,1.0,1.0	0.304,0.933,0.5	0.421	0.00164632	0.515625
3	127363847	4553.09	35,13,14	0,0,2	ENSSSCG00000023539	MBOAT2	3UTR	rs338507668	A>G	HeteroAlt	32,33,31	29,4,37	1.05176e-06	1.0,1.0,0.875	0.525,0.892,0.456	0.334	1.42238e-08	0.455696
3	127364193	7060.72	42,29,29	3,0,3	ENSSSCG00000023539	MBOAT2	3UTR	rs329531600	A>G	HeteroAlt	30,50,51	41,2,43	0.00069168	0.933,1.0,0.906	0.423,0.962,0.543	0.304	1.04082e-14	0.398268
3	127364284	7947.60	64,36,25	3,0,3	ENSSSCG00000023539	MBOAT2	3UTR	rs331645503	G>A	HeteroAlt	27,60,47	37,5,46	2.75483e-05	0.955,1.0,0.893	0.422,0.923,0.505	0.333	1.61e-18	0.362934
3	127364346	7133.83	55,33,29	0,0,2	ENSSSCG00000023539	MBOAT2	3UTR	rs342323939	A>G	HeteroAlt	23,56,38	43,5,35	7.18247e-08	1.0,1.0,0.935	0.348,0.918,0.521	0.383	7.28e-17	0.363248
3	127365287	20378.84	164,156,98	4,0,9	ENSSSCG00000023539	MBOAT2	intergenic	rs331822174	T>C	HeteroAlt	72,116,100	86,12,97	9.35039e-09	0.976,1.0,0.916	0.456,0.906,0.508	0.341	5.79e-61	0.294618
3	127468373	3617.59	24,4,7	0,0,1	ENSSSCG00000008644	KIDINS220	CDS	rs323539525	A>T	HeteroAlt	23,37,22	14,1,21	5.7872e-05	1.0,1.0,0.875	0.622,0.974,0.512	0.256	1.14399e-10	0.316239
3	127471584	4340.54	34,10,22	0,3,0	ENSSSCG00000008644	KIDINS220	CDS	rs320789502	C>T	HeteroAlt	25,25,27	39,0,35	0.000445947	1.0,0.769,1.0	0.391,1.0,0.435	0.314	8.59827e-06	0.538462
3	127472691	11194.76	81,40,34	0,0,1	ENSSSCG00000008644	KIDINS220	3UTR	rs335882814	T>C	HeteroAlt	66,65,69	57,4,70	1.20718e-09	1.0,1.0,0.971	0.537,0.942,0.496	0.332	5.24e-24	0.371831
3	127472981	14081.77	103,71,47	1,0,4	ENSSSCG00000008644	KIDINS220	3UTR	rs325153119	T>C	HeteroAlt	69,77,92	53,5,76	1.85951e-08	0.99,1.0,0.922	0.566,0.939,0.548	0.287	3.97e-39	0.302832
3	127473333	27948.76	197,142,113	0,0,6	ENSSSCG00000008644	KIDINS220	3UTR	rs325367693	G>A	HeteroAlt	142,174,174	128,13,156	3.71431e-12	1.0,1.0,0.95	0.526,0.93,0.527	0.322	2.66e-73	0.321656
3	127473529	33106.76	288,199,155	1,0,5	ENSSSCG00000008644	KIDINS220	3UTR	rs345179275	G>A	HeteroAlt	183,234,218	158,15,147	2.52093e-14	0.997,1.0,0.969	0.537,0.94,0.597	0.297	1.03e-124	0.255286
3	127522192	2445.56	29,5,10	0,2,0	-	-	intergenic	rs320370360	A>G	HeteroAlt	10,17,14	7,1,12	0.0003776	1.0,0.714,1.0	0.588,0.944,0.538	0.214	1.12601e-09	0.258824
3	127522254	3158.76	29,5,13	1,1,0	-	-	intergenic	rs338473016	G>T	HeteroAlt	10,22,19	8,0,9	0.000847156	0.967,0.833,1.0	0.556,1.0,0.679	0.189	2.80267e-13	0.193878
3	127522440	2878.76	20,10,10	0,0,0	-	-	intergenic	rs333249286	G>A	HeteroAlt	8,26,21	9,0,11	2.31874e-05	1.0,1.0,1.0	0.471,1.0,0.656	0.291	2.67565e-12	0.210526
3	128749583	758.42	0,1,0	12,8,4	ENSSSCG00000008646	RNF144A	3UTR	rs337050474	C>T	HeteroRef	14,9,5	10,9,3	2.27601e-08	0.0,0.111,0.0	0.583,0.5,0.625	-0.532	0.0496472	1.58621
3	128880427	2067.15	1,1,0	339,376,61	ENSSSCG00000008648	RSAD2	intergenic	rs338730254	G>A	HeteroRef	75,2,0	76,131,65	0.000911829	0.003,0.003,0.0	0.497,0.015,0.0	-0.169	3.35e-183	13.2658
3	128916388	5171.15	58,18,16	0,0,0	ENSSSCG00000008647	CMPK2	3UTR	rs341559809	A>C	HeteroAlt	34,30,20	34,1,0	0.000549641	1.0,1.0,1.0	0.5,0.968,1.0	0.177	2.82e-22	0.198864
3	128916541	7040.33	80,26,22	1,0,0	ENSSSCG00000008647	CMPK2	3UTR	rs342188293	A>G	HeteroAlt	28,38,28	43,4,0	0.000252691	0.988,1.0,1.0	0.394,0.905,1.0	0.23	3.34e-26	0.216216
3	128916810	13308.15	136,74,35	0,0,0	ENSSSCG00000008647	CMPK2	3UTR	rs331592034	T>G	HeteroAlt	66,71,71	63,3,0	0.000157888	1.0,1.0,1.0	0.512,0.959,1.0	0.176	1.02e-64	0.145695
3	131274728	3658.98	0,5,6	14,4,4	ENSSSCG00000025305	RNASEH1	Intron	rs328384173	G>C	HeteroAlt	37,13,56	0,11,0	0.000277437	0.0,0.556,0.6	1.0,0.542,1.0	-0.462	6.95526e-12	0.282051
3	131276926	20090.98	1,91,75	282,110,104	ENSSSCG00000025305	RNASEH1	3UTR	rs196953016	T>C	50:50	232,102,222	0,91,0	5.74148e-12	0.004,0.453,0.419	1.0,0.528,1.0	-0.551	0.000171594	0.811895
3	131277168	2261.98	0,2,5	24,5,6	ENSSSCG00000025305	RNASEH1	3UTR	rs318607351	G>A	HeteroAlt	30,9,26	0,5,0	1.32441e-08	0.0,0.286,0.455	1.0,0.643,1.0	-0.634	0.00249691	0.555556
3	131277429	3858.98	0,4,8	24,2,6	ENSSSCG00000025305	RNASEH1	3UTR	rs334718801	C>T	HeteroAlt	49,16,50	0,13,0	0.000267051	0.0,0.667,0.571	1.0,0.552,1.0	-0.438	4.04085e-10	0.354331
3	131277705	3631.98	0,4,9	21,5,7	ENSSSCG00000025305	RNASEH1	3UTR	rs321337786	C>T	HeteroAlt	39,10,51	0,6,0	1.33104e-06	0.0,0.444,0.563	1.0,0.625,1.0	-0.539	1.94671e-09	0.345133
3	131278234	8294.98	1,17,22	60,30,30	ENSSSCG00000025305	RNASEH1	3UTR	rs343869128	C>T	HeteroAlt	103,31,94	1,26,0	2.85438e-09	0.016,0.362,0.423	0.99,0.544,1.0	-0.578	2.8562e-09	0.548507
3	131278437	7400.53	1,0,4	86,66,42	ENSSSCG00000025305	RNASEH1	3UTR	rs326005384	C>G	HeteroRef	141,10,82	0,66,62	8.83074e-09	0.011,0.0,0.087	1.0,0.132,0.569	-0.534	0.000385747	1.35294
3	131278725	3529.01	1,0,2	68,43,36	ENSSSCG00000025305	RNASEH1	3UTR	rs332441516	C>T	HeteroRef	76,6,38	2,42,36	4.23353e-08	0.014,0.0,0.053	0.974,0.125,0.514	-0.515	2.71272e-08	1.84553
3	131336399	5058.15	31,22,12	0,0,0	ENSSSCG00000024665	TRAPPC12	CDS	rs333989316	C>T	HeteroAlt	26,56,27	19,2,0	0.000656321	1.0,1.0,1.0	0.578,0.966,1.0	0.152	6.18e-28	0.12069
3	131431343	2288.15	104,1,8	138,141,158	ENSSSCG00000028755	EIPR1	CDS	rs81210368	A>G	HeteroRef	0,0,0	268,252,138	1.48091e-06	0.43,0.007,0.048	0.0,0.0,0.0	0.162	1.28e-175	9.69027
3	131434585	39202.15	187,317,305	173,1,16	ENSSSCG00000028755	EIPR1	CDS	rs331328358	C>T	HeteroAlt	428,349,248	0,4,2	2.15175e-05	0.519,0.997,0.95	1.0,0.989,0.992	-0.171	2.18e-289	0.10687
3	132352435	386.75	4,3,5	3,0,0	ENSSSCG00000029570	PXDN	CDS		G>A	HeteroRef	0,3,0	33,4,15	1.08895e-07	0.571,1.0,1.0	0.0,0.429,0.0	0.714	1.745e-06	3.66667
3	132362504	2802.15	1,1,0	232,166,229	ENSSSCG00000029570	PXDN	3UTR		G>A	HeteroRef	116,4,0	136,131,270	0.000177501	0.004,0.006,0.0	0.46,0.03,0.0	-0.16	1.26e-185	9.54098
4	2546087	1268	12,1,5	0,0,0	ENSSSCG00000030831	DENND3	CDS		T>C	HeteroAlt	5,8,15	9,2,0	0.000805242	1.0,1.0,1.0	0.357,0.8,1.0	0.281	3.55451e-06	0.23913
4	8396827	2558.03	6,4,5	5,6,7	ENSSSCG00000005950	PHF20L1	CDS	rs326865110	T>C	HeteroAlt	24,11,25	0,4,0	2.18599e-06	0.545,0.4,0.417	1.0,0.733,1.0	-0.457	7.39356e-08	0.293333
4	9053138	2474.02	35,12,20	0,7,2	ENSSSCG00000005954	-	3UTR	rs342983155	T>C	HeteroAlt	0,12,0	13,8,12	3.48188e-06	1.0,0.632,0.909	0.0,0.6,0.0	0.647	0.000769228	0.531646
4	9053529	9649.98	121,72,76	0,59,8	ENSSSCG00000005954	-	3UTR	rs339063924	A>G	50:50	0,60,0	70,43,46	7.27176e-09	1.0,0.55,0.905	0.0,0.583,0.0	0.624	1.23053e-05	0.68693
4	9053595	19117.98	273,152,164	0,127,19	ENSSSCG00000005954	-	3UTR	rs322678570	C>G	50:50	0,121,0	190,113,133	1.38157e-13	1.0,0.545,0.896	0.0,0.517,0.0	0.641	0.000369367	0.819718
4	9053641	21413.32	350,213,211	1,155,19	ENSSSCG00000005954	-	3UTR	rs334048463	T>C	50:50	0,162,0	285,152,203	0	0.997,0.579,0.917	0.0,0.516,0.0	0.659	0.00383252	0.870726
4	9053978	9826.30	117,75,105	2,48,6	ENSSSCG00000005954	-	3UTR	rs80938444	A>G	50:50	2,60,0	95,72,68	3.24738e-13	0.983,0.61,0.946	0.021,0.455,0.0	0.688	0.00764908	0.810585
4	9054122	9025.98	71,75,95	67,80,6	ENSSSCG00000005954	-	3UTR	rs80951628	A>G	HeteroRef	2,70,1	114,79,101	2.18725e-06	0.514,0.484,0.941	0.017,0.47,0.01	0.481	1.42664e-06	1.42357
4	9054205	9127.03	78,80,95	78,54,16	ENSSSCG00000005954	-	3UTR	rs80816807	T>A	HeteroRef	2,68,0	119,90,92	3.05389e-08	0.5,0.597,0.856	0.017,0.43,0.0	0.502	5.76474e-06	1.39009
4	9054263	7265.03	62,60,87	69,59,13	ENSSSCG00000005954	-	3UTR	rs338284502	C>T	HeteroRef	1,53,0	108,68,98	5.24535e-07	0.473,0.504,0.87	0.009,0.438,0.0	0.467	5.2982e-09	1.57795
4	9054695	2566.30	41,13,14	0,12,0	ENSSSCG00000005954	-	3UTR	rs341552583	G>A	50:50	0,18,0	44,34,26	8.54864e-10	1.0,0.52,1.0	0.0,0.346,0.0	0.725	0.0347901	1.34884
4	9055152	1894.31	20,18,16	19,9,1	ENSSSCG00000005954	-	3UTR	rs342001254	T>C	HeteroRef	0,15,0	44,19,20	1.0845e-05	0.513,0.667,0.941	0.0,0.441,0.0	0.56	0.00139267	1.62319
4	13450732	4036.54	0,0,10	230,214,90	ENSSSCG00000005967	FAM84B	3UTR	rs709794070	C>T	HeteroRef	86,15,58	73,244,69	3.43302e-09	0.0,0.0,0.1	0.541,0.058,0.457	-0.318	1.21e-114	5.44379
4	14717747	2068.87	6,1,4	10,10,6	ENSSSCG00000005971	ZNF572	intergenic	rs324073255	C>T	HeteroAlt	31,12,17	0,6,12	0.000834397	0.375,0.091,0.4	1.0,0.667,0.586	-0.462	0.0118103	0.619718
4	15926633	1020.22	0,0,1	28,10,12	ENSSSCG00000005981	FBXO32	3UTR	rs327774128	G>T	HeteroRef	12,1,21	14,12,0	5.434e-06	0.0,0.0,0.077	0.462,0.077,1.0	-0.487	9.96068e-05	2.17143
4	15927641	3395.30	0,4,0	36,3,13	ENSSSCG00000005981	FBXO32	3UTR	rs334731014	C>T	HeteroAlt	60,2,36	0,10,0	4.40031e-06	0.0,0.571,0.0	1.0,0.167,1.0	-0.532	0.00178729	0.607843
4	15927903	1543.56	0,0,1	32,9,19	ENSSSCG00000005981	FBXO32	3UTR	rs711260455	C>A	HeteroRef	21,1,31	25,17,0	3.32122e-06	0.0,0.0,0.05	0.457,0.056,1.0	-0.487	0.000121502	1.88889
4	15928548	7504.42	0,10,3	78,11,34	ENSSSCG00000005981	FBXO32	3UTR	rs332273539	A>G	HeteroAlt	132,5,102	0,36,0	5.33882e-06	0.0,0.476,0.081	1.0,0.122,1.0	-0.522	4.48904e-06	0.630952
4	15928763	4680.54	0,0,2	95,33,49	ENSSSCG00000005981	FBXO32	3UTR	rs333944931	T>C	HeteroRef	58,4,104	63,48,0	1.63158e-08	0.0,0.0,0.039	0.479,0.077,1.0	-0.506	1.91494e-08	1.71429
4	15928859	4413.57	0,0,2	83,39,36	ENSSSCG00000005981	FBXO32	3UTR	rs326563237	T>C	HeteroRef	47,3,92	61,40,0	7.9624e-08	0.0,0.0,0.053	0.435,0.07,1.0	-0.484	1.01288e-08	1.79861
4	15928934	7197.95	0,26,2	77,16,40	ENSSSCG00000005981	FBXO32	3UTR	rs327507102	T>C	50:50	93,2,101	0,48,1	0.000485334	0.0,0.619,0.048	1.0,0.04,0.99	-0.455	0.0371215	0.8125
4	15930137	28477.03	261,197,150	265,179,145	ENSSSCG00000005981	FBXO32	3UTR	rs334162016	T>C	HeteroAlt	441,149,407	1,137,0	2.74185e-10	0.496,0.524,0.508	0.998,0.521,1.0	-0.33	7.23e-74	0.45296
4	15930227	7764.74	0,4,18	792,565,363	ENSSSCG00000005981	FBXO32	3UTR	rs332542517	G>A	HeteroRef	2,15,497	636,347,1	0.000837789	0.0,0.007,0.047	0.003,0.041,0.998	-0.329	2,03376540168751e-317	5.04478
4	16140464	1306.60	0,0,6	81,24,59	ENSSSCG00000021744	-	CDS	rs693766089	G>A	HeteroRef	26,4,27	22,60,36	9.54386e-06	0.0,0.0,0.092	0.542,0.063,0.429	-0.313	4.37e-32	4.47619
4	16158013	1746.76	3,41,28	166,46,65	ENSSSCG00000021744	-	CDS	rs324655971	A>C	HeteroRef	0,0,0	74,103,108	1.48397e-09	0.018,0.471,0.301	0.0,0.0,0.0	0.263	2.38e-84	7.80556
4	16229744	2348.76	0,0,3	90,58,63	ENSSSCG00000005987	TBC1D31	CDS	rs81216815	A>C	HeteroRef	42,6,50	56,80,40	2.69319e-09	0.0,0.0,0.045	0.429,0.07,0.556	-0.336	2.46e-38	3.83168
4	16235352	1513.54	0,0,4	69,30,30	ENSSSCG00000005987	TBC1D31	CDS	rs342780231	G>C	HeteroRef	32,1,25	44,50,21	3.82515e-05	0.0,0.0,0.118	0.421,0.02,0.543	-0.289	2.37e-25	3.93548
4	16242015	1408.47	0,0,5	59,30,44	ENSSSCG00000005987	TBC1D31	CDS	rs327790510	C>T	HeteroRef	26,7,29	44,67,31	2.17653e-06	0.0,0.0,0.102	0.371,0.095,0.483	-0.282	2.39e-29	4.10448
4	16375393	1983.54	0,0,15	100,94,38	-	-	intergenic	rs343917505	T>A	HeteroRef	27,4,37	46,58,43	0.000827019	0.0,0.0,0.283	0.37,0.065,0.463	-0.205	3.8e-43	4.56627
4	21955096	5851.76	11,1,95	1162,548,709	ENSSSCG00000006016	EIF3H	CDS	rs81212293	C>T	HeteroRef	5,371,232	924,406,228	0.000944354	0.009,0.002,0.118	0.005,0.477,0.504	-0.286	0	5.56224
4	22040696	5016.54	16,3,237	3166,1403,1916	ENSSSCG00000006016	EIF3H	CDS	rs338482479	A>G	HeteroRef	4,862,502	2070,1071,652	3.7413e-05	0.005,0.002,0.11	0.002,0.446,0.435	-0.255	0	6.32882
4	22053638	3920.54	12,1,78	996,598,613	ENSSSCG00000006016	EIF3H	3UTR	rs320146201	A>C	HeteroRef	1,195,141	497,297,206	0.000477422	0.012,0.002,0.113	0.002,0.396,0.406	-0.226	0	7.49299
4	27973629	980.03	11,6,4	10,5,5	ENSSSCG00000006023	SYBU	CDS	rs324343517	G>A	HeteroRef	17,1,0	26,35,46	0.000316169	0.524,0.545,0.444	0.395,0.028,0.0	0.364	8.48409e-12	3.25641
4	27974025	1633.03	18,12,13	23,11,17	ENSSSCG00000006023	SYBU	CDS	rs326538950	C>G	HeteroRef	23,1,0	38,35,51	0.000143739	0.439,0.522,0.433	0.377,0.028,0.0	0.33	3.85213e-12	2.61194
4	27974215	1669.03	16,11,11	20,13,16	ENSSSCG00000006023	SYBU	Intron	rs345425717	C>G	HeteroRef	30,1,0	34,46,73	0.000679359	0.444,0.458,0.407	0.469,0.021,0.0	0.273	6.52e-16	2.92754
4	27974664	2834.03	24,20,16	38,29,28	ENSSSCG00000006023	SYBU	intergenic	rs324245576	A>G	HeteroRef	44,4,0	55,81,113	0.000590375	0.387,0.408,0.364	0.444,0.047,0.0	0.222	1.25e-28	3.18519
4	27974765	2719.03	19,35,19	28,29,27	ENSSSCG00000006023	SYBU	intergenic	rs336667822	G>C	HeteroRef	37,5,0	60,79,106	1.2175e-05	0.404,0.547,0.413	0.381,0.06,0.0	0.308	3.12e-24	2.86087
4	27975195	1379.03	11,18,11	19,20,14	ENSSSCG00000006023	SYBU	intergenic	rs334568956	C>T	HeteroRef	14,2,0	22,43,39	0.000659741	0.367,0.474,0.44	0.389,0.044,0.0	0.282	4.50351e-12	2.80357
4	28030524	18118	177,110,78	3,82,15	ENSSSCG00000006025	PKHD1L1	CDS	rs345068486	A>G	HeteroAlt	81,100,102	81,93,93	3.52e-05	0.983,0.573,0.839	0.5,0.518,0.523	0.285	1.14e-18	0.566358
4	28030571	8074.03	2,82,4	173,101,72	ENSSSCG00000006025	PKHD1L1	CDS	rs318964969	A>T	HeteroRef	78,79,81	103,103,111	7.38481e-05	0.011,0.448,0.053	0.431,0.434,0.422	-0.258	8.56e-27	2.03374
4	28031034	7604	4,72,13	161,91,92	ENSSSCG00000006025	PKHD1L1	CDS	rs341246446	G>A	HeteroRef	71,84,82	104,93,101	0.000321878	0.024,0.442,0.124	0.406,0.475,0.448	-0.246	3.1e-24	1.96933
4	28035492	4061.03	49,38,23	68,50,44	ENSSSCG00000006025	PKHD1L1	CDS	rs334657270	A>G	HeteroRef	59,6,0	66,136,148	0.000156793	0.419,0.432,0.343	0.472,0.042,0.0	0.227	7.82e-38	2.92571
4	28035586	4383	44,42,21	58,44,41	ENSSSCG00000006025	PKHD1L1	CDS	rs342814380	G>A	HeteroRef	52,17,0	57,123,173	0.000888404	0.431,0.488,0.339	0.477,0.121,0.0	0.22	5.23e-35	2.81818
4	28243316	4373.03	37,12,44	0,4,2	ENSSSCG00000006029	NUDCD1	CDS	rs1110014659	G>A	HeteroAlt	27,17,12	20,16,12	2.95175e-08	1.0,0.75,0.957	0.574,0.515,0.5	0.372	2.59856e-11	0.362416
4	29026964	994.03	13,10,8	2,9,12	ENSSSCG00000006032	EMC2	3UTR		C>G	HeteroRef	5,0,0	6,15,14	0.000933254	0.867,0.526,0.4	0.455,0.0,0.0	0.446	0.0232606	1.61111
4	29028485	5756.03	86,58,27	78,60,38	ENSSSCG00000006032	EMC2	3UTR	rs331938625	G>A	HeteroRef	40,5,0	45,81,69	9.97988e-05	0.524,0.492,0.415	0.471,0.058,0.0	0.301	1.57906e-10	1.71759
4	33810716	1604.03	23,16,10	21,29,13	ENSSSCG00000006052	FZD6	intergenic	rs340115453	G>A	HeteroRef	16,1,0	25,73,12	0.000770338	0.523,0.356,0.435	0.39,0.014,0.0	0.303	4.47661e-12	2.62121
4	34255162	3348.03	0,1,22	99,83,52	ENSSSCG00000023873	AZIN1	intergenic	rs340756783	C>A	HeteroRef	39,40,28	46,53,31	1.34546e-09	0.0,0.012,0.297	0.459,0.43,0.475	-0.351	6.41e-26	2.8
4	36008025	2647.15	7,112,2	342,114,256	ENSSSCG00000006062	YWHAZ	3UTR	rs329942229	A>G	HeteroRef	0,0,0	393,331,185	0.000399768	0.02,0.496,0.008	0.0,0.0,0.0	0.174	7.49e-283	13.3967
4	38933044	2897.15	9,357,8	1002,373,546	ENSSSCG00000006083	LAPTM4B	3UTR	rs332438380	C>T	HeteroRef	1,0,0	718,653,566	0.000846516	0.009,0.489,0.014	0.001,0.0,0.0	0.17	0	10.288
4	39492994	1951.15	3,77,1	349,118,253	ENSSSCG00000006087	CPQ	CDS	rs341623599	G>A	HeteroRef	0,0,0	262,277,241	0.000495532	0.009,0.395,0.004	0.0,0.0,0.0	0.136	6.17e-279	18.5185
4	45793861	683.15	2,26,1	111,29,64	ENSSSCG00000006120	OTUD6B	intergenic	rs321191275	A>G	HeteroRef	0,0,0	70,71,51	0.000571542	0.018,0.473,0.015	0.0,0.0,0.0	0.169	6.8e-71	13.6552
4	45793964	1171.76	1,30,16	137,42,37	ENSSSCG00000006120	OTUD6B	intergenic	rs330635237	G>A	HeteroRef	0,0,0	92,90,54	1.61365e-08	0.007,0.417,0.302	0.0,0.0,0.0	0.242	1.84e-73	9.61702
4	45795343	1343.15	2,51,1	238,90,106	ENSSSCG00000006120	OTUD6B	intergenic	rs324380168	A>G	HeteroRef	0,0,0	144,124,134	0.000107681	0.008,0.362,0.009	0.0,0.0,0.0	0.126	1.9e-151	15.4815
4	46731912	2792.15	1,102,2	213,114,129	ENSSSCG00000006126	DECR1	3UTR	rs337193774	C>G	HeteroRef	0,0,0	169,168,151	0.000665416	0.005,0.472,0.015	0.0,0.0,0.0	0.164	5.94e-148	8.99048
4	46732150	10767.03	60,63,24	61,64,20	ENSSSCG00000006126	DECR1	3UTR		G>T	HeteroAlt	84,98,47	1,6,42	6.44433e-05	0.496,0.496,0.545	0.988,0.942,0.528	-0.307	2.47576e-14	0.515957
4	46732628	13705.03	78,56,28	46,39,25	ENSSSCG00000006126	DECR1	3UTR	rs45432356	A>G	HeteroAlt	122,91,49	0,2,36	2.0006e-05	0.629,0.589,0.528	1.0,0.978,0.576	-0.269	8.28e-31	0.349057
4	46748926	1717.03	34,5,14	16,8,8	ENSSSCG00000006126	DECR1	CDS	rs80827638	G>C	HeteroRef	0,3,13	64,52,14	6.38263e-05	0.68,0.385,0.636	0.0,0.055,0.481	0.388	9.41935e-10	2.34783
4	50276475	1416.15	1,59,1	164,106,102	ENSSSCG00000006135	CPNE3	3UTR	rs341288927	G>A	HeteroRef	0,0,0	125,121,97	9.29427e-05	0.006,0.358,0.01	0.0,0.0,0.0	0.124	6.97e-122	11.7213
4	62789446	294.13	6,1,4	2,3,1	ENSSSCG00000006183	SBSPON	3UTR	rs337395789	C>T	HeteroRef	0,1,0	14,2,10	7.22157e-06	0.75,0.25,0.8	0.0,0.333,0.0	0.489	0.00256883	2.66667
4	62791299	2841.03	35,33,28	31,29,15	ENSSSCG00000006183	SBSPON	3UTR	rs334679798	T>C	HeteroRef	0,19,0	75,25,49	3.34724e-07	0.53,0.532,0.651	0.0,0.432,0.0	0.427	3.2181e-09	1.94783
4	62791488	3290.03	38,36,33	35,36,31	ENSSSCG00000006183	SBSPON	3UTR	rs345201060	C>T	HeteroRef	0,14,0	83,35,54	3.96256e-11	0.521,0.5,0.516	0.0,0.286,0.0	0.417	1.37926e-14	2.26446
4	62797768	6427.03	78,66,36	84,71,34	ENSSSCG00000006184	TERF1	3UTR	rs329561826	G>A	HeteroRef	1,62,0	138,78,99	3.25164e-07	0.481,0.482,0.514	0.007,0.443,0.0	0.342	1.3e-21	2.07407
4	62797903	7658.03	81,69,56	69,75,40	ENSSSCG00000006184	TERF1	3UTR	rs339754468	A>G	HeteroRef	1,64,0	149,66,106	4.07395e-07	0.54,0.479,0.583	0.007,0.492,0.0	0.368	4.46e-17	1.86347
4	62809281	246.03	2,5,2	5,2,4	ENSSSCG00000006184	TERF1	Intron	rs335134830	G>A	HeteroRef	0,1,0	10,2,23	8.54018e-05	0.286,0.714,0.333	0.0,0.333,0.0	0.333	1.50401e-06	4.6
4	67611821	3563.03	0,0,17	69,39,29	ENSSSCG00000006201	ARFGEF1	CDS	rs335532177	G>A	HeteroRef	53,39,43	66,35,52	1.16528e-06	0.0,0.0,0.37	0.445,0.527,0.453	-0.352	5.23865e-11	1.90789
4	67847082	1779.03	0,0,7	32,36,16	ENSSSCG00000006205	MCMDC2	Intron	rs327132097	A>G	HeteroRef	20,21,17	23,19,14	1.43288e-07	0.0,0.0,0.304	0.465,0.525,0.548	-0.411	1.62126e-07	2.15385
4	67847584	2557.03	0,0,24	38,44,26	ENSSSCG00000006205	MCMDC2	Intron	rs337505498	A>C	HeteroRef	19,24,28	25,23,43	0.000720076	0.0,0.0,0.48	0.432,0.511,0.394	-0.286	1.31623e-09	2.09474
4	68105481	698.03	0,0,5	27,21,8	ENSSSCG00000006209	VCPIP1	Intron	rs319326521	C>A	HeteroRef	9,5,9	10,5,11	0.00016613	0.0,0.0,0.385	0.474,0.5,0.45	-0.346	2.62301e-07	2.92857
4	68108007	383.04	0,0,2	25,41,11	ENSSSCG00000006209	VCPIP1	3UTR	rs333360398	T>A	HeteroRef	3,9,4	7,11,7	2.61992e-07	0.0,0.0,0.154	0.3,0.45,0.364	-0.32	1.74541e-14	5.66667
4	68108121	794.03	0,0,2	20,13,2	ENSSSCG00000006209	VCPIP1	3UTR	rs328043260	A>T	HeteroRef	10,13,5	5,6,3	1.03227e-06	0.0,0.0,0.5	0.667,0.684,0.625	-0.492	0.0325438	1.63333
4	68108259	1614.03	0,0,7	42,54,11	ENSSSCG00000006209	VCPIP1	intergenic	rs335417912	T>C	HeteroRef	20,25,11	16,12,9	2.25261e-08	0.0,0.0,0.389	0.556,0.676,0.55	-0.464	1.80325e-08	2.28571
4	70888457	4654.98	32,64,24	44,0,29	ENSSSCG00000033144	YTHDF3	3UTR	rs1110479151	C>A	HeteroRef	3,37,0	74,35,45	0.000194923	0.421,1.0,0.453	0.039,0.514,0.0	0.44	0.000659701	1.41875
4	70980396	2424.98	11,46,8	21,1,10	ENSSSCG00000037637	GGH	3UTR	rs80988518	C>G	HeteroRef	0,15,0	39,36,61	2.01381e-05	0.344,0.979,0.444	0.0,0.294,0.0	0.491	2.29692e-08	2.1
4	70980655	4094.98	26,82,13	29,4,13	ENSSSCG00000037637	GGH	3UTR	rs339878849	T>G	50:50	0,17,0	39,43,52	1.39985e-07	0.473,0.953,0.5	0.0,0.283,0.0	0.548	0.0185106	1.30435
4	70980704	5104.98	29,103,14	36,4,16	ENSSSCG00000037637	GGH	3UTR	rs319990204	G>A	50:50	0,22,1	43,48,62	1.35585e-06	0.446,0.963,0.467	0.0,0.314,0.016	0.515	0.0396499	1.23669
4	71008020	7690.03	124,78,52	139,125,115	ENSSSCG00000037637	GGH	CDS	rs331562102	G>A	HeteroRef	0,110,0	240,187,165	2.19947e-08	0.471,0.384,0.311	0.0,0.37,0.0	0.266	5.61e-62	2.66758
4	71010731	7597.03	134,75,63	160,119,122	ENSSSCG00000037637	GGH	CDS	rs55618323	A>G	HeteroRef	0,139,0	226,198,155	1.35898e-07	0.456,0.387,0.341	0.0,0.412,0.0	0.257	1.5e-52	2.38443
4	71020176	8557.03	201,178,105	213,231,158	ENSSSCG00000037637	GGH	CDS	rs80836011	A>G	HeteroRef	1,162,0	259,230,184	4.34173e-09	0.486,0.435,0.399	0.004,0.413,0.0	0.301	1.54e-46	1.97063
4	71020376	2606.03	37,26,6	51,40,10	ENSSSCG00000037637	GGH	3UTR	rs336076626	T>C	HeteroRef	0,30,0	36,50,28	0.000792896	0.42,0.394,0.375	0.0,0.375,0.0	0.271	5.89963e-11	2.17172
4	75214361	6078.03	37,48,26	0,0,28	ENSSSCG00000032846	IMPAD1	3UTR	rs343136322	T>C	50:50	49,35,26	46,45,31	9.94123e-05	1.0,1.0,0.481	0.516,0.438,0.456	0.357	0.000227684	0.678733
4	75214677	6831.03	59,45,25	0,0,15	ENSSSCG00000032846	IMPAD1	3UTR	rs338525708	A>G	HeteroAlt	40,31,18	45,38,24	5.28951e-08	1.0,1.0,0.625	0.471,0.449,0.429	0.426	1.92611e-07	0.559633
4	75214940	10157.03	92,57,48	0,0,35	ENSSSCG00000032846	IMPAD1	3UTR	rs331803665	T>C	HeteroAlt	72,39,44	86,52,53	4.84436e-08	1.0,1.0,0.578	0.456,0.429,0.454	0.413	1.59787e-07	0.642045
4	75215120	12897.03	104,77,42	0,0,52	ENSSSCG00000032846	IMPAD1	3UTR	rs81001307	G>A	HeteroAlt	82,56,70	90,62,64	1.6446e-05	1.0,1.0,0.447	0.477,0.475,0.522	0.324	7.03824e-10	0.62181
4	76561209	2618.78	9,15,8	0,0,0	-	-	intergenic	rs320557479	C>T	HeteroAlt	6,34,16	6,0,13	3.90307e-05	1.0,1.0,1.0	0.5,1.0,0.552	0.316	2.54965e-11	0.215909
4	76848162	1434.98	13,19,6	12,0,18	-	-	intergenic	rs322494529	A>G	HeteroRef	1,12,0	59,17,31	0.000908131	0.52,1.0,0.25	0.017,0.414,0.0	0.447	3.55994e-10	2.68627
4	77069251	2328.15	3,85,5	355,97,299	ENSSSCG00000030578	-	3UTR	rs332417163	G>A	HeteroRef	0,0,0	215,262,191	0.000466434	0.008,0.467,0.016	0.0,0.0,0.0	0.164	7.12e-255	15.2581
4	78160211	1420.03	1,4,0	34,4,20	ENSSSCG00000006267	PCMTD1	CDS	rs80798728	C>T	HeteroRef	24,13,11	22,9,15	0.000273463	0.029,0.5,0.0	0.522,0.591,0.423	-0.336	4.69641e-05	1.96226
4	78160805	4677.03	28,7,12	23,8,14	ENSSSCG00000006267	PCMTD1	3UTR	rs339949486	A>G	HeteroAlt	51,44,23	0,0,19	7.41068e-05	0.549,0.467,0.462	1.0,1.0,0.548	-0.357	2.48469e-11	0.387879
4	78160885	6236.03	26,11,14	26,9,12	ENSSSCG00000006267	PCMTD1	3UTR	rs325164151	T>C	HeteroAlt	65,49,31	0,0,20	8.16991e-06	0.5,0.55,0.538	1.0,1.0,0.608	-0.34	1.8e-15	0.341837
4	78161049	3480.03	0,19,0	77,19,50	ENSSSCG00000006267	PCMTD1	3UTR	rs320068463	T>C	HeteroRef	39,35,28	29,24,29	4.17374e-06	0.0,0.5,0.0	0.574,0.593,0.491	-0.386	1.01874e-08	1.8843
4	78162034	11532.03	3,115,1	300,153,181	ENSSSCG00000006267	PCMTD1	3UTR	rs323166631	G>A	HeteroRef	104,140,83	91,86,121	7.24453e-09	0.01,0.429,0.005	0.533,0.619,0.407	-0.372	3.65e-39	2.08969
4	78162143	25282.03	206,116,111	225,167,126	ENSSSCG00000006267	PCMTD1	3UTR	rs332791931	C>T	HeteroAlt	235,264,114	3,6,133	1.49872e-06	0.478,0.41,0.468	0.987,0.978,0.462	-0.357	9.15e-21	0.630975
4	78162541	5796.03	1,58,2	173,74,101	ENSSSCG00000006267	PCMTD1	3UTR	rs333984867	C>T	HeteroRef	45,66,45	52,58,46	2.9271e-07	0.006,0.439,0.019	0.464,0.532,0.495	-0.342	1.15e-26	2.32258
4	78162729	11078.03	2,160,5	404,161,237	ENSSSCG00000006267	PCMTD1	3UTR	rs328606841	T>C	HeteroRef	94,133,125	134,134,137	8.19057e-07	0.005,0.498,0.021	0.412,0.498,0.477	-0.288	1.35e-61	2.32563
4	78163039	2608.03	1,36,2	121,59,59	ENSSSCG00000006267	PCMTD1	3UTR	rs335708837	G>A	HeteroRef	11,27,27	25,31,33	6.29595e-05	0.008,0.379,0.033	0.306,0.466,0.45	-0.267	4.41e-27	3.15385
4	79846569	1947.03	0,0,8	45,49,20	ENSSSCG00000006274	PRKDC	intergenic	rs693175561	C>A	HeteroRef	21,19,29	30,29,47	6.78812e-07	0.0,0.0,0.286	0.412,0.396,0.382	-0.301	1.06e-16	2.85714
4	79847526	759.03	0,0,3	20,26,6	ENSSSCG00000006274	PRKDC	intergenic	rs325120876	T>A	HeteroRef	3,10,14	6,8,10	3.55742e-06	0.0,0.0,0.333	0.333,0.556,0.583	-0.38	7.89857e-06	2.53333
4	79875113	360.11	0,0,1	12,15,4	ENSSSCG00000006277	SPIDR	3UTR	rs342487747	T>A	HeteroRef	4,6,4	4,7,3	6.02675e-07	0.0,0.0,0.2	0.5,0.462,0.571	-0.444	0.000107511	3
4	79896199	1210.03	0,0,8	23,16,13	ENSSSCG00000006277	SPIDR	CDS	rs324958167	T>G	HeteroRef	15,13,13	21,13,5	0.000343407	0.0,0.0,0.381	0.417,0.5,0.722	-0.419	0.000385747	1.85714
4	80428425	18028.99	0,146,70	394,177,148	ENSSSCG00000031503	PRRX1	3UTR	rs327870957	G>A	HeteroRef	219,123,76	3,10,137	7.23953e-07	0.0,0.452,0.321	0.986,0.925,0.357	-0.498	1.34761e-09	1.37066
4	80439197	1281.05	5,5,6	9,5,8	ENSSSCG00000031503	PRRX1	Intron		C>T	HeteroAlt	12,8,9	0,0,4	9.24452e-05	0.357,0.5,0.429	1.0,1.0,0.692	-0.469	0.0241405	0.577778
4	81187826	1841.05	2,7,8	14,5,10	ENSSSCG00000006284	C1orf112	CDS	rs323452485	T>C	HeteroAlt	19,21,7	1,0,3	7.77903e-06	0.125,0.583,0.444	0.95,1.0,0.7	-0.499	0.00164632	0.515625
4	81387288	231.16	0,0,1	12,1,2	ENSSSCG00000006288	SELP	CDS	rs331679733	C>T	HeteroRef	6,2,2	5,2,3	6.81243e-05	0.0,0.0,0.333	0.545,0.5,0.4	-0.371	0.0196307	2.27273
4	81535043	483.03	0,0,2	10,22,6	ENSSSCG00000006290	SLC19A2	3UTR	rs341955095	A>G	HeteroRef	7,7,5	8,6,3	6.73418e-07	0.0,0.0,0.25	0.467,0.538,0.625	-0.46	9.61659e-05	2.61905
4	81932363	4784.03	0,0,19	88,26,44	ENSSSCG00000006296	ATP1B1	CDS	rs81213256	T>C	HeteroRef	83,60,29	83,48,27	1.18135e-09	0.0,0.0,0.302	0.5,0.556,0.518	-0.424	2.83318e-08	1.65445
4	87720829	12575.76	101,37,29	0,17,13	ENSSSCG00000006337	HSD17B7	3UTR	rs1109023799	C>A	HeteroAlt	65,77,62	0,0,0	9.33803e-08	1.0,0.685,0.69	1.0,1.0,1.0	-0.208	5.03e-65	0.0808625
4	87720967	33716.76	287,134,91	1,66,48	ENSSSCG00000006337	HSD17B7	CDS	rs1111995466	C>T	HeteroAlt	180,239,174	1,0,0	9.12869e-12	0.997,0.67,0.655	0.994,1.0,1.0	-0.224	3.14e-176	0.104977
4	87729034	18643.76	189,66,70	3,30,36	ENSSSCG00000006337	HSD17B7	CDS	rs80896379	A>G	HeteroAlt	107,136,115	0,0,0	2.30108e-11	0.984,0.688,0.66	1.0,1.0,1.0	-0.223	4.9e-111	0.101025
4	88559715	5251.88	33,1,8	0,7,8	ENSSSCG00000006345	OLFML2B	CDS	rs330986417	T>C	HeteroAlt	67,19,34	0,0,0	5.36646e-05	1.0,0.125,0.5	1.0,1.0,1.0	-0.458	2.21e-28	0.0925926
4	88560200	1229.76	37,0,10	64,73,33	ENSSSCG00000006345	OLFML2B	3UTR	rs321465967	G>A	HeteroRef	1,1,0	61,34,59	2.64108e-06	0.366,0.0,0.233	0.016,0.029,0.0	0.185	5.25e-46	6.61224
4	88591982	12989.03	38,72,35	55,59,27	ENSSSCG00000006346	ATF6	3UTR	rs343221638	G>A	HeteroAlt	77,121,87	61,5,1	1.87311e-05	0.409,0.55,0.565	0.558,0.96,0.989	-0.328	1.51e-18	0.483721
4	88594963	4042.03	14,11,9	19,18,12	ENSSSCG00000006346	ATF6	3UTR	rs343317618	C>G	HeteroAlt	21,44,36	32,2,0	0.000985558	0.424,0.379,0.429	0.396,0.957,1.0	-0.374	0.000428491	0.614815
4	89132869	27346.54	162,116,136	148,106,128	ENSSSCG00000023957	CFAP126	CDS	rs322536734	C>T	HeteroAlt	166,308,343	1,0,1	0	0.523,0.523,0.515	0.994,1.0,0.997	-0.477	1.31e-98	0.311942
4	89296330	16887.98	3,118,6	339,116,215	ENSSSCG00000006362	USP21	3UTR	rs80928766	A>C	HeteroRef	206,141,83	3,77,93	1.27494e-08	0.009,0.504,0.027	0.986,0.647,0.472	-0.521	2.11114e-14	1.51346
4	89324968	17794.03	125,72,18	98,94,159	ENSSSCG00000006365	DEDD	CDS	rs80922440	T>C	HeteroAlt	222,119,171	1,97,0	1.37851e-08	0.561,0.434,0.102	0.996,0.551,1.0	-0.483	5.2e-16	0.617607
4	89326206	3533.04	9,5,2	12,3,14	ENSSSCG00000006365	DEDD	Intron	rs321473001	A>G	HeteroAlt	33,13,47	0,5,0	4.9116e-07	0.429,0.625,0.125	1.0,0.722,1.0	-0.515	3.56863e-10	0.311927
4	89401387	7731.54	45,24,33	73,42,50	ENSSSCG00000006370	TSTD1	CDS	rs337135523	T>G	HeteroAlt	49,88,28	0,1,0	0	0.381,0.364,0.398	1.0,0.989,1.0	-0.615	1.21148e-06	0.621723
4	89448043	10927.03	47,21,10	71,20,32	ENSSSCG00000006369	F11R	intergenic	rs344438028	T>C	HeteroAlt	74,123,94	62,4,0	4.46762e-07	0.398,0.512,0.238	0.544,0.969,1.0	-0.455	2.53661e-14	0.512195
4	89448306	12218.03	69,22,33	70,33,44	ENSSSCG00000006369	F11R	intergenic	rs80892068	A>G	HeteroAlt	72,120,103	112,6,0	0.000276042	0.496,0.4,0.429	0.391,0.952,1.0	-0.34	3.90101e-09	0.632458
4	89448978	16481.03	77,45,32	94,49,30	ENSSSCG00000006369	F11R	intergenic	rs337955089	T>C	HeteroAlt	97,170,117	98,4,0	2.09602e-06	0.45,0.479,0.516	0.497,0.977,1.0	-0.343	2.87e-20	0.511152
4	89449590	23862.55	164,192,63	225,220,90	ENSSSCG00000006369	F11R	intergenic	rs80947612	G>A	50:50	144,327,275	202,31,0	1.95646e-05	0.422,0.466,0.412	0.416,0.913,1.0	-0.343	1.72e-19	0.659227
4	89702494	768.29	5,2,0	3,1,7	ENSSSCG00000006374	CD244	3UTR	rs196956373	C>T	HeteroAlt	6,6,7	0,1,0	2.54006e-05	0.625,0.667,0.0	1.0,0.857,1.0	-0.522	0.0231409	0.461538
4	89843652	506.03	1,2,0	36,6,11	ENSSSCG00000006379	CD48	3UTR	rs325804675	C>T	HeteroRef	6,7,6	10,8,9	1.25119e-05	0.027,0.25,0.0	0.375,0.467,0.4	-0.322	9.3093e-09	3.63636
4	90262531	10862.03	2,101,2	355,114,192	ENSSSCG00000006388	-	3UTR	rs335223014	G>A	HeteroRef	143,110,138	199,140,147	2.15385e-07	0.006,0.47,0.01	0.418,0.44,0.484	-0.286	4.82e-58	2.3125
4	90556946	6007.57	6,1,11	6,1,2	ENSSSCG00000006396	IGSF9	CDS	rs322106442	A>G	HeteroAlt	68,46,71	1,0,0	1.35099e-05	0.5,0.5,0.846	0.986,1.0,1.0	-0.38	6.37e-40	0.0492611
4	90560929	9535.98	0,7,23	36,13,4	ENSSSCG00000006396	IGSF9	CDS	rs81382307	T>G	HeteroAlt	162,94,64	1,0,85	0.00058703	0.0,0.35,0.852	0.994,1.0,0.43	-0.407	1.4e-21	0.397143
4	90561010	14978.76	14,7,17	20,5,0	ENSSSCG00000006396	IGSF9	CDS	rs81382308	T>C	HeteroAlt	151,109,141	0,0,0	1.53253e-07	0.412,0.583,1.0	1.0,1.0,1.0	-0.335	2.54e-82	0.0569476
4	90562353	995.84	32,3,8	34,35,35	ENSSSCG00000006395	TAGLN2	CDS	rs337945824	A>G	HeteroRef	2,0,0	198,162,198	1.17842e-11	0.485,0.079,0.186	0.01,0.0,0.0	0.247	4.08e-119	14.7111
4	90562476	15042.98	0,10,32	68,24,9	ENSSSCG00000006395	TAGLN2	CDS	rs325989956	A>G	HeteroAlt	175,153,94	0,6,87	3.96183e-05	0.0,0.294,0.78	1.0,0.962,0.519	-0.469	6.58e-26	0.418103
4	90562808	27121.54	61,33,55	49,34,7	ENSSSCG00000006395	TAGLN2	CDS	rs340506767	C>A	HeteroAlt	286,231,280	3,0,0	0	0.555,0.493,0.887	0.99,1.0,1.0	-0.352	2.58e-154	0.0983087
4	90572369	34458.54	445,235,617	561,198,87	ENSSSCG00000006395	TAGLN2	CDS	rs81215320	C>T	HeteroAlt	843,1002,587	6,2,1	0	0.442,0.543,0.876	0.993,0.998,0.998	-0.376	0	0.229284
4	90619482	996.15	42,1,2	60,42,62	ENSSSCG00000006394	CFAP45	CDS	rs334025200	G>A	HeteroRef	0,1,0	122,90,135	7.44308e-06	0.412,0.023,0.031	0.0,0.011,0.0	0.152	2.04e-86	11.1087
4	90619548	675.15	32,1,3	73,34,62	ENSSSCG00000006394	CFAP45	CDS	rs323872208	T>C	HeteroRef	1,0,0	105,112,160	5.77091e-08	0.305,0.029,0.046	0.009,0.0,0.0	0.123	1.2e-98	14.7568
4	92771663	437.20	0,2,0	12,8,10	-	-	intergenic	rs328313509	G>A	HeteroRef	3,6,8	6,0,10	3.57296e-05	0.0,0.2,0.0	0.333,1.0,0.444	-0.526	0.00081122	2.42105
4	92977053	140.57	5,1,1	9,2,3	ENSSSCG00000024970	ETV3	3UTR	rs323679778	T>C	HeteroRef	0,0,0	34,14,11	0.000117273	0.357,0.333,0.25	0.0,0.0,0.0	0.313	1.59454e-13	10.4286
4	92977337	205.88	9,1,1	15,11,8	ENSSSCG00000024970	ETV3	3UTR	rs700435642	A>G	HeteroRef	0,0,0	56,37,21	1.57999e-05	0.375,0.083,0.111	0.0,0.0,0.0	0.19	1.7e-27	13.4545
4	93837649	750.47	27,1,3	20,54,27	ENSSSCG00000006493	PMF1	5UTR,3UTR	rs332940662	A>C	HeteroRef	0,0,0	82,54,52	3.6282e-05	0.574,0.018,0.1	0.0,0.0,0.0	0.231	3.73e-47	9.32258
4	93865590	1167.17	43,1,2	45,77,27	ENSSSCG00000006495	SEMA4A	3UTR	rs327454144	G>A	HeteroRef	0,0,0	109,129,106	1.49732e-05	0.489,0.013,0.069	0.0,0.0,0.0	0.19	1.32e-82	10.7174
4	93865985	687.15	29,2,1	41,31,24	ENSSSCG00000006495	SEMA4A	CDS	rs327518169	A>C	HeteroRef	0,0,0	98,61,70	1.10474e-06	0.414,0.061,0.04	0.0,0.0,0.0	0.172	3.1e-54	10.1562
4	93902641	2598.15	291,1,28	358,462,679	ENSSSCG00000006496	LMNA	CDS	rs80909584	T>C	HeteroRef	4,2,0	1096,675,670	1.01982e-05	0.448,0.002,0.04	0.004,0.003,0.0	0.161	0	12.0859
4	93902749	2577.15	263,1,29	332,396,633	ENSSSCG00000006496	LMNA	CDS	rs80976027	T>C	HeteroRef	8,1,0	1032,656,606	4.7314e-06	0.442,0.003,0.044	0.008,0.002,0.0	0.16	0	12.1026
4	93906878	2680.15	118,0,17	156,117,264	ENSSSCG00000006496	LMNA	CDS	rs80984346	C>T	HeteroRef	7,1,0	544,296,293	1.23307e-06	0.431,0.0,0.06	0.013,0.003,0.0	0.158	1.18e-281	11.6783
4	94272093	367.18	0,1,0	8,13,11	ENSSSCG00000006507	DAP3	Intron	rs324193380	G>A	HeteroRef	4,1,11	8,16,5	0.000116826	0.0,0.071,0.0	0.333,0.059,0.688	-0.336	6.29243e-07	3.58824
4	94574479	5749.76	1,0,0	394,184,308	ENSSSCG00000006519	CLK2	CDS	rs80925249	C>T	HeteroRef	196,14,176	164,246,187	0	0.003,0.0,0.0	0.544,0.054,0.485	-0.36	1.02e-141	3.83204
4	94666722	6510.76	2,0,0	973,718,643	ENSSSCG00000006528	DPM3	3UTR	rs10720348	G>A	HeteroRef	261,40,310	233,566,316	0	0.002,0.0,0.0	0.528,0.066,0.495	-0.363	0	5.62643
4	95733384	5298.76	0,1,0	642,363,454	ENSSSCG00000006561	SLC39A1	3UTR	rs341073433	C>A	HeteroRef	234,24,167	276,375,188	0	0.0,0.003,0.0	0.459,0.06,0.47	-0.329	9.78e-282	5.39437
4	95733433	5398.54	0,1,0	594,334,400	ENSSSCG00000006561	SLC39A1	3UTR	rs318505235	C>T	HeteroRef	196,31,141	264,339,181	0	0.0,0.003,0.0	0.426,0.084,0.438	-0.315	2.85e-268	5.72358
4	95997243	19727.32	230,228,137	200,4,161	ENSSSCG00000022107	CHTOP	CDS	rs323916683	C>A	50:50	269,202,1	245,210,448	0.000368945	0.535,0.983,0.46	0.523,0.49,0.002	0.321	3.18791e-05	1.18838
4	96027765	2004.44	0,8,0	84,21,74	ENSSSCG00000006581	-	5UTR	rs332801712	G>A	HeteroRef	50,8,15	1,74,21	0.000214995	0.0,0.276,0.0	0.98,0.098,0.417	-0.406	8.5e-25	3.39506
4	96028234	12195.98	7,136,5	636,171,323	ENSSSCG00000006581	-	CDS	rs55618512	A>G	HeteroRef	662,71,172	8,530,159	6.14359e-05	0.011,0.443,0.015	0.988,0.118,0.52	-0.386	3.73e-47	1.73504
4	96029381	13666.98	0,127,5	529,170,285	ENSSSCG00000006581	-	3UTR	rs55618514	C>T	HeteroRef	472,49,164	9,452,128	6.24659e-05	0.0,0.428,0.017	0.981,0.098,0.562	-0.399	6.07e-54	1.92534
4	96029512	6475.98	0,43,1	146,53,76	ENSSSCG00000006581	-	3UTR	rs80878691	A>G	HeteroRef	141,18,58	5,126,36	0.00043539	0.0,0.448,0.013	0.966,0.125,0.617	-0.416	8.69844e-12	1.69349
4	96037520	7734.98	3,55,2	166,47,112	ENSSSCG00000006581	-	3UTR	rs55618225	C>T	HeteroRef	148,17,45	1,79,45	0.000665828	0.018,0.539,0.018	0.993,0.177,0.5	-0.365	1.97034e-11	1.66667
4	96037978	1067.05	11,10,16	10,5,16	ENSSSCG00000006581	-	3UTR	rs326751628	C>T	HeteroRef	0,5,0	16,19,8	4.00948e-06	0.524,0.667,0.5	0.0,0.208,0.0	0.494	0.00296711	1.7619
4	96073628	10287.03	423,266,193	551,276,284	ENSSSCG00000006580	S100A2	5UTR	rs332466190	G>A	HeteroRef	10,457,1	368,838,208	1.93007e-10	0.434,0.491,0.405	0.026,0.353,0.005	0.315	1.81e-79	1.87037
4	96098299	10292.03	1971,1721,1664	1692,1448,1683	ENSSSCG00000006577	S100A5	5UTR		C>A	HeteroRef	30,1766,11	2136,2145,2018	3.0425e-13	0.538,0.543,0.497	0.014,0.452,0.005	0.369	1.99e-188	1.5527
4	96098490	2416.03	24,19,13	29,30,25	ENSSSCG00000006577	S100A5	Intron		C>T	HeteroRef	0,35,0	58,37,77	0.000567537	0.453,0.388,0.342	0.0,0.486,0.0	0.232	8.17e-19	2.81319
4	96098903	1209.03	18,17,11	34,37,26	ENSSSCG00000006577	S100A5	Intron		A>C	HeteroRef	0,13,0	44,47,85	1.79392e-06	0.346,0.315,0.297	0.0,0.217,0.0	0.247	7.51e-32	4.62712
4	96099550	13529.98	122,2462,98	5921,2971,5222	ENSSSCG00000006577	S100A5	CDS	rs81212475	C>T	HeteroRef	3393,794,1480	93,6011,1864	0.000347385	0.02,0.453,0.018	0.973,0.117,0.443	-0.347	0	2.64487
4	97272334	7298.76	0,1,1	1099,559,1037	ENSSSCG00000006612	S100A10	3UTR	rs10720159	C>T	HeteroRef	498,49,457	425,617,370	0	0.0,0.002,0.001	0.54,0.074,0.553	-0.388	0	4.0825
4	97272433	6736.97	1,2,1	699,355,687	ENSSSCG00000006612	S100A10	3UTR	rs10720160	A>G	HeteroRef	298,36,270	218,355,249	0	0.001,0.006,0.001	0.578,0.092,0.52	-0.394	4.29e-264	4.21546
4	97272778	1715.03	17,13,21	28,13,18	ENSSSCG00000006612	S100A10	3UTR	rs327387012	T>C	HeteroRef	1,12,0	70,13,64	8.90029e-05	0.378,0.5,0.538	0.014,0.48,0.0	0.307	5.53e-18	3.21875
4	97398667	12457.03	158,135,94	145,127,80	ENSSSCG00000026427	RORC	3UTR	rs337189454	C>T	HeteroRef	2,132,1	221,140,303	8.69409e-09	0.521,0.515,0.54	0.009,0.485,0.003	0.36	2.21e-36	1.94636
4	97499020	454.03	7,3,6	5,4,2	ENSSSCG00000040872	RIIAD1	Intron		C>T	HeteroRef	0,2,0	11,2,14	6.57374e-05	0.583,0.429,0.75	0.0,0.5,0.0	0.421	0.00752631	2.11111
4	97534145	3446.76	1,0,0	128,120,78	ENSSSCG00000006619	SNX27	3UTR	rs332031778	G>A	HeteroRef	69,4,57	81,99,58	3.27258e-11	0.008,0.0,0.0	0.46,0.039,0.496	-0.329	1.27e-60	4.30534
4	97649636	2379.55	1,0,0	87,39,27	ENSSSCG00000006620	TUFT1	3UTR	rs336674963	C>T	HeteroRef	41,8,42	44,72,42	7.25683e-11	0.011,0.0,0.0	0.482,0.1,0.5	-0.357	1.04e-27	3.38043
4	97705316	5527.76	1,0,0	173,150,77	ENSSSCG00000006620	TUFT1	3UTR	rs335931316	C>T	HeteroRef	101,9,116	110,225,128	5.53856e-12	0.006,0.0,0.0	0.479,0.038,0.475	-0.329	1.08e-82	3.80176
4	104578049	555.74	0,0,1	11,13,6	ENSSSCG00000006742	MAB21L3	3UTR	rs320141709	T>C	HeteroRef	8,6,8	5,6,6	8.84688e-09	0.0,0.0,0.143	0.615,0.5,0.571	-0.515	0.0041236	2.04348
4	104983489	885	4,8,7	0,0,0	ENSSSCG00000006745	CASQ2	intergenic		G>A	HeteroAlt	6,2,3	11,3,1	9.82189e-08	1.0,1.0,1.0	0.353,0.4,0.75	0.499	0.0253473	0.5
4	104983598	991.80	4,9,9	0,0,0	ENSSSCG00000006745	CASQ2	intergenic		C>T	HeteroAlt	8,1,1	9,2,2	1.09319e-08	1.0,1.0,1.0	0.471,0.333,0.333	0.621	0.00462068	0.40625
4	104983817	1185.60	12,7,7	0,0,0	ENSSSCG00000006745	CASQ2	intergenic		A>G	HeteroAlt	11,1,3	14,2,4	8.14321e-10	1.0,1.0,1.0	0.44,0.333,0.429	0.599	0.00717149	0.487805
4	104992132	272.92	11,1,2	13,18,9	ENSSSCG00000006746	VANGL1	intergenic	rs80932066	C>T	HeteroRef	0,1,0	40,22,50	1.97541e-05	0.458,0.053,0.182	0.0,0.043,0.0	0.216	2.94e-26	10.1333
4	104994948	1533.08	11,4,4	0,0,0	ENSSSCG00000006746	VANGL1	intergenic	rs346222824	T>C	HeteroAlt	5,10,17	10,3,0	0.000388379	1.0,1.0,1.0	0.333,0.769,1.0	0.299	2.03417e-06	0.254902
4	104996692	2680.03	7,27,23	8,0,0	ENSSSCG00000006746	VANGL1	3UTR	rs339701216	A>G	HeteroAlt	6,12,14	17,17,13	0.000199307	0.467,1.0,1.0	0.261,0.414,0.519	0.424	0.00460653	0.617978
4	104997203	1835.78	15,17,4	0,0,0	ENSSSCG00000006746	VANGL1	3UTR	rs318323293	A>G	HeteroAlt	7,7,9	8,8,5	2.00786e-09	1.0,1.0,1.0	0.467,0.467,0.643	0.475	2.15179e-05	0.355932
4	104998186	139.59	4,1,2	3,2,5	ENSSSCG00000006746	VANGL1	3UTR	rs334216738	C>T	HeteroRef	0,0,0	10,8,10	6.93666e-05	0.571,0.333,0.286	0.0,0.0,0.0	0.397	3.81514e-06	5.42857
4	105072869	1280.17	2,1,11	1,0,0	-	-	intergenic	rs1108818759	A>G	HeteroAlt	19,2,7	0,5,17	0.000789636	0.667,1.0,1.0	1.0,0.286,0.292	0.363	0.0184401	0.547619
4	105540965	9255.62	65,54,75	0,0,0	ENSSSCG00000006748	TSPAN2	3UTR	rs346137813	T>C	HeteroAlt	24,25,35	32,2,0	0.000236146	1.0,1.0,1.0	0.429,0.926,1.0	0.215	2.1e-43	0.122302
4	105541519	12249.15	103,105,64	0,0,0	ENSSSCG00000006748	TSPAN2	3UTR	rs339352348	A>G	HeteroAlt	31,50,46	37,4,0	6.09243e-05	1.0,1.0,1.0	0.456,0.926,1.0	0.206	2.61e-65	0.102757
4	105542043	10181.94	83,82,54	1,1,0	ENSSSCG00000006748	TSPAN2	3UTR	rs323775017	G>A	HeteroAlt	22,38,28	29,4,0	0.000153886	0.988,0.988,1.0	0.431,0.905,1.0	0.213	5.72e-49	0.114007
4	105787954	3180.85	25,17,13	0,0,0	ENSSSCG00000006751	SIKE1	3UTR	rs341310509	T>A	HeteroAlt	10,22,15	8,3,0	0.000315122	1.0,1.0,1.0	0.556,0.88,1.0	0.188	1.12e-17	0.107843
4	105788066	5360.05	24,41,24	0,0,0	ENSSSCG00000006751	SIKE1	3UTR	rs321705010	T>C	HeteroAlt	21,29,26	9,3,0	0.000222947	1.0,1.0,1.0	0.7,0.906,1.0	0.131	1.32e-30	0.0727273
4	105790518	1723.78	16,9,7	0,0,0	ENSSSCG00000006751	SIKE1	3UTR	rs322715535	A>G	HeteroAlt	6,8,13	8,3,0	0.000146999	1.0,1.0,1.0	0.429,0.727,1.0	0.281	9.63129e-09	0.186441
4	105844622	37586.15	460,296,274	0,0,1	ENSSSCG00000006752	CSDE1	3UTR	rs319788617	T>C	HeteroAlt	219,315,234	154,16,0	1.19241e-06	1.0,1.0,0.996	0.587,0.952,1.0	0.153	2.54e-294	0.0951057
4	105845439	41468.15	1387,1260,903	1,1,0	ENSSSCG00000006752	CSDE1	3UTR	rs328811941	A>G	HeteroAlt	463,968,724	466,63,1	5.9618e-06	0.999,0.999,1.0	0.498,0.939,0.999	0.188	0	0.0932515
4	105853788	25360.15	201,144,138	0,0,0	ENSSSCG00000032477	NRAS	3UTR	rs328570159	A>G	HeteroAlt	71,149,76	48,11,0	3.34998e-07	1.0,1.0,1.0	0.597,0.931,1.0	0.157	1.5e-136	0.0757381
4	108625474	12148.32	1,106,17	246,136,153	ENSSSCG00000006783	DDX20	3UTR	rs341158259	C>A	HeteroRef	196,20,107	0,164,81	0.000803114	0.004,0.438,0.1	1.0,0.109,0.569	-0.379	1.97e-21	1.74497
4	108674398	2548.03	0,1,5	66,44,39	ENSSSCG00000006785	RAP1A	3UTR	rs342686595	G>A	HeteroRef	40,22,29	26,21,19	0	0.0,0.022,0.114	0.606,0.512,0.604	-0.529	2.38235e-11	2.21649
4	108674445	1470.54	0,0,2	65,35,33	ENSSSCG00000006785	RAP1A	3UTR	rs337800908	G>T	HeteroRef	24,17,15	23,21,19	0	0.0,0.0,0.057	0.511,0.447,0.441	-0.447	4.76e-18	3.37931
4	108674568	1977.03	0,0,13	67,27,16	ENSSSCG00000006785	RAP1A	3UTR	rs338772599	T>C	HeteroRef	28,15,18	31,17,20	6.46908e-05	0.0,0.0,0.448	0.475,0.469,0.474	-0.323	5.70062e-11	2.40541
4	108857200	7032.54	70,50,36	0,0,0	ENSSSCG00000006787	TMIGD3	CDS	rs80922198	T>C	HeteroAlt	26,27,13	28,22,19	0	1.0,1.0,1.0	0.481,0.551,0.406	0.52	2.99e-19	0.310811
4	108857605	3893.54	81,57,8	68,90,66	ENSSSCG00000006787	TMIGD3	3UTR	rs196953492	C>T	HeteroRef	1,0,0	95,95,69	1.38157e-13	0.544,0.388,0.108	0.01,0.0,0.0	0.343	7.25e-41	3.28571
4	108904943	27699.03	345,197,302	331,178,274	ENSSSCG00000006790	WDR77	CDS	rs333323790	G>A	HeteroAlt	319,600,281	300,37,1	2.25039e-06	0.51,0.525,0.524	0.515,0.942,0.996	-0.298	1.72e-60	0.548434
4	109006501	231.66	7,2,3	13,1,5	ENSSSCG00000006793	-	CDS		T>C	HeteroRef	0,0,0	15,17,5	7.56299e-07	0.35,0.667,0.375	0.0,0.0,0.0	0.464	9.51327e-08	4.66667
4	109017438	314.54	7,4,4	18,6,6	ENSSSCG00000006793	-	CDS	rs340886205	T>C	HeteroRef	0,0,0	24,29,20	2.19835e-08	0.28,0.4,0.4	0.0,0.0,0.0	0.36	5.45e-16	6.86667
4	109018122	183.54	7,2,3	19,7,12	ENSSSCG00000006793	-	CDS	rs80904692	T>C	HeteroRef	0,1,0	26,35,20	1.06672e-05	0.269,0.222,0.2	0.0,0.028,0.0	0.221	2.81e-20	9.15385
4	109019924	251.77	6,6,1	17,6,18	ENSSSCG00000006793	-	CDS	rs325186884	C>A	HeteroRef	0,0,0	34,36,24	6.15983e-06	0.261,0.5,0.053	0.0,0.0,0.0	0.271	1.14e-23	10.3846
4	109036467	4674.54	28,96,54	29,72,30	ENSSSCG00000023706	CHIA	CDS	rs80978288	G>C	HeteroRef	1,0,0	70,59,98	0	0.491,0.571,0.643	0.014,0.0,0.0	0.564	1.12364e-14	2
4	109037784	1289.54	16,18,18	13,24,10	ENSSSCG00000023706	CHIA	CDS	rs80913848	G>A	HeteroRef	0,1,0	54,30,77	0	0.552,0.429,0.643	0.0,0.032,0.0	0.53	8.45e-22	3.92453
4	109038093	1112.54	9,19,13	14,14,6	ENSSSCG00000023706	CHIA	CDS	rs322439142	A>C	HeteroRef	0,0,0	52,30,58	0	0.391,0.576,0.684	0.0,0.0,0.0	0.55	1.18e-19	4.2439
4	109041060	1206.54	14,16,17	8,17,10	ENSSSCG00000023706	CHIA	CDS	rs80990680	T>C	HeteroRef	0,0,0	45,24,47	0	0.636,0.485,0.63	0.0,0.0,0.0	0.584	1.45774e-13	3.21277
4	109043904	680.54	5,7,17	10,8,3	ENSSSCG00000023706	CHIA	CDS	rs324822912	A>G	HeteroRef	0,1,0	31,26,31	2.51199e-10	0.333,0.467,0.85	0.0,0.037,0.0	0.538	2.07434e-11	3.63333
4	109046388	339.10	7,3,3	0,3,8	ENSSSCG00000023706	CHIA	CDS	rs341605448	T>C	HeteroRef	0,2,0	25,10,25	5.41632e-06	1.0,0.5,0.273	0.0,0.167,0.0	0.535	1.55423e-09	4.73333
4	109142981	7723.54	114,142,62	116,160,114	ENSSSCG00000025704	DENND2D	3UTR		A>G	HeteroRef	1,0,0	150,217,145	0	0.496,0.47,0.352	0.007,0.0,0.0	0.437	1.7e-62	2.82759
4	109143364	5528.54	97,77,32	71,92,53	ENSSSCG00000025704	DENND2D	3UTR		A>G	HeteroRef	0,1,0	104,118,109	0	0.577,0.456,0.376	0.0,0.008,0.0	0.467	3.27e-35	2.64251
4	109205662	398.81	5,7,4	9,7,5	ENSSSCG00000026922	DRAM2	intergenic	rs327235930	T>C	HeteroRef	0,0,0	7,13,4	8.43756e-08	0.357,0.5,0.444	0.0,0.0,0.0	0.434	0.000204761	2.8125
4	109306750	4984.76	170,3,54	149,189,78	ENSSSCG00000006800	CD53	3UTR	rs328880732	T>A	HeteroRef	1,1,0	97,158,141	1.59237e-09	0.533,0.016,0.409	0.01,0.006,0.0	0.314	5.55e-73	3.54585
4	109307233	3509.76	93,1,34	110,116,49	ENSSSCG00000006800	CD53	3UTR	rs342724704	C>T	HeteroRef	0,1,0	66,119,88	3.9544e-09	0.458,0.009,0.41	0.0,0.008,0.0	0.289	2.41e-58	4.24806
4	110062020	2294.15	2,84,4	263,86,167	ENSSSCG00000006813	STRIP1	3UTR	rs333542129	A>G	HeteroRef	0,0,0	351,251,308	0.000340642	0.008,0.494,0.023	0.0,0.0,0.0	0.175	5.05e-258	15.8444
4	110093427	3649.15	10,352,5	799,374,531	ENSSSCG00000006816	AHCYL1	3UTR	rs319866845	T>G	HeteroRef	2,2,2	781,741,543	0.000985974	0.012,0.485,0.009	0.003,0.003,0.004	0.166	0	10.1046
4	110179983	1253.76	41,2,10	52,43,15	ENSSSCG00000037449	CSF1	3UTR		T>A	HeteroRef	1,2,0	78,107,169	3.0861e-10	0.441,0.044,0.4	0.013,0.018,0.0	0.285	1.36e-71	8.28571
4	110180266	15301.74	77,0,35	3,48,2	ENSSSCG00000037449	CSF1	3UTR		A>G	HeteroAlt	72,109,167	0,1,0	0.000466355	0.963,0.0,0.946	1.0,0.991,1.0	-0.361	1.02e-71	0.117391
4	110331447	1941	6,1,5	0,9,5	ENSSSCG00000006820	EPS8L3	Intron	rs340515620	T>C	HeteroAlt	14,15,19	0,0,0	3.99012e-05	1.0,0.1,0.5	1.0,1.0,1.0	-0.467	8.92309e-08	0.233333
4	110331854	36176.52	1198,9,641	7,296,187	ENSSSCG00000006820	EPS8L3	CDS	rs81214655	C>T	HeteroAlt	511,947,443	1,8,0	1.69206e-05	0.994,0.03,0.774	0.998,0.992,1.0	-0.397	0	0.133102
4	110332815	34065.52	1265,21,671	10,399,193	ENSSSCG00000006821	GSTM3	CDS	rs81214657	C>T	HeteroAlt	509,1024,462	1,19,0	3.05409e-05	0.992,0.05,0.777	0.998,0.982,1.0	-0.387	0	0.157389
4	110378156	5474.52	54,0,9	0,33,9	ENSSSCG00000038258	-	Intron	rs333420067	C>T	HeteroAlt	34,20,47	0,1,0	2.05164e-05	1.0,0.0,0.5	1.0,0.952,1.0	-0.484	4.1e-17	0.262195
4	110378329	5435.52	51,0,4	0,31,8	ENSSSCG00000038258	-	Intron	rs342986416	C>T	HeteroAlt	26,24,58	0,0,0	3.78204e-06	1.0,0.0,0.333	1.0,1.0,1.0	-0.556	2.67e-18	0.239264
4	110378387	7488.44	60,3,11	1,35,9	ENSSSCG00000038258	-	Intron	rs336649012	T>C	HeteroAlt	49,40,71	0,3,0	4.19622e-05	0.984,0.079,0.55	1.0,0.93,1.0	-0.439	1.64e-28	0.205128
4	110378576	11246.52	92,1,13	0,39,14	ENSSSCG00000038258	-	Intron	rs344951205	G>A	HeteroAlt	68,63,98	1,0,0	6.15312e-06	1.0,0.025,0.481	0.986,1.0,1.0	-0.493	4.66e-46	0.161194
4	110378687	10542.52	66,0,19	0,29,11	ENSSSCG00000038258	-	Intron	rs322325306	G>T	HeteroAlt	82,45,103	0,0,0	2.31208e-05	1.0,0.0,0.633	1.0,1.0,1.0	-0.456	3e-48	0.126984
4	110378750	8466.52	55,0,15	0,24,12	ENSSSCG00000038258	-	Intron	rs340061092	A>G	HeteroAlt	58,37,88	0,0,0	1.3445e-05	1.0,0.0,0.556	1.0,1.0,1.0	-0.481	2.58e-37	0.142292
4	110493819	18562.76	89,25,46	3,36,53	ENSSSCG00000031125	AMPD2	3UTR		T>C	HeteroAlt	157,111,179	0,2,0	4.87803e-10	0.967,0.41,0.465	1.0,0.982,1.0	-0.38	1.24e-83	0.15486
4	110493879	1493.76	2,24,33	57,14,28	ENSSSCG00000031125	AMPD2	3UTR		A>G	HeteroRef	0,3,0	133,93,153	8.26739e-09	0.034,0.632,0.541	0.0,0.031,0.0	0.392	1.14e-71	7.70968
4	110519363	693.83	8,2,2	1,8,2	ENSSSCG00000006823	GNAT2	Intron		A>G	HeteroAlt	4,4,7	0,0,0	1.70327e-05	0.889,0.2,0.5	1.0,1.0,1.0	-0.47	0.00944417	0.407407
4	110633841	1684.01	25,27,5	22,0,32	ENSSSCG00000006828	ATXN7L2	3UTR	rs338732480	C>T	HeteroRef	1,0,0	43,64,37	7.92155e-09	0.532,1.0,0.135	0.023,0.0,0.0	0.548	2.13e-18	3.41379
4	110783600	17762.76	161,46,79	2,50,11	ENSSSCG00000006831	SORT1	CDS	rs80915685	C>T	HeteroAlt	122,113,79	1,0,0	2.54646e-06	0.988,0.479,0.878	0.992,1.0,1.0	-0.216	4.25e-96	0.106667
4	110791097	27606.15	202,63,117	3,80,4	ENSSSCG00000006831	SORT1	CDS	rs704563920	C>A	HeteroAlt	176,133,185	1,0,0	0.000194958	0.985,0.441,0.967	0.994,1.0,1.0	-0.2	4.22e-142	0.100457
4	110857813	1578.15	3,101,4	616,200,470	ENSSSCG00000006835	SARS	CDS	rs80939457	T>A	HeteroRef	0,0,0	561,434,436	0.000117573	0.005,0.336,0.008	0.0,0.0,0.0	0.116	0	25.1574
4	110966566	25286.76	214,53,122	2,46,20	ENSSSCG00000018682	RF01268	3UTR	rs328774132	T>G	HeteroAlt	128,154,90	0,0,0	1.08895e-07	0.991,0.535,0.859	1.0,1.0,1.0	-0.205	5.3e-128	0.0893561
4	110966620	20568.76	167,48,91	3,36,11	ENSSSCG00000018682	RF01268	3UTR	rs338311739	A>G	HeteroAlt	110,133,82	0,0,0	1.57051e-07	0.982,0.571,0.892	1.0,1.0,1.0	-0.185	8.26e-110	0.0792393
4	110967056	7906.76	47,39,32	1,23,14	ENSSSCG00000018682	RF01268	3UTR	rs322647577	C>T	HeteroAlt	71,46,19	0,1,0	1.04225e-07	0.979,0.629,0.696	1.0,0.979,1.0	-0.225	3.48e-36	0.153543
4	110967213	5623.45	44,10,25	0,8,3	ENSSSCG00000018682	RF01268	3UTR	rs323663309	T>C	HeteroAlt	38,36,21	0,0,0	0.000776171	1.0,0.556,0.893	1.0,1.0,1.0	-0.184	4.31e-33	0.0632184
4	110967574	21075.76	179,34,108	2,42,13	ENSSSCG00000018682	RF01268	3UTR	rs338255483	A>T	HeteroAlt	93,133,72	0,0,0	6.66064e-06	0.989,0.447,0.893	1.0,1.0,1.0	-0.224	1.29e-103	0.092084
4	110967629	18600.76	162,34,100	3,56,19	ENSSSCG00000018682	RF01268	3UTR	rs325674473	A>G	HeteroAlt	108,108,68	0,0,0	1.35585e-06	0.982,0.378,0.84	1.0,1.0,1.0	-0.267	2.79e-85	0.134483
4	110967737	22517.76	224,32,111	3,33,16	ENSSSCG00000018682	RF01268	3UTR	rs330078527	A>G	HeteroAlt	116,164,81	2,0,0	2.77143e-06	0.987,0.492,0.874	0.983,1.0,1.0	-0.21	2.37e-128	0.0741758
4	111094896	98.25	2,7,2	34,12,18	ENSSSCG00000006841	CLCC1	CDS	rs319553316	A>G	HeteroRef	0,0,0	52,31,49	7.88154e-05	0.056,0.368,0.1	0.0,0.0,0.0	0.175	7.72e-38	17.8182
4	111096871	7021.15	53,29,24	0,0,0	ENSSSCG00000006841	CLCC1	CDS	rs331995897	A>G	HeteroAlt	44,29,50	27,1,0	0.000210066	1.0,1.0,1.0	0.62,0.967,1.0	0.138	4.62e-36	0.122271
4	111098610	449.16	1,18,2	83,25,27	ENSSSCG00000006841	CLCC1	CDS	rs345284416	C>T	HeteroRef	0,1,0	64,43,56	0.000172012	0.012,0.419,0.069	0.0,0.023,0.0	0.159	1.05e-53	13.5455
4	111100462	1955.15	1,73,9	157,92,115	ENSSSCG00000006841	CLCC1	3UTR	rs337220843	G>T	HeteroRef	1,0,1	119,136,123	7.41699e-06	0.006,0.442,0.073	0.008,0.0,0.008	0.168	1.6e-115	8.72941
4	111100918	1957.39	1,71,5	129,71,52	ENSSSCG00000006841	CLCC1	3UTR	rs320294435	A>G	HeteroRef	1,1,0	110,99,96	2.74471e-05	0.008,0.5,0.088	0.009,0.01,0.0	0.192	4.1e-80	7.05063
4	111102710	1128.76	1,33,10	95,35,52	ENSSSCG00000006841	CLCC1	3UTR	rs319772513	G>A	HeteroRef	1,0,0	109,75,55	1.23139e-06	0.01,0.485,0.161	0.009,0.0,0.0	0.216	6.04e-68	9.35556
4	111271272	322.65	8,1,6	12,4,10	ENSSSCG00000006845	STXBP3	CDS	rs330484357	C>T	HeteroRef	0,0,0	36,19,18	1.89995e-08	0.4,0.2,0.375	0.0,0.0,0.0	0.325	3.62e-15	6.6
4	111340264	1329.15	1,51,1	181,62,102	ENSSSCG00000006845	STXBP3	CDS	rs80792218	C>T	HeteroRef	0,1,0	200,145,201	0.000930914	0.005,0.451,0.01	0.0,0.007,0.0	0.153	3.06e-163	16.5
4	112201294	2211.98	0,0,7	72,19,8	ENSSSCG00000023187	-	3UTR	rs80879681	C>T	HeteroRef	23,21,23	22,20,0	8.34051e-06	0.0,0.0,0.467	0.511,0.512,1.0	-0.519	4.89211e-06	1.90541
4	112201968	2443.98	0,0,15	82,41,17	ENSSSCG00000023187	-	3UTR	rs338295533	G>A	HeteroRef	19,29,23	26,36,0	6.53317e-05	0.0,0.0,0.469	0.422,0.446,1.0	-0.467	8.17962e-12	2.34884
4	112202059	1338.98	0,0,9	108,58,19	ENSSSCG00000023187	-	3UTR	rs712552316	C>T	HeteroRef	5,23,18	29,48,0	0.000951122	0.0,0.0,0.321	0.147,0.324,1.0	-0.383	3.03e-31	4.76364
4	112202180	3733.98	0,0,22	159,66,27	ENSSSCG00000023187	-	3UTR	rs334823201	T>G	HeteroRef	27,35,49	35,55,0	5.9236e-06	0.0,0.0,0.449	0.435,0.389,1.0	-0.458	8.84e-22	2.57143
4	112202212	1434.15	54,2,2	68,57,37	ENSSSCG00000023187	-	3UTR	rs700954423	C>T	HeteroRef	0,0,0	49,78,36	7.52794e-06	0.443,0.034,0.051	0.0,0.0,0.0	0.176	2.22e-42	5.60345
4	112202231	1483.15	54,1,1	48,50,33	ENSSSCG00000023187	-	3UTR	rs344819176	A>C	HeteroRef	0,1,0	46,72,38	0.000441625	0.529,0.02,0.029	0.0,0.014,0.0	0.188	2.59e-35	5.03509
4	112202313	1425.15	61,2,1	95,86,45	ENSSSCG00000023187	-	3UTR	rs346372854	A>C	HeteroRef	0,1,0	73,139,69	1.39812e-05	0.391,0.023,0.022	0.0,0.007,0.0	0.143	2.94e-76	7.8
4	117064695	4484.54	36,27,16	0,0,4	ENSSSCG00000029849	S1PR1	3UTR	rs1114152349	T>C	HeteroAlt	27,24,22	19,1,20	0.000335394	1.0,1.0,0.8	0.587,0.96,0.524	0.243	1.21662e-14	0.289474
4	117497008	2161.76	0,0,7	248,184,131	ENSSSCG00000006862	VCAM1	3UTR	rs320490372	A>G	HeteroRef	33,3,49	57,126,51	2.14777e-09	0.0,0.0,0.051	0.367,0.023,0.49	-0.276	1.33e-123	8.66304
4	117497151	2702.76	0,0,13	372,247,154	ENSSSCG00000006862	VCAM1	3UTR	rs692360068	G>A	HeteroRef	54,2,51	93,159,52	1.01825e-07	0.0,0.0,0.078	0.367,0.012,0.495	-0.266	2.07e-168	8.975
4	117497262	1129.76	0,0,4	207,108,81	ENSSSCG00000006862	VCAM1	3UTR	rs338067173	C>T	HeteroRef	25,3,23	42,79,37	1.57412e-10	0.0,0.0,0.047	0.373,0.037,0.383	-0.249	6.46e-91	10.0727
4	117497706	2049.72	0,0,7	166,60,65	ENSSSCG00000006862	VCAM1	CDS	rs333180947	T>A	HeteroRef	33,2,45	59,54,44	6.29881e-07	0.0,0.0,0.097	0.359,0.036,0.506	-0.268	6.48e-55	5.14943
4	117503652	2104.98	0,10,1	74,8,26	ENSSSCG00000006862	VCAM1	CDS	rs330067253	C>T	HeteroRef	22,17,25	36,16,0	0.000429913	0.0,0.556,0.037	0.379,0.515,1.0	-0.434	2.94309e-08	2.13333
4	122189268	1231.51	15,7,7	2,7,3	ENSSSCG00000036509	RWDD3	Intron		T>A	HeteroRef	8,9,0	14,16,28	0.000846693	0.882,0.5,0.7	0.364,0.36,0.0	0.453	0.0258576	1.52174
4	122190826	6978.32	80,14,71	2,19,13	ENSSSCG00000036509	RWDD3	CDS	rs336315999	C>T	50:50	39,36,0	56,40,53	0.000216313	0.976,0.424,0.845	0.411,0.474,0.0	0.454	0.00558098	0.7625
4	122191385	1116.03	7,14,3	0,0,0	ENSSSCG00000036509	RWDD3	Intron	rs339199488	A>G	HeteroAlt	5,4,2	3,3,3	1.38001e-06	1.0,1.0,1.0	0.625,0.571,0.4	0.468	8.86786e-05	0.257143
4	122191597	3212.31	41,17,21	0,7,6	ENSSSCG00000036509	RWDD3	Intron	rs332840276	T>C	HeteroAlt	16,15,0	12,14,32	0.000168121	1.0,0.708,0.778	0.571,0.517,0.0	0.466	0.00374537	0.645455
4	122203032	7381.03	90,34,49	0,0,18	ENSSSCG00000036509	RWDD3	CDS	rs342663817	A>G	HeteroAlt	35,34,25	37,42,37	4.12735e-12	1.0,1.0,0.731	0.486,0.447,0.403	0.465	3.10079e-11	0.501873
4	122233687	2085.76	12,11,19	0,0,1	ENSSSCG00000039854	-	3UTR	rs319480401	T>C	HeteroAlt	7,15,2	18,0,6	6.64837e-05	1.0,1.0,0.95	0.28,1.0,0.25	0.473	1.72371e-05	0.378788
4	122450934	10379.54	79,49,79	0,0,9	ENSSSCG00000006885	ALG14	CDS	rs80853073	A>G	HeteroAlt	38,65,16	37,1,22	0.000524644	1.0,1.0,0.898	0.507,0.985,0.421	0.328	3.01e-38	0.211656
4	123388473	154.20	5,2,1	2,5,10	ENSSSCG00000037549	GCLM	3UTR	rs699906325	C>T	HeteroRef	1,0,0	23,16,6	0.000419278	0.714,0.286,0.091	0.042,0.0,0.0	0.35	3.17583e-10	6.88889
4	123388741	918.03	0,0,2	28,16,5	ENSSSCG00000037549	GCLM	3UTR	rs345224025	T>C	HeteroRef	9,14,8	15,10,6	1.40327e-07	0.0,0.0,0.286	0.375,0.583,0.571	-0.415	9.80689e-06	2.42424
4	123389755	6515.03	2,2,45	142,110,41	ENSSSCG00000037549	GCLM	3UTR	rs322400622	T>C	HeteroRef	58,66,52	55,58,48	1.1576e-05	0.014,0.018,0.523	0.513,0.532,0.52	-0.337	1.52e-18	2.01778
4	123406215	5719.03	1,0,64	188,114,44	ENSSSCG00000006892	DNTTIP2	CDS	rs342774968	C>T	HeteroRef	89,44,35	43,50,81	0.000195921	0.005,0.0,0.593	0.674,0.468,0.302	-0.282	1.33e-25	2.23176
4	123408174	5626.03	1,0,52	173,107,33	ENSSSCG00000006892	DNTTIP2	CDS	rs326528824	A>G	HeteroRef	84,47,33	40,40,68	0.000130196	0.006,0.0,0.612	0.677,0.54,0.327	-0.309	7.2e-21	2.12442
4	123408738	4823.03	1,0,34	55,26,23	ENSSSCG00000006892	DNTTIP2	3UTR	rs323961055	T>A	50:50	62,34,34	41,38,21	0.000776601	0.018,0.0,0.596	0.602,0.472,0.618	-0.359	0.0423302	1.23636
4	123409014	4423.03	0,0,26	69,41,20	ENSSSCG00000006892	DNTTIP2	3UTR	rs326649082	G>T	HeteroRef	55,36,34	45,28,31	6.26645e-05	0.0,0.0,0.565	0.55,0.563,0.523	-0.357	2.33617e-05	1.54967
4	123409448	1749.54	0,1,9	124,101,67	ENSSSCG00000006892	DNTTIP2	3UTR	rs338282939	T>C	HeteroRef	0,23,42	117,39,35	0.000757499	0.0,0.01,0.118	0.0,0.371,0.545	-0.263	7.64e-67	6.44
4	123409717	4091.54	1,0,22	215,210,149	ENSSSCG00000006892	DNTTIP2	3UTR	rs321151513	C>T	HeteroRef	3,75,73	224,139,60	0.000515633	0.005,0.0,0.129	0.013,0.35,0.549	-0.26	8.28e-128	5.72989
4	124741279	4461.76	33,17,23	0,0,1	ENSSSCG00000006903	RPAP2	CDS	rs337895742	C>T	HeteroAlt	18,20,31	16,20,0	6.84739e-06	1.0,1.0,0.958	0.529,0.5,1.0	0.31	4.22e-15	0.260563
4	124741468	2795.09	20,7,17	0,0,1	ENSSSCG00000006903	RPAP2	CDS	rs318993943	T>C	HeteroAlt	13,12,17	15,6,0	7.66547e-05	1.0,1.0,0.944	0.464,0.667,1.0	0.271	7.34822e-10	0.255814
4	124741549	3096.82	19,12,15	0,0,1	ENSSSCG00000006903	RPAP2	CDS	rs330276572	G>A	HeteroAlt	14,13,26	22,10,0	4.51525e-05	1.0,1.0,0.938	0.389,0.565,1.0	0.328	9.21589e-09	0.333333
4	125309095	3776.03	0,0,12	23,7,12	ENSSSCG00000006911	TGFBR3	3UTR		T>A	HeteroAlt	60,19,34	0,11,24	2.61044e-05	0.0,0.0,0.5	1.0,0.633,0.586	-0.573	0.000732096	0.616
4	125309160	1665.69	0,0,2	26,10,21	ENSSSCG00000006911	TGFBR3	3UTR	rs333125612	A>G	HeteroRef	30,1,32	33,32,25	2.44982e-05	0.0,0.0,0.087	0.476,0.03,0.561	-0.327	1.78356e-08	2.26154
4	125309823	2277.76	0,0,2	68,26,36	ENSSSCG00000006911	TGFBR3	3UTR	rs330119686	G>A	HeteroRef	41,1,43	27,41,44	6.79317e-07	0.0,0.0,0.053	0.603,0.024,0.494	-0.356	1.28e-17	2.78161
4	125854948	6717.76	44,39,25	0,0,0	ENSSSCG00000022534	ZNF644	3UTR		A>G	HeteroAlt	20,37,51	31,5,0	0.000146671	1.0,1.0,1.0	0.392,0.881,1.0	0.242	8.42e-30	0.166667
4	125855601	14466.15	114,97,47	0,0,0	ENSSSCG00000022534	ZNF644	3UTR		G>A	HeteroAlt	41,77,66	41,5,0	5.83351e-05	1.0,1.0,1.0	0.5,0.939,1.0	0.187	7.38e-72	0.104072
4	129104758	1194.76	27,18,1	13,23,32	ENSSSCG00000022032	-	3UTR	rs344432962	A>T	HeteroRef	0,1,0	44,34,45	5.57823e-07	0.675,0.439,0.03	0.0,0.029,0.0	0.372	1.02e-20	4.06383
4	129107969	782.18	2,27,1	69,12,16	ENSSSCG00000022032	-	3UTR	rs322896809	C>G	HeteroRef	0,0,0	47,31,51	0.000865748	0.028,0.692,0.059	0.0,0.0,0.0	0.26	1.68e-34	7.53333
4	129258934	2565.76	8,6,15	15,5,0	ENSSSCG00000030125	SELENOF	5UTR	rs341160908	C>A	HeteroAlt	21,20,12	0,0,0	1.28201e-05	0.348,0.545,1.0	1.0,1.0,1.0	-0.369	8.30871e-10	0.243902
4	130653713	1444.15	1,52,2	134,36,47	ENSSSCG00000025691	BCL10	3UTR		G>A	HeteroRef	0,0,0	80,86,83	0.000871634	0.007,0.591,0.041	0.0,0.0,0.0	0.213	1.74e-72	8.47273
4	130765701	13859.15	80,46,38	1,40,1	ENSSSCG00000006950	WDR63	3UTR	rs328356512	G>A	HeteroAlt	62,105,94	0,0,0	0.000148108	0.988,0.535,0.974	1.0,1.0,1.0	-0.168	2.78e-70	0.0988235
5	2762958	2293.03	27,8,17	42,16,19	ENSSSCG00000000955	TBC1D22A	CDS	rs341458713	T>C	HeteroRef	48,1,0	72,49,50	0.000963479	0.391,0.333,0.472	0.4,0.02,0.0	0.259	3.58e-15	2.45545
5	2869902	2667.15	99,2,2	111,179,145	ENSSSCG00000038763	CERK	3UTR		G>T	HeteroRef	0,6,0	282,234,363	0.000508989	0.471,0.011,0.014	0.0,0.025,0.0	0.157	6.62e-224	12.055
5	3840266	18429.32	2,442,742	1807,430,752	ENSSSCG00000000010	FBLN1	CDS	rs81383508	C>T	50:50	948,910,1117	994,42,1092	0.000212957	0.001,0.507,0.497	0.488,0.956,0.506	-0.315	3.24e-23	1.22975
5	4110243	3019.15	351,11,9	317,623,344	ENSSSCG00000031423	UPK3A	CDS	rs325970718	A>G	HeteroRef	1,1,0	219,735,231	6.20936e-05	0.525,0.017,0.025	0.005,0.001,0.0	0.187	0	6.6193
5	4114348	3357.15	249,10,5	201,352,190	ENSSSCG00000031423	UPK3A	CDS	rs339500761	T>C	HeteroRef	0,0,0	156,488,119	3.25445e-05	0.553,0.028,0.026	0.0,0.0,0.0	0.202	1.54e-191	5.70455
5	4116813	6758.74	373,8,4	15,275,143	ENSSSCG00000031423	UPK3A	CDS	rs323112172	G>A	HeteroRef	0,5,0	154,469,122	0.000833006	0.961,0.028,0.027	0.0,0.011,0.0	0.335	4.07e-88	3.02051
5	4117053	3002.15	165,7,3	137,180,108	ENSSSCG00000031423	UPK3A	CDS	rs333033866	T>C	HeteroRef	0,1,1	105,366,91	1.61495e-05	0.546,0.037,0.027	0.0,0.003,0.011	0.199	1.34e-124	5.57627
5	4117975	3602.15	165,5,3	114,126,119	ENSSSCG00000031423	UPK3A	CDS	rs332720859	C>T	HeteroRef	0,0,0	107,317,77	5.06273e-05	0.591,0.038,0.025	0.0,0.0,0.0	0.218	2.28e-101	4.9711
5	4206603	1870.15	69,1,1	66,29,75	ENSSSCG00000000019	NUP50	CDS	rs319830547	A>G	HeteroRef	0,0,0	129,88,71	0.000141141	0.511,0.033,0.013	0.0,0.0,0.0	0.186	1.57e-63	6.4507
5	5418259	6398.04	16,27,12	16,1,1	ENSSSCG00000038685	MPPED1	3UTR	rs324945553	A>G	HeteroAlt	77,37,53	1,2,0	0.000523095	0.5,0.964,0.923	0.987,0.949,1.0	-0.183	4.86e-38	0.0945946
5	5419021	3367.66	9,10,8	12,0,1	ENSSSCG00000038685	MPPED1	3UTR	rs335148406	T>C	HeteroAlt	41,15,27	0,0,0	0.000714201	0.429,1.0,0.889	1.0,1.0,1.0	-0.228	2.21e-18	0.118182
5	5717153	19039.32	277,85,131	6,87,118	ENSSSCG00000000034	TTLL12	CDS	rs196958691	C>T	50:50	243,182,0	306,163,332	0.000168811	0.979,0.494,0.526	0.443,0.528,0.0	0.343	0.0323805	1.1024
5	5726364	21277.32	1241,537,608	14,446,397	ENSSSCG00000000033	TSPO	CDS	rs81210915	G>A	HeteroAlt	266,466,3	229,467,463	1.01548e-05	0.989,0.546,0.605	0.537,0.499,0.006	0.366	1.25e-53	0.645947
5	5726417	22497.32	1335,571,649	18,487,397	ENSSSCG00000000033	TSPO	CDS	rs81210914	G>T	HeteroAlt	261,524,2	223,444,479	1.86151e-05	0.987,0.54,0.62	0.539,0.541,0.004	0.354	1.57e-69	0.612807
5	7669311	3290.15	0,0,7	379,208,235	ENSSSCG00000000072	SLC25A17	3UTR	rs332693700	G>A	HeteroRef	144,14,1	154,291,227	7.45468e-05	0.0,0.0,0.029	0.483,0.046,0.004	-0.168	4.91e-233	9
5	7975888	382.34	17,1,2	21,42,23	ENSSSCG00000000075	MRTFA	3UTR	rs334442101	C>T	HeteroRef	0,0,0	33,47,42	4.43969e-05	0.447,0.023,0.08	0.0,0.0,0.0	0.184	1.39e-35	10.4
5	7976433	2561.15	134,2,6	162,278,176	ENSSSCG00000000075	MRTFA	3UTR	rs337878284	C>T	HeteroRef	3,1,0	315,335,378	2.97689e-05	0.453,0.007,0.033	0.009,0.003,0.0	0.16	1.35e-274	11.2603
5	8030085	2656.15	131,0,15	138,226,241	ENSSSCG00000000077	ADSL	CDS	rs81215591	T>C	HeteroRef	1,2,0	220,250,241	1.77753e-05	0.487,0.0,0.059	0.005,0.008,0.0	0.178	3.58e-204	8.83221
5	8877534	2709.76	0,99,15	227,114,164	ENSSSCG00000020873	SYNGR1	3UTR	rs330365533	C>T	HeteroRef	2,1,0	155,212,109	1.26826e-05	0.0,0.465,0.084	0.013,0.005,0.0	0.177	7.14e-150	8.38462
5	8880511	2447.76	2,89,19	295,96,161	ENSSSCG00000020873	SYNGR1	CDS	rs341217235	G>A	HeteroRef	2,0,0	188,231,133	9.37191e-07	0.007,0.481,0.106	0.011,0.0,0.0	0.194	5.23e-178	9.85714
5	9005985	1374.03	23,6,9	27,8,15	ENSSSCG00000033327	PDGFB	3UTR	rs320506775	A>G	HeteroRef	0,21,0	66,36,80	1.13583e-05	0.46,0.429,0.375	0.0,0.368,0.0	0.298	3.62e-24	3.9322
5	9053114	588.20	9,8,5	10,3,8	-	-	intergenic	rs81384206	A>G	HeteroRef	0,3,0	5,7,16	0.000178025	0.474,0.727,0.385	0.0,0.3,0.0	0.429	0.00527173	1.96
5	9348154	1362.15	2,51,2	135,46,130	ENSSSCG00000000097	-	Intron	rs196950658	G>A	HeteroRef	0,0,0	119,106,101	0.000867013	0.015,0.526,0.015	0.0,0.0,0.0	0.185	1.84e-108	11.5818
5	9498588	1346.93	12,4,2	0,0,1	ENSSSCG00000000104	DDX17	Intron	rs330643520	T>C	HeteroRef	28,1,0	19,19,35	1.23981e-08	1.0,1.0,0.667	0.596,0.05,0.0	0.674	0.0141063	1.57447
5	9498647	1376.43	11,7,1	0,0,2	ENSSSCG00000000104	DDX17	Intron	rs336031361	T>C	HeteroRef	30,1,0	23,18,34	1.29064e-05	1.0,1.0,0.333	0.566,0.053,0.0	0.572	0.0165813	1.54
5	9499855	4492.30	47,40,13	0,0,3	ENSSSCG00000000104	DDX17	Intron	rs330184312	G>A	HeteroRef	46,3,0	48,67,88	0	1.0,1.0,0.813	0.489,0.043,0.0	0.76	0.00248431	1.38255
5	9500230	3519.30	26,33,5	0,1,8	ENSSSCG00000000104	DDX17	Intron	rs81258157	A>T	HeteroRef	52,1,0	59,66,100	7.50613e-08	1.0,0.971,0.385	0.468,0.015,0.0	0.624	4.23806e-10	2
5	9503106	17213.30	192,153,65	0,0,52	ENSSSCG00000000104	DDX17	3UTR	rs81475520	A>G	50:50	152,14,0	135,211,314	0	1.0,1.0,0.556	0.53,0.062,0.0	0.655	0.000150956	1.23611
5	9504703	19908.30	1939,2048,758	3,15,586	ENSSSCG00000000104	DDX17	3UTR	rs339386598	A>C	50:50	798,141,1	882,1545,2313	0	0.998,0.993,0.564	0.475,0.084,0.0	0.665	0.00116616	0.940018
5	9684304	4240.95	72,32,2	0,0,61	ENSSSCG00000000108	TMEM184B	3UTR	rs329239407	C>G	HeteroRef	23,0,0	28,39,57	0.000217255	1.0,1.0,0.032	0.451,0.0,0.0	0.527	0.00157627	1.43411
5	9971141	1307.62	8,10,5	0,0,1	ENSSSCG00000000119	EIF3L	Intron	rs332467335	A>G	HeteroAlt	15,9,16	0,5,20	0.000353483	1.0,1.0,0.833	1.0,0.643,0.444	0.249	8.78199e-05	0.412698
5	10648416	225.30	5,2,2	5,0,1	ENSSSCG00000029668	IL2RB	3UTR	rs345231473	T>C	HeteroRef	0,0,0	20,12,14	1.02976e-07	0.5,1.0,0.667	0.0,0.0,0.0	0.722	3.67943e-08	5.77778
5	10649023	248.97	8,2,1	6,6,6	ENSSSCG00000029668	IL2RB	3UTR	rs337309509	G>A	HeteroRef	0,0,0	17,47,17	3.23683e-06	0.571,0.25,0.143	0.0,0.0,0.0	0.321	4.84e-17	9
5	10649109	400.55	6,9,2	7,6,10	ENSSSCG00000029668	IL2RB	3UTR		C>T	HeteroRef	0,0,0	29,30,20	1.59499e-08	0.462,0.6,0.167	0.0,0.0,0.0	0.409	6.6e-15	6
5	10649655	882.57	23,15,2	13,23,11	ENSSSCG00000029668	IL2RB	3UTR		A>G	HeteroRef	2,2,0	61,81,61	2.42739e-09	0.639,0.395,0.154	0.032,0.024,0.0	0.377	2.99e-33	5.68182
5	10649849	1777.54	37,27,7	26,45,33	ENSSSCG00000029668	IL2RB	3UTR		G>A	HeteroRef	0,2,0	73,112,78	2.52093e-14	0.587,0.375,0.175	0.0,0.018,0.0	0.373	1.25e-44	5.0274
5	10650104	2887.54	44,52,10	34,50,35	ENSSSCG00000029668	IL2RB	3UTR	rs323900268	T>C	HeteroRef	1,6,0	74,126,95	0	0.564,0.51,0.222	0.013,0.045,0.0	0.412	2.82e-39	3.66372
5	10739221	899.17	6,8,3	0,0,0	ENSSSCG00000038190	MPST	3UTR	rs345216844	C>T	HeteroAlt	7,1,5	0,5,5	0.000147821	1.0,1.0,1.0	1.0,0.167,0.5	0.444	0.0015654	0.333333
5	10878607	2249.45	80,2,10	77,93,96	ENSSSCG00000000137	NCF4	3UTR	rs330991102	G>A	HeteroRef	1,2,0	71,86,97	1.86499e-05	0.51,0.021,0.094	0.014,0.023,0.0	0.196	7.77e-66	5.47368
5	10878632	1848.76	66,2,10	78,96,84	ENSSSCG00000000137	NCF4	CDS	rs322469032	G>A	HeteroRef	1,4,0	69,88,94	7.67419e-05	0.458,0.02,0.106	0.014,0.043,0.0	0.176	1.23e-68	6.13253
5	10878746	1406.15	59,1,6	87,120,86	ENSSSCG00000000137	NCF4	CDS	rs327083460	G>C	HeteroRef	0,2,0	81,127,115	7.6387e-06	0.404,0.008,0.065	0.0,0.016,0.0	0.154	1.75e-97	9.05882
5	10880292	1700.76	70,1,11	92,117,89	ENSSSCG00000000137	NCF4	CDS	rs336898905	C>T	HeteroRef	1,2,2	69,112,126	2.74471e-05	0.432,0.008,0.11	0.014,0.018,0.016	0.168	2.56e-86	6.95402
5	12186608	13252.01	941,334,26	2,402,593	ENSSSCG00000039121	-	3UTR	rs55618917	C>T	HeteroRef	3,298,1	1215,350,929	0.000166172	0.998,0.454,0.042	0.002,0.46,0.001	0.343	3.38e-154	2.17779
5	12596918	10631.21	2,37,79	196,51,87	ENSSSCG00000000158	RTCB	CDS	rs80815903	A>G	50:50	178,13,65	0,136,0	0.000617871	0.01,0.42,0.476	1.0,0.087,1.0	-0.394	0.000951608	1.25668
5	12668218	4169.03	0,26,2	92,32,60	ENSSSCG00000000160	PRDM4	3UTR	rs337209727	G>A	HeteroRef	54,28,49	39,25,56	3.23159e-06	0.0,0.448,0.032	0.581,0.528,0.467	-0.365	1.59786e-11	1.91195
5	12668618	6314.03	0,53,3	141,56,80	ENSSSCG00000000160	PRDM4	3UTR	rs332322484	A>G	HeteroRef	70,43,89	83,47,64	7.43358e-06	0.0,0.486,0.036	0.458,0.478,0.582	-0.332	3.05e-15	1.82558
5	13935013	14694.15	111,67,43	1,0,24	ENSSSCG00000024881	TCP11L2	3UTR	rs325279023	A>C	HeteroAlt	57,81,69	0,0,0	0.000712906	0.991,1.0,0.642	1.0,1.0,1.0	-0.122	5.92e-80	0.0584112
5	14835770	20228.76	93,55,61	3,2,0	ENSSSCG00000000174	TEX49	intergenic	rs322546027	G>A	HeteroAlt	235,91,132	0,71,94	3.84367e-05	0.969,0.965,1.0	1.0,0.562,0.584	0.263	3.83e-66	0.254873
5	14836810	6572.76	13,16,20	0,0,0	ENSSSCG00000000174	TEX49	CDS	rs321313264	C>A	HeteroAlt	86,25,48	0,20,33	8.97744e-06	1.0,1.0,1.0	1.0,0.556,0.593	0.284	8.45e-22	0.254808
5	14842779	2593.06	9,6,4	0,0,0	ENSSSCG00000000175	ADCY6	CDS	rs323834010	C>T	50:50	56,10,0	0,8,52	2.69505e-05	1.0,1.0,1.0	1.0,0.556,0.0	0.481	0.0378813	0.705882
5	14894773	336.76	1,7,8	58,5,23	ENSSSCG00000000176	DDX23	CDS	rs690533185	G>A	HeteroRef	0,0,0	137,59,66	5.74802e-06	0.017,0.583,0.258	0.0,0.0,0.0	0.286	8.03e-68	21.75
5	15128799	9409.32	37,0,19	43,41,39	ENSSSCG00000000189	LMBR1L	CDS	rs318769205	C>T	50:50	68,73,140	46,66,0	8.88158e-05	0.463,0.0,0.328	0.596,0.525,1.0	-0.444	2.00051e-05	0.697329
5	15688109	2672.15	1,0,0	1579,1043,1026	ENSSSCG00000029652	TMBIM6	CDS	rs701071500	G>A	HeteroRef	567,71,4	583,1204,879	6.28335e-06	0.001,0.0,0.0	0.493,0.056,0.005	-0.184	0	9.8196
5	15691138	8147.54	0,0,158	634,339,206	ENSSSCG00000029652	TMBIM6	3UTR	rs708486101	T>C	HeteroRef	375,41,241	349,536,241	0.000180428	0.0,0.0,0.434	0.518,0.071,0.5	-0.218	9.11e-157	2.82822
5	15691388	3460.15	0,1,1	696,397,437	ENSSSCG00000029652	TMBIM6	3UTR	rs701789169	C>T	HeteroRef	366,32,0	359,648,539	2.5425e-05	0.0,0.003,0.002	0.505,0.047,0.0	-0.182	0	7.69
5	15692214	1527.15	2,0,42	1323,1022,777	ENSSSCG00000029652	TMBIM6	3UTR	rs711837485	A>G	HeteroRef	492,61,0	548,1029,947	0.00024513	0.002,0.0,0.051	0.473,0.056,0.0	-0.159	0	9.45729
5	15692659	3093.76	0,1,29	652,626,392	ENSSSCG00000029652	TMBIM6	3UTR	rs322123417	A>C	HeteroRef	313,72,2	260,593,514	0.000535948	0.0,0.002,0.069	0.546,0.108,0.004	-0.196	0	7.28297
5	16013946	1155.76	24,1,19	31,78,28	ENSSSCG00000000214	GPD1	3UTR	rs1109801415	A>G	HeteroRef	1,0,0	110,84,123	2.40426e-09	0.436,0.013,0.404	0.009,0.0,0.0	0.281	6.97e-75	10.0889
5	18217767	7896.03	172,92,27	225,127,165	ENSSSCG00000000253	KRT18	5UTR		T>C	HeteroRef	1,158,1	301,208,195	0.00014162	0.433,0.42,0.141	0.003,0.432,0.005	0.185	4.21e-79	2.70732
5	18220331	1856.15	0,3,1	2568,1948,1255	ENSSSCG00000000253	KRT18	CDS	rs81211894	A>G	HeteroRef	1,757,2	1694,1267,1285	0.000415167	0.0,0.002,0.001	0.001,0.374,0.002	-0.125	0	13.1113
5	18472066	1926.03	27,10,3	0,0,3	ENSSSCG00000000264	MFSD5	intergenic	rs329824436	C>T	HeteroAlt	8,12,6	11,15,6	5.79474e-05	1.0,1.0,0.5	0.421,0.444,0.5	0.378	0.00203816	0.530303
5	21210251	290.24	3,6,1	1,2,3	ENSSSCG00000000364	SARNP	Intron	rs322008317	A>G	HeteroRef	0,2,0	5,3,22	0.000147536	0.75,0.75,0.25	0.0,0.4,0.0	0.45	0.000532006	3
5	21309692	8680.03	169,105,30	196,80,223	ENSSSCG00000040825	PYM1	CDS	rs80988884	C>G	HeteroRef	1,139,0	312,182,192	0.000168452	0.463,0.568,0.119	0.003,0.433,0.0	0.238	2.78e-75	2.66892
5	21309742	8684.03	160,81,31	160,78,206	ENSSSCG00000040825	PYM1	CDS	rs331801011	G>C	HeteroRef	2,115,0	254,163,182	0.000172478	0.5,0.509,0.131	0.008,0.414,0.0	0.24	6.37e-67	2.68123
5	21392171	8524.54	398,290,23	418,296,469	ENSSSCG00000000376	SUOX	3UTR	rs709825478	G>A	HeteroRef	3,243,1	1100,391,868	0.000137211	0.488,0.495,0.047	0.003,0.383,0.001	0.214	0	3.69729
5	23004171	15774	327,4,176	397,671,267	ENSSSCG00000035875	OS9	3UTR		C>A	HeteroRef	283,231,254	319,220,298	0.000572557	0.452,0.006,0.397	0.47,0.512,0.46	-0.196	1.07e-52	1.70353
5	33858621	22268.15	144,62,81	0,0,44	ENSSSCG00000000496	CCT2	intergenic	rs325246737	A>G	HeteroAlt	172,160,72	0,0,0	0.000269763	1.0,1.0,0.648	1.0,1.0,1.0	-0.117	7.08e-126	0.0636758
5	33859416	1819.15	1,1,0	298,139,200	ENSSSCG00000000496	CCT2	CDS	rs81509070	G>A	HeteroRef	2,112,0	311,156,119	0.000897455	0.003,0.007,0.0	0.006,0.418,0.0	-0.138	4.88e-201	10.5431
5	33861443	1952.15	1,1,0	387,184,334	ENSSSCG00000000496	CCT2	CDS	rs81509071	T>C	HeteroRef	0,141,1	348,223,170	0.000404202	0.003,0.005,0.0	0.0,0.387,0.006	-0.128	4.7e-276	11.4306
5	53765729	4050.08	52,61,5	52,0,51	ENSSSCG00000000588	PLEKHA5	CDS	rs346066105	A>G	HeteroRef	0,39,0	105,58,126	0.000633981	0.5,1.0,0.089	0.0,0.402,0.0	0.396	1.13e-23	2.49682
5	56259816	1700.15	12,1,0	1172,1073,614	ENSSSCG00000032580	MGST1	3UTR		G>C	HeteroRef	0,330,2	618,660,465	0.000152195	0.01,0.001,0.0	0.0,0.333,0.004	-0.109	0	13.3391
5	59503452	15437.33	181,2,23	168,170,253	ENSSSCG00000040275	HEBP1	CDS	rs81216085	C>T	50:50	241,128,83	3,89,85	9.79846e-07	0.519,0.012,0.083	0.988,0.59,0.494	-0.486	0.00358033	1.16717
5	59504704	16524.98	199,2,22	236,249,288	ENSSSCG00000040275	HEBP1	CDS	rs81216089	A>G	50:50	290,172,108	1,106,99	1.58995e-09	0.457,0.008,0.071	0.997,0.619,0.522	-0.534	9.93592e-06	1.23455
5	59523318	24481	264,190,211	301,166,194	ENSSSCG00000040275	HEBP1	CDS	rs81216090	A>T	50:50	372,197,152	1,141,122	0.000890778	0.467,0.534,0.521	0.997,0.583,0.555	-0.204	8.84e-22	0.667388
5	59565896	2881.99	29,1,0	18,26,9	ENSSSCG00000029592	GPRC5A	3UTR		T>G	50:50	35,18,17	1,3,15	0.000196531	0.617,0.037,0.0	0.972,0.857,0.531	-0.569	0.0327626	0.72
5	59633485	2889.52	3,67,29	80,0,24	ENSSSCG00000033149	DDX47	3UTR		G>A	HeteroRef	0,1,0	47,62,31	1.57669e-07	0.036,1.0,0.547	0.0,0.016,0.0	0.522	8.23e-15	2.44
5	59633754	8797.52	5,272,121	455,7,250	ENSSSCG00000033149	DDX47	3UTR	rs196949504	T>C	HeteroRef	0,1,0	255,342,183	2.08159e-06	0.011,0.975,0.326	0.0,0.003,0.0	0.436	2.08e-139	3.73935
5	59637291	4229.76	1,81,92	273,72,143	ENSSSCG00000033149	DDX47	CDS		G>A	HeteroRef	0,0,0	194,226,96	1.74923e-09	0.004,0.529,0.391	0.0,0.0,0.0	0.308	3.38e-129	5.77011
5	59668457	1289.38	6,13,4	1,0,0	ENSSSCG00000036787	APOLD1	3UTR		T>C	HeteroAlt	8,4,8	12,4,5	5.96668e-07	0.857,1.0,1.0	0.4,0.5,0.615	0.447	0.00919468	0.511628
5	59970019	1672.15	3,61,3	150,53,94	ENSSSCG00000032804	-	intergenic	rs692687830	C>T	HeteroRef	0,0,0	106,126,83	0.000106464	0.02,0.535,0.031	0.0,0.0,0.0	0.195	3.9e-97	9.13433
5	60086750	6204.14	29,2,13	47,20,29	ENSSSCG00000040835	MANSC1	CDS		C>T	50:50	99,44,22	1,43,22	0.000947006	0.382,0.091,0.31	0.99,0.506,0.5	-0.405	0.0146824	0.77512
5	60097281	10229	122,0,45	189,329,100	ENSSSCG00000040835	MANSC1	CDS		T>C	HeteroRef	141,112,83	133,156,104	7.35942e-05	0.392,0.0,0.31	0.515,0.418,0.444	-0.225	5.9e-39	2.00994
5	60097349	9380	112,1,43	208,403,126	ENSSSCG00000040835	MANSC1	CDS		G>A	HeteroRef	154,96,75	136,208,128	0.000178475	0.35,0.002,0.254	0.531,0.316,0.369	-0.203	3.59e-70	2.51351
5	60097400	14504.32	108,3,48	196,277,87	ENSSSCG00000040835	MANSC1	Intron		T>C	HeteroRef	254,86,70	8,103,108	0.000275926	0.355,0.011,0.356	0.969,0.455,0.393	-0.365	1.06703e-08	1.36907
5	60097663	10433	147,5,71	263,641,159	ENSSSCG00000040835	MANSC1	intergenic		T>A	HeteroRef	151,152,76	188,256,168	0.000553514	0.359,0.008,0.309	0.445,0.373,0.311	-0.151	5.65e-112	2.78239
5	60098003	5648.32	42,3,14	62,130,26	ENSSSCG00000040835	MANSC1	intergenic		G>T	HeteroRef	60,51,22	1,36,21	6.43863e-05	0.404,0.023,0.35	0.984,0.586,0.512	-0.435	0.000103217	1.4375
5	63543086	15863.32	106,174,83	136,2,81	ENSSSCG00000025252	PEX5	3UTR	rs326153603	C>T	50:50	1,91,92	238,91,126	0.00061708	0.438,0.989,0.506	0.004,0.5,0.422	0.336	0.000278509	1.23218
5	63845599	32108.15	242,152,178	0,0,0	ENSSSCG00000000684	USP5	CDS	rs80865639	T>A	HeteroAlt	141,260,193	149,18,0	1.23795e-05	1.0,1.0,1.0	0.486,0.935,1.0	0.193	7.74e-165	0.143225
5	64034846	23781.03	470,209,184	4,1,186	ENSSSCG00000000700	ACRBP	5UTR	rs81215626	T>C	HeteroAlt	207,179,174	217,211,180	1.9241e-08	0.992,0.995,0.497	0.488,0.459,0.492	0.348	5.32e-40	0.56149
5	64044688	1027.03	0,0,3	30,15,12	ENSSSCG00000000699	LPAR5	CDS	rs343166160	A>G	HeteroRef	17,14,14	24,12,26	1.88293e-07	0.0,0.0,0.2	0.415,0.538,0.35	-0.368	3.92608e-08	2.47917
5	64047587	1175.76	1,0,1	60,29,27	ENSSSCG00000000699	LPAR5	CDS	rs318428511	G>A	HeteroRef	18,28,0	30,26,74	1.35325e-05	0.016,0.0,0.036	0.375,0.519,0.0	-0.28	7.59e-31	5.125
5	64650119	21112.32	205,2,151	203,200,142	ENSSSCG00000000712	VWF	CDS		A>G	50:50	335,134,176	1,136,153	0.000311404	0.502,0.01,0.515	0.997,0.496,0.535	-0.334	8.90461e-05	0.832502
5	64655651	20294.32	240,0,177	252,272,194	ENSSSCG00000000712	VWF	CDS		C>T	50:50	451,193,249	0,154,192	4.73203e-06	0.488,0.0,0.477	1.0,0.556,0.565	-0.385	4.44416e-07	0.812214
5	65763467	8077.54	271,2,2	296,397,511	ENSSSCG00000000719	NDUFA9	CDS	rs337300288	G>A	HeteroRef	245,38,131	258,482,158	0.000861351	0.478,0.005,0.004	0.487,0.073,0.453	-0.176	1.37e-157	3.0508
5	66481393	312.05	2,0,0	11,24,16	ENSSSCG00000000728	PARP11	3UTR	rs332285340	G>A	HeteroRef	6,4,5	12,16,8	4.72663e-05	0.154,0.0,0.0	0.333,0.2,0.385	-0.255	6.69283e-12	5.11765
5	67630612	2685.97	18,13,14	1,0,1	ENSSSCG00000029464	KDM5A	3UTR	rs690750657	G>A	HeteroAlt	12,16,16	14,6,0	0.000632479	0.947,1.0,0.933	0.462,0.727,1.0	0.231	2.02598e-10	0.247191
5	76334505	2912.98	9,0,7	14,16,4	ENSSSCG00000000804	ANO6	intergenic	rs55617999	G>A	HeteroAlt	28,25,28	22,0,0	0.000396895	0.391,0.0,0.636	0.56,1.0,1.0	-0.511	0.000917568	0.57732
5	76335209	4268.98	26,0,13	37,22,19	ENSSSCG00000000804	ANO6	intergenic	rs339857869	A>C	50:50	30,33,38	29,1,0	2.15655e-05	0.413,0.0,0.406	0.508,0.971,1.0	-0.553	0.0421535	0.771429
5	76335462	8150.98	36,0,23	60,61,19	ENSSSCG00000000804	ANO6	intergenic	rs80902078	A>C	50:50	66,60,85	72,1,0	3.59433e-06	0.375,0.0,0.548	0.478,0.984,1.0	-0.513	0.00949797	0.788889
5	76335618	7389.98	48,1,24	42,59,26	ENSSSCG00000000804	ANO6	intergenic	rs345955866	A>G	50:50	45,58,72	50,4,0	9.43514e-05	0.533,0.017,0.48	0.474,0.935,1.0	-0.46	0.00121732	0.729839
5	79419324	467.76	1,0,0	19,21,19	ENSSSCG00000000840	WASHC4	3UTR	rs327203733	T>C	HeteroRef	10,11,1	11,16,20	5.1223e-06	0.05,0.0,0.0	0.476,0.407,0.048	-0.294	2.71668e-13	4.6087
5	79561773	1982.76	12,11,15	0,0,0	ENSSSCG00000027792	C12orf45	3UTR	rs329608186	A>G	HeteroAlt	6,8,10	11,7,0	1.15118e-05	1.0,1.0,1.0	0.353,0.533,1.0	0.371	8.68323e-07	0.290323
5	80352701	19936.15	139,53,108	0,48,3	ENSSSCG00000000844	NFYB	3UTR	rs343685719	G>A	HeteroAlt	109,104,87	0,0,0	0.000512335	1.0,0.525,0.973	1.0,1.0,1.0	-0.167	1.08e-102	0.085
5	93221690	5337.03	1,0,40	92,75,29	ENSSSCG00000000920	POC1B	3UTR	rs1107912857	G>T	HeteroRef	63,45,35	47,40,31	3.69058e-05	0.011,0.0,0.58	0.573,0.529,0.53	-0.347	5.69626e-09	1.70652
5	93222071	4220.03	1,0,30	119,79,41	ENSSSCG00000000920	POC1B	3UTR	rs1110308669	G>A	HeteroRef	41,54,36	55,41,33	3.13405e-07	0.008,0.0,0.423	0.427,0.568,0.522	-0.362	3.62e-19	2.2716
5	93222138	5491.03	1,1,42	130,109,62	ENSSSCG00000000920	POC1B	3UTR	rs1110981529	T>G	HeteroRef	39,65,48	67,61,38	4.9852e-07	0.008,0.009,0.404	0.368,0.516,0.558	-0.34	6.64e-26	2.38265
5	93222196	6099.03	1,2,46	146,132,43	ENSSSCG00000000920	POC1B	3UTR	rs1110036219	C>T	HeteroRef	50,62,63	63,49,47	4.10293e-06	0.007,0.015,0.517	0.442,0.559,0.573	-0.345	4.99e-22	2.14286
5	96338819	458.03	1,0,3	37,22,7	ENSSSCG00000034948	RASSF9	CDS		A>G	HeteroRef	5,3,7	6,6,6	6.98364e-05	0.026,0.0,0.3	0.455,0.333,0.538	-0.333	1.50724e-10	4.42105
5	97147471	10114.54	46,52,37	57,47,6	ENSSSCG00000000936	SLC6A15	CDS	rs338786404	T>C	HeteroAlt	67,110,20	0,3,0	7.79982e-12	0.447,0.525,0.86	1.0,0.973,1.0	-0.38	3.01e-25	0.340361
5	97147532	13097.54	57,71,38	79,76,12	ENSSSCG00000000936	SLC6A15	CDS	rs330559937	A>G	HeteroAlt	93,158,28	0,1,0	0	0.419,0.483,0.76	1.0,0.994,1.0	-0.444	4.67e-29	0.377528
5	97147647	13568.54	58,86,32	56,70,9	ENSSSCG00000000936	SLC6A15	3UTR	rs342694486	G>T	HeteroAlt	89,132,24	0,0,0	0	0.509,0.551,0.78	1.0,1.0,1.0	-0.386	7.41e-34	0.320665
5	97148138	19892.54	114,187,84	140,194,14	ENSSSCG00000000936	SLC6A15	3UTR	rs343347728	T>C	HeteroAlt	112,268,61	1,3,0	0	0.449,0.491,0.857	0.991,0.989,1.0	-0.394	2.21e-43	0.42615
5	97148529	3260.55	24,30,9	25,34,2	ENSSSCG00000000936	SLC6A15	3UTR	rs344868748	C>T	HeteroAlt	9,32,12	0,1,0	6.02934e-09	0.49,0.469,0.818	1.0,0.97,1.0	-0.398	5.1774e-05	0.534483
5	101639478	11132.95	0,1,70	147,258,1	-	-	intergenic	rs328468290	T>C	50:50	48,145,79	39,2,0	5.45571e-05	0.0,0.004,0.986	0.552,0.986,1.0	-0.516	0.000215469	1.30321
5	101796628	11454.76	86,66,82	0,1,7	ENSSSCG00000036560	PAWR	intergenic		A>G	HeteroAlt	96,42,26	0,40,26	0.000303891	1.0,0.985,0.921	1.0,0.512,0.5	0.298	2.7e-50	0.18593
5	101796744	7042.95	95,82,1	0,0,108	ENSSSCG00000036560	PAWR	intergenic		A>G	HeteroRef	41,1,0	48,110,73	0.000208695	1.0,1.0,0.009	0.461,0.009,0.0	0.513	4.82451e-07	1.54091
5	101796915	8860.95	123,107,2	1,1,156	ENSSSCG00000036560	PAWR	intergenic		G>A	HeteroRef	56,1,1	84,139,118	0.000216739	0.992,0.991,0.013	0.4,0.007,0.008	0.527	1.00231e-13	1.72069
5	101797308	36621.76	380,282,349	2,0,10	ENSSSCG00000036560	PAWR	intergenic		C>T	HeteroAlt	259,180,119	1,132,107	6.67302e-09	0.995,1.0,0.972	0.996,0.577,0.527	0.289	3.81e-209	0.160612
5	101799384	272.79	7,5,1	8,4,16	ENSSSCG00000036560	PAWR	intergenic		G>C	HeteroRef	0,0,0	18,23,20	3.90291e-06	0.467,0.556,0.059	0.0,0.0,0.0	0.36	5.26714e-14	6.84615
5	103014256	2663.63	8,5,4	8,13,1	ENSSSCG00000029249	NAV3	3UTR	rs324354972	G>C	HeteroAlt	19,22,31	0,0,0	3.37004e-09	0.5,0.278,0.8	1.0,1.0,1.0	-0.474	2.02598e-10	0.247191
5	103014303	2180.63	6,3,4	6,8,1	ENSSSCG00000029249	NAV3	3UTR	rs333790290	C>T	HeteroAlt	17,11,26	0,0,0	4.75388e-08	0.5,0.273,0.8	1.0,1.0,1.0	-0.476	9.33223e-09	0.223881
6	97274	1360.03	15,6,11	20,5,10	ENSSSCG00000002633	GAS8	CDS	rs330188386	T>C	HeteroRef	25,3,0	33,56,67	0.00033236	0.429,0.545,0.524	0.431,0.051,0.0	0.339	1.35e-16	3.18333
6	1677369	486.96	18,1,1	11,13,2	ENSSSCG00000002652	KLHDC4	intergenic	rs328652970	C>T	HeteroRef	0,0,0	14,38,16	8.06222e-06	0.621,0.071,0.333	0.0,0.0,0.0	0.342	4.1866e-12	4.7
6	1995002	1152.22	19,4,5	0,2,0	ENSSSCG00000002654	FBXO31	3UTR	rs324975482	G>A	HeteroAlt	8,0,2	4,10,5	6.97214e-06	1.0,0.667,1.0	0.667,0.0,0.286	0.571	0.0268831	0.552632
6	4145965	6890.74	351,7,1	2,181,128	ENSSSCG00000037645	COTL1	3UTR	rs710069118	A>G	HeteroRef	1,5,0	168,171,177	0.000791012	0.994,0.037,0.008	0.006,0.028,0.0	0.335	7.76e-41	2.26575
6	6922552	1163.43	0,0,2	19,6,7	-	-	intergenic	rs319010420	A>G	HeteroRef	17,2,24	13,22,18	0.000128501	0.0,0.0,0.222	0.567,0.083,0.571	-0.333	0.000451095	1.88889
6	7235025	413.89	0,0,1	12,4,5	ENSSSCG00000039216	CENPN	CDS		T>C	HeteroRef	15,1,3	23,23,5	0.00053849	0.0,0.0,0.167	0.395,0.042,0.375	-0.215	5.91424e-08	3.6
6	7283932	355.42	0,0,1	6,32,7	-	-	intergenic	rs1111716815	C>T	HeteroRef	8,1,7	9,28,13	9.57425e-05	0.0,0.0,0.125	0.471,0.034,0.35	-0.243	1.70235e-13	5.58824
6	7605970	2134.12	5,5,3	5,1,1	ENSSSCG00000038128	CDYL2	intergenic	rs327128444	G>A	HeteroAlt	22,4,27	0,0,0	0.000280033	0.5,0.833,0.75	1.0,1.0,1.0	-0.306	5.00524e-12	0.106061
6	10162041	4253.98	0,0,34	87,49,16	ENSSSCG00000002697	NUDT7	3UTR	rs1107751992	G>A	HeteroRef	24,30,50	15,25,0	1.53467e-05	0.0,0.0,0.68	0.615,0.545,1.0	-0.494	0.00295287	1.3913
6	10162274	6889.03	0,0,75	139,72,54	ENSSSCG00000002697	NUDT7	CDS	rs334845492	G>A	HeteroRef	50,72,50	36,35,65	1.29396e-05	0.0,0.0,0.581	0.581,0.673,0.435	-0.369	1.45124e-09	1.62348
6	12085636	532.36	0,0,1	11,5,4	ENSSSCG00000002706	ADAT1	CDS	rs337422937	T>C	HeteroRef	1,4,13	11,3,0	5.62513e-05	0.0,0.0,0.2	0.083,0.571,1.0	-0.485	0.0393595	1.78947
6	12159990	2506.03	0,0,18	55,38,24	ENSSSCG00000002708	TMEM231	CDS	rs325734579	T>C	HeteroRef	47,19,21	53,31,22	7.98371e-05	0.0,0.0,0.429	0.47,0.38,0.488	-0.303	7.24672e-11	2.12381
6	12211889	2203.98	2,0,10	77,44,17	ENSSSCG00000028464	-	CDS	rs324006927	A>G	HeteroRef	16,31,27	24,45,1	5.98607e-05	0.025,0.0,0.37	0.4,0.408,0.964	-0.459	1.11763e-12	2.4186
6	12398594	871.15	34,1,0	35,22,35	ENSSSCG00000028878	BCAR1	CDS	rs323814871	G>A	HeteroRef	1,2,0	153,69,63	0.000614811	0.493,0.043,0.0	0.006,0.028,0.0	0.167	3.53e-62	9.92105
6	12768605	14610.03	52,39,29	33,36,35	ENSSSCG00000002714	WDR59	CDS	rs332389181	G>A	HeteroAlt	84,118,170	97,11,0	0.000617392	0.612,0.52,0.453	0.464,0.915,1.0	-0.265	4.93e-26	0.430894
6	12769189	4733	16,20,17	14,19,12	ENSSSCG00000002714	WDR59	3UTR	rs344123181	T>C	HeteroAlt	30,33,56	17,6,0	0.000565522	0.533,0.513,0.586	0.638,0.846,1.0	-0.284	1.9044e-11	0.395349
6	12992534	1087.04	0,0,3	28,9,2	ENSSSCG00000002715	RFWD3	3UTR	rs324528517	C>T	HeteroRef	17,8,13	21,11,5	0.000855921	0.0,0.0,0.6	0.447,0.421,0.722	-0.33	0.00121323	1.85366
6	12993255	2121.03	0,0,9	42,17,7	ENSSSCG00000002715	RFWD3	3UTR	rs320282710	G>A	HeteroRef	29,20,19	33,17,9	0.000545296	0.0,0.0,0.563	0.468,0.541,0.679	-0.375	0.000732096	1.62338
6	12993628	4632.03	0,1,24	84,44,26	ENSSSCG00000002715	RFWD3	3UTR	rs338354472	G>T	HeteroRef	50,47,45	61,36,48	3.50096e-05	0.0,0.022,0.48	0.45,0.566,0.484	-0.333	9.66891e-10	1.79042
6	12993749	3387.03	0,0,27	74,59,18	ENSSSCG00000002715	RFWD3	3UTR	rs326557298	C>G	HeteroRef	34,29,31	48,20,29	0.00029544	0.0,0.0,0.6	0.415,0.592,0.517	-0.308	3.80816e-11	2.04959
6	12993832	3998.03	0,0,25	75,64,23	ENSSSCG00000002715	RFWD3	3UTR	rs335478128	C>T	HeteroRef	48,37,37	54,34,45	4.59645e-05	0.0,0.0,0.521	0.471,0.521,0.451	-0.307	1.92734e-12	2.0068
6	13153404	1519.05	0,0,6	23,8,7	ENSSSCG00000030420	GLG1	CDS	rs341980739	C>T	HeteroRef	20,13,24	18,10,26	0.000940785	0.0,0.0,0.462	0.526,0.565,0.48	-0.37	0.0198413	1.46032
6	13160289	2511.03	0,0,10	41,24,9	ENSSSCG00000030420	GLG1	CDS	rs330406214	G>T	HeteroRef	36,17,30	35,18,28	0.000310395	0.0,0.0,0.526	0.507,0.486,0.517	-0.328	8.25053e-05	1.66667
6	13163150	7685.98	1,0,7	49,16,18	ENSSSCG00000030420	GLG1	intergenic	rs337208225	G>C	50:50	92,21,126	67,31,0	7.88287e-08	0.02,0.0,0.28	0.579,0.404,1.0	-0.561	0.00142159	0.732794
6	13163365	9080.98	0,0,17	59,21,11	ENSSSCG00000030420	GLG1	intergenic	rs340878989	G>A	50:50	108,25,146	87,41,0	7.01956e-05	0.0,0.0,0.607	0.554,0.379,1.0	-0.442	0.000691252	0.739865
6	13163597	5278.03	0,0,10	65,20,20	ENSSSCG00000030420	GLG1	intergenic	rs344923646	A>G	HeteroRef	82,37,65	86,44,56	1.53338e-07	0.0,0.0,0.333	0.488,0.457,0.537	-0.383	1.06007e-05	1.5
6	13164889	17531.32	176,2,94	189,275,101	ENSSSCG00000030420	GLG1	intergenic	rs333935348	A>G	50:50	387,196,641	387,174,1	2.50388e-05	0.482,0.007,0.482	0.5,0.53,0.998	-0.352	5.80917e-13	0.753342
6	13164945	20125.32	173,3,78	152,268,108	ENSSSCG00000030420	GLG1	intergenic	rs328293294	G>T	50:50	323,182,555	332,184,2	9.25965e-05	0.532,0.011,0.419	0.493,0.497,0.996	-0.341	3.45439e-08	0.796043
6	13165318	9005.03	0,1,43	285,229,56	ENSSSCG00000030420	GLG1	intergenic	rs338420040	G>A	HeteroRef	222,115,192	218,177,198	1.20899e-09	0.0,0.004,0.434	0.505,0.394,0.492	-0.317	1.61e-45	2.02967
6	13229699	3402.03	0,0,14	48,41,20	ENSSSCG00000002724	PDPR	3UTR	rs711891939	C>T	HeteroRef	36,18,58	42,34,44	4.20455e-05	0.0,0.0,0.412	0.462,0.346,0.569	-0.322	4.58562e-08	1.81746
6	13230105	9258.03	0,2,59	245,197,56	ENSSSCG00000002724	PDPR	3UTR	rs325975664	A>G	HeteroRef	86,78,113	101,95,91	3.5759e-07	0.0,0.01,0.513	0.46,0.451,0.554	-0.314	1.38e-40	2.32249
6	13230213	16197.98	2,5,76	273,275,56	ENSSSCG00000002724	PDPR	3UTR	rs344798494	A>G	HeteroRef	130,108,237	114,110,0	1.3009e-07	0.007,0.018,0.576	0.533,0.495,1.0	-0.476	4.0943e-13	1.48387
6	13280148	1386.63	0,8,5	7,2,1	ENSSSCG00000002720	-	intergenic	rs329641095	C>G	HeteroAlt	14,6,10	0,0,0	0.000187045	0.0,0.8,0.833	1.0,1.0,1.0	-0.456	5.81797e-06	0.232558
6	13298794	11615.03	1,0,178	466,336,178	ENSSSCG00000002719	EXOSC6	CDS	rs81216557	C>T	HeteroRef	208,139,175	240,213,168	1.70422e-08	0.002,0.0,0.5	0.464,0.395,0.51	-0.289	1.66e-78	2.28388
6	13299349	14096.98	3,0,135	487,280,195	ENSSSCG00000002719	EXOSC6	CDS	rs343357749	G>T	HeteroRef	227,172,357	288,217,1	3.02376e-10	0.006,0.0,0.409	0.441,0.442,0.997	-0.488	3.44e-32	1.64206
6	13300679	21444.98	163,4,164	120,140,18	ENSSSCG00000002719	EXOSC6	CDS		A>G	HeteroAlt	350,113,200	0,110,0	0.000399895	0.576,0.028,0.901	1.0,0.507,1.0	-0.334	9.68e-60	0.390342
6	13402517	3166.03	0,1,26	59,53,29	ENSSSCG00000038843	ST3GAL2	3UTR		T>A	HeteroRef	31,25,33	32,30,25	4.71879e-05	0.0,0.019,0.473	0.492,0.455,0.569	-0.341	1.55423e-09	1.96552
6	13402654	4557.03	0,1,35	68,57,27	ENSSSCG00000038843	ST3GAL2	3UTR		C>T	HeteroRef	46,37,47	53,32,35	0.000181227	0.0,0.017,0.565	0.465,0.536,0.573	-0.331	4.08666e-07	1.63855
6	13403038	3793.03	0,0,21	64,60,24	ENSSSCG00000038843	ST3GAL2	3UTR		T>G	HeteroRef	55,30,50	57,26,40	2.93039e-06	0.0,0.0,0.467	0.491,0.536,0.556	-0.372	2.61792e-08	1.73718
6	13410163	529.39	0,0,1	19,8,9	ENSSSCG00000038843	ST3GAL2	CDS	rs789840210	C>T	HeteroRef	12,5,5	9,6,12	1.92048e-07	0.0,0.0,0.1	0.571,0.455,0.294	-0.407	1.60828e-05	2.73913
6	13512306	2134.98	0,0,15	60,24,28	ENSSSCG00000027973	COG4	CDS	rs709761377	T>C	HeteroRef	20,20,26	31,30,0	0.000138687	0.0,0.0,0.349	0.392,0.4,1.0	-0.481	7.80606e-09	2.1358
6	13559984	3312.03	0,0,17	52,18,20	ENSSSCG00000025323	SF3B3	CDS	rs791145641	G>A	HeteroRef	41,36,30	45,20,25	4.8737e-05	0.0,0.0,0.459	0.477,0.643,0.545	-0.402	0.00131897	1.45161
6	13570321	6019.03	0,0,42	106,55,44	ENSSSCG00000025323	SF3B3	CDS	rs335955686	G>C	HeteroRef	81,52,42	85,58,37	7.84703e-06	0.0,0.0,0.488	0.488,0.473,0.532	-0.335	7.53258e-12	1.77419
6	13768884	1583	0,3,6	41,5,14	ENSSSCG00000002729	-	CDS	rs81390769	T>C	HeteroRef	22,21,19	22,15,21	0.00058059	0.0,0.375,0.3	0.5,0.583,0.475	-0.294	0.000629102	1.66197
6	13895589	7447.32	16,0,7	27,39,18	ENSSSCG00000033478	-	CDS	rs337749322	C>T	HeteroAlt	30,49,137	28,41,0	1.56983e-05	0.372,0.0,0.28	0.517,0.544,1.0	-0.47	1.40131e-05	0.640167
6	14326074	871.83	0,0,4	74,40,18	ENSSSCG00000033156	CMTR2	3UTR	rs707937910	T>C	HeteroRef	18,4,18	17,42,15	3.60964e-06	0.0,0.0,0.182	0.514,0.087,0.545	-0.322	1.24e-24	4.68182
6	14327815	205.73	0,0,1	9,4,3	ENSSSCG00000033156	CMTR2	CDS	rs696625598	G>T	HeteroRef	6,1,1	4,4,5	0.000620211	0.0,0.0,0.25	0.6,0.2,0.167	-0.239	0.00117687	3.22222
6	14630450	1735.15	65,1,2	77,99,41	ENSSSCG00000002734	MARVELD3	3UTR	rs1110230361	A>T	HeteroRef	0,0,0	69,81,72	4.42429e-05	0.458,0.01,0.047	0.0,0.0,0.0	0.171	5.4e-61	6.45588
6	17073425	14347.15	82,32,83	0,0,0	ENSSSCG00000022609	WWP2	CDS	rs81476218	C>A	HeteroAlt	81,94,111	91,5,0	0.000250319	1.0,1.0,1.0	0.471,0.949,1.0	0.193	3.35e-58	0.198758
6	17078545	2629.91	20,1,8	0,0,0	ENSSSCG00000022609	WWP2	CDS	rs692487733	C>T	HeteroAlt	22,22,21	23,1,2	0.000139388	1.0,1.0,1.0	0.489,0.957,0.913	0.214	5.38265e-10	0.276596
6	17843644	18239.15	113,46,62	0,34,1	ENSSSCG00000034165	-	CDS		A>T	HeteroAlt	132,91,113	0,0,0	0.000579361	1.0,0.575,0.984	1.0,1.0,1.0	-0.147	4.18e-102	0.0628366
6	17870523	4578.15	44,12,21	2,15,1	ENSSSCG00000031767	TANGO6	intergenic		A>G	HeteroAlt	33,27,16	0,0,0	0.00034453	0.957,0.444,0.955	1.0,1.0,1.0	-0.215	5.51e-25	0.117647
6	18645711	619.77	11,2,1	1,0,2	ENSSSCG00000030300	-	Intron	rs320959360	A>C	HeteroRef	0,9,0	15,3,85	0.000197266	0.917,1.0,0.333	0.0,0.75,0.0	0.5	2.71668e-13	4.6087
6	19439181	141.62	1,0,0	11,8,5	ENSSSCG00000028723	CCDC102A	Intron		T>A	HeteroRef	1,5,3	9,9,9	0.000711319	0.083,0.0,0.0	0.1,0.357,0.25	-0.208	1.52503e-07	5.1
6	19845450	901.05	34,0,4	27,68,40	ENSSSCG00000002808	ZNF319	3UTR	rs324531822	G>A	HeteroRef	1,1,0	68,51,72	0.000419407	0.557,0.0,0.091	0.014,0.019,0.0	0.205	1.57e-50	8.15
6	27226787	20406.03	115,60,69	112,72,70	ENSSSCG00000038053	TK2	3UTR		A>G	HeteroAlt	118,187,193	127,14,0	1.63512e-05	0.507,0.455,0.496	0.482,0.93,1.0	-0.318	7.75e-25	0.532345
6	27227596	24135.03	124,61,67	108,74,71	ENSSSCG00000038053	TK2	3UTR	rs708483969	G>A	HeteroAlt	141,217,238	159,18,0	2.54127e-05	0.534,0.452,0.486	0.47,0.923,1.0	-0.307	1.39e-31	0.507075
6	27572305	1372.76	1,0,1	125,91,78	ENSSSCG00000036067	PDP2	3UTR	rs699041143	G>A	HeteroRef	0,25,34	106,56,48	2.44321e-08	0.008,0.0,0.013	0.0,0.309,0.415	-0.234	1.61e-77	8.2623
6	27612446	27178.03	175,100,297	249,158,54	ENSSSCG00000035810	-	CDS		A>G	HeteroAlt	266,139,173	1,195,0	0.000630962	0.413,0.388,0.846	0.996,0.416,1.0	-0.255	4.24e-31	0.571304
6	27631706	379.37	1,0,1	26,14,12	ENSSSCG00000024476	CES3	CDS	rs710604496	A>G	HeteroRef	0,11,7	11,33,7	0.000558034	0.037,0.0,0.077	0.0,0.25,0.5	-0.212	7.2172e-14	5.15
6	27792745	3953.04	78,22,6	0,11,73	ENSSSCG00000036321	TRADD	3UTR	rs81324789	A>G	HeteroRef	1,20,0	115,22,91	0.000540897	1.0,0.667,0.076	0.009,0.476,0.0	0.419	1.05e-18	2.45669
6	27793730	3322.08	0,8,15	25,3,2	ENSSSCG00000036321	TRADD	CDS	rs711142151	T>C	HeteroAlt	40,9,42	0,4,0	0.000798811	0.0,0.727,0.882	1.0,0.692,1.0	-0.361	4.83404e-11	0.298246
6	28090907	5211.76	9,1,0	525,234,311	ENSSSCG00000002776	ATP6V0D1	CDS	rs81218561	C>T	HeteroRef	0,136,133	412,200,158	2.47804e-09	0.017,0.004,0.0	0.0,0.405,0.457	-0.28	4.63e-252	6.59498
6	28091159	2596.15	208,0,22	249,158,294	ENSSSCG00000002776	ATP6V0D1	CDS	rs81218560	T>G	HeteroRef	2,1,0	444,305,317	5.0381e-07	0.455,0.0,0.07	0.004,0.003,0.0	0.172	7.51e-258	7.58369
6	28259539	5075	40,0,5	55,34,34	ENSSSCG00000024253	CTCF	CDS	rs81243824	G>T	50:50	65,46,51	63,48,38	0.000315232	0.421,0.0,0.128	0.508,0.489,0.573	-0.34	0.00297872	1.31401
6	28294253	2369.15	97,1,8	117,145,139	ENSSSCG00000024750	GFOD2	3UTR	rs692583918	T>C	HeteroRef	1,0,0	162,164,124	7.28532e-06	0.453,0.007,0.054	0.006,0.0,0.0	0.169	1.13e-127	7.95327
6	28294637	2305.15	96,1,11	117,111,151	ENSSSCG00000024750	GFOD2	CDS	rs711665805	A>G	HeteroRef	1,0,0	160,173,117	1.21884e-06	0.451,0.009,0.068	0.006,0.0,0.0	0.174	3.31e-122	7.6055
6	28295014	1677.76	1,1,0	126,49,73	ENSSSCG00000024750	GFOD2	CDS	rs713060578	G>A	HeteroRef	0,32,30	93,40,39	1.13103e-07	0.008,0.02,0.0	0.0,0.444,0.435	-0.284	6.78e-59	6.5625
6	28352251	2888.76	2,1,0	121,147,59	ENSSSCG00000024750	GFOD2	3UTR	rs694537425	C>T	HeteroRef	0,36,75	153,65,77	1.2802e-07	0.016,0.007,0.0	0.0,0.356,0.493	-0.276	3.09e-78	5.45614
6	28352618	1979.76	1,0,1	139,95,66	ENSSSCG00000024750	GFOD2	3UTR		T>A	HeteroRef	0,27,57	183,77,86	4.09321e-08	0.007,0.0,0.015	0.0,0.26,0.399	-0.212	3.6e-95	7.51163
6	28501333	5019.76	2,1,0	243,249,176	ENSSSCG00000002771	EDC4	3UTR	rs196959935	T>C	HeteroRef	0,89,141	345,144,174	7.73086e-10	0.008,0.004,0.0	0.0,0.382,0.448	-0.272	1.18e-169	5.71245
6	28547540	4391.76	7,2,1	474,216,219	ENSSSCG00000023849	CTRL	5UTR	rs81250933	T>A	HeteroRef	0,171,88	172,220,90	9.46525e-09	0.015,0.009,0.005	0.0,0.437,0.494	-0.301	6.09e-167	5.171
6	30059957	5304.76	0,2,0	1208,552,794	ENSSSCG00000002828	LPCAT2	3UTR	rs45431985	A>G	HeteroRef	1,296,893	1802,367,893	7.82185e-11	0.0,0.004,0.0	0.001,0.446,0.5	-0.314	0	4.71141
6	30062022	23438.03	414,325,539	505,1,28	ENSSSCG00000002829	MMP2	CDS	rs342852839	C>T	50:50	710,262,671	762,292,849	2.75534e-06	0.45,0.997,0.951	0.482,0.473,0.441	0.334	3.78727e-11	0.834303
6	30067664	6366.76	2,1,0	823,280,562	ENSSSCG00000002829	MMP2	CDS	rs327260239	T>C	HeteroRef	0,250,743	1368,273,619	6.48608e-10	0.002,0.004,0.0	0.0,0.478,0.546	-0.339	0	3.94076
6	30082716	3870.76	1,1,0	204,26,136	ENSSSCG00000002829	MMP2	CDS	rs324317381	T>C	HeteroRef	0,55,194	513,74,195	8.79278e-08	0.005,0.037,0.0	0.0,0.426,0.499	-0.294	4.3e-127	4.57371
6	31830689	3650.03	0,1,18	89,102,29	ENSSSCG00000033591	CHD9	intergenic		G>A	HeteroRef	22,49,45	24,33,35	1.62189e-09	0.0,0.01,0.383	0.478,0.598,0.563	-0.415	5.67e-17	2.31111
6	32082195	2053.76	1,2,0	232,136,167	ENSSSCG00000002834	-	intergenic	rs335467626	T>C	HeteroRef	29,58,1	43,100,122	9.83569e-11	0.004,0.014,0.0	0.403,0.367,0.008	-0.253	1.04e-124	8.79121
6	34521864	1306.15	52,1,3	72,143,70	ENSSSCG00000021644	BRD7	3UTR		T>A	HeteroRef	0,0,0	101,109,114	2.62868e-05	0.419,0.007,0.041	0.0,0.0,0.0	0.156	5.15e-102	10.875
6	35147734	2542.03	2,1,3	2,2,5	ENSSSCG00000002838	ZNF423	CDS	rs339402565	T>C	HeteroAlt	46,6,29	1,3,0	3.71704e-05	0.5,0.333,0.375	0.979,0.667,1.0	-0.479	1.36184e-13	0.149425
6	35147798	3040.03	7,3,3	5,3,7	ENSSSCG00000002838	ZNF423	CDS	rs324056986	T>C	HeteroAlt	43,3,35	0,4,0	0.000321219	0.583,0.5,0.3	1.0,0.429,1.0	-0.348	1.72097e-12	0.202128
6	37816618	2743.03	29,30,17	30,19,18	ENSSSCG00000022333	C16orf87	3UTR	rs329750709	G>A	HeteroRef	0,0,21	51,31,18	0.000221565	0.492,0.612,0.486	0.0,0.0,0.538	0.35	1.64587e-05	1.72165
6	39739156	2258.03	37,16,20	33,26,32	ENSSSCG00000002854	POP4	CDS	rs322283151	A>G	HeteroRef	0,1,19	69,68,26	4.66213e-05	0.529,0.381,0.385	0.0,0.014,0.422	0.286	5.48e-18	2.73118
6	39744167	5068.03	68,38,42	104,45,51	ENSSSCG00000002854	POP4	3UTR	rs323300721	A>G	HeteroRef	0,1,35	135,116,48	9.92209e-07	0.395,0.458,0.452	0.0,0.009,0.422	0.292	1.87e-33	2.71196
6	39744825	668.03	13,5,8	18,13,14	ENSSSCG00000002854	POP4	3UTR	rs341885106	C>G	HeteroRef	0,0,7	41,32,18	0.000148095	0.419,0.278,0.364	0.0,0.0,0.28	0.26	2.32e-15	4.12121
6	39745095	1424.03	21,9,13	47,19,27	ENSSSCG00000002854	POP4	3UTR	rs322593711	T>G	HeteroRef	0,0,14	78,56,26	0.000250117	0.309,0.321,0.325	0.0,0.0,0.35	0.202	8.76e-29	4.4386
6	39745581	2467.03	36,30,23	71,52,35	ENSSSCG00000002854	POP4	3UTR	rs324114536	T>C	HeteroRef	0,0,16	123,79,52	5.27275e-10	0.336,0.366,0.397	0.0,0.0,0.235	0.288	1.53e-41	3.92381
6	39745781	2180.03	36,25,18	58,39,37	ENSSSCG00000002854	POP4	3UTR	rs336857504	A>G	HeteroRef	0,0,12	97,91,50	3.32161e-12	0.383,0.391,0.327	0.0,0.0,0.194	0.302	5.63e-39	4.08791
6	42314667	571.08	2,0,0	6,10,7	ENSSSCG00000025139	ZNF507	3UTR	rs322987240	C>T	HeteroRef	6,8,5	8,4,4	1.09401e-05	0.25,0.0,0.0	0.429,0.667,0.556	-0.467	0.0201368	1.85714
6	42335297	394.05	0,0,1	4,4,6	ENSSSCG00000022521	DPY19L3	intergenic	rs345762856	A>T	HeteroRef	5,6,4	8,6,2	1.94112e-05	0.0,0.0,0.143	0.385,0.5,0.667	-0.469	0.039	1.875
6	42501833	7594.03	54,1,4	78,130,78	ENSSSCG00000002859	ANKRD27	3UTR	rs318778598	G>A	HeteroRef	71,68,86	62,70,102	8.70768e-07	0.409,0.008,0.049	0.534,0.493,0.457	-0.34	8.57e-17	1.83099
6	42502209	5689.01	40,0,6	59,78,53	ENSSSCG00000002859	ANKRD27	3UTR	rs321477219	C>A	HeteroRef	49,54,68	58,53,81	4.22513e-05	0.404,0.0,0.102	0.458,0.505,0.456	-0.304	1.56525e-11	1.76037
6	42502425	5228.55	37,0,4	38,56,48	ENSSSCG00000002859	ANKRD27	CDS	rs324163863	C>T	HeteroRef	61,31,60	42,46,62	0.000764845	0.493,0.0,0.077	0.592,0.403,0.492	-0.305	6.94529e-06	1.51295
6	42941342	4561.03	47,0,2	57,86,65	ENSSSCG00000002862	WDR88	Intron	rs325932087	T>C	HeteroRef	43,33,55	49,43,69	6.23761e-05	0.452,0.0,0.03	0.467,0.434,0.444	-0.288	7.24e-16	2.05
6	43084165	3580.03	50,0,2	47,37,67	ENSSSCG00000002866	CEBPA	intergenic	rs342181867	C>T	HeteroRef	20,31,37	30,27,27	0.000621092	0.515,0.0,0.029	0.4,0.534,0.578	-0.323	9.30573e-07	1.67857
6	43177282	10286.03	224,4,14	257,338,338	ENSSSCG00000002867	CEBPG	3UTR	rs334996420	G>C	HeteroRef	167,163,159	210,172,206	2.1499e-06	0.466,0.012,0.04	0.443,0.487,0.436	-0.283	3.17e-62	2.08071
6	43177437	9087.03	205,4,13	281,287,350	ENSSSCG00000002867	CEBPG	CDS	rs81217919	C>T	HeteroRef	123,138,108	202,163,186	3.43945e-06	0.422,0.014,0.036	0.378,0.458,0.367	-0.244	2.26e-83	2.48562
6	43177839	9036.03	200,2,11	240,236,301	ENSSSCG00000002867	CEBPG	CDS	rs81217917	T>C	HeteroRef	142,128,110	175,161,186	6.87849e-06	0.455,0.008,0.035	0.448,0.443,0.372	-0.255	3.05e-59	2.19056
6	44064214	4825.76	0,1,1	473,194,268	ENSSSCG00000002873	GPI	CDS	rs319737012	C>A	HeteroRef	252,182,0	285,264,568	1.25497e-10	0.0,0.005,0.004	0.469,0.408,0.0	-0.289	2.94e-230	4.70642
6	44069069	27926.03	499,315,312	477,318,298	ENSSSCG00000002873	GPI	3UTR	rs81252545	G>C	HeteroAlt	883,394,965	2,347,0	7.39108e-12	0.511,0.498,0.511	0.998,0.532,1.0	-0.336	9.86e-170	0.428147
6	44589757	7317.03	28,9,31	42,14,27	ENSSSCG00000002879	GRAMD1A	CDS	rs338672198	T>C	HeteroAlt	109,45,60	0,3,44	3.31581e-06	0.4,0.391,0.534	1.0,0.938,0.577	-0.396	6.96639e-14	0.460993
6	44652484	4021.75	6,1,0	61,87,30	ENSSSCG00000025126	LGI4	CDS	rs697722258	A>T	HeteroRef	48,101,0	37,42,29	0.000321674	0.09,0.011,0.0	0.565,0.706,0.0	-0.39	6.27079e-10	1.83333
6	44653680	11416.03	54,78,18	26,19,12	ENSSSCG00000025126	LGI4	CDS	rs326870291	T>C	HeteroAlt	94,151,42	2,33,0	0.000153529	0.675,0.804,0.6	0.979,0.821,1.0	-0.24	7.34e-51	0.210526
6	44657459	4003.32	1,4,9	39,6,14	ENSSSCG00000025126	LGI4	CDS	rs332015435	A>G	50:50	86,10,29	2,9,29	0.000480314	0.025,0.4,0.391	0.977,0.526,0.5	-0.396	0.0095194	0.71223
6	44671998	19149.32	1370,488,625	0,547,593	ENSSSCG00000021374	FXYD1	3UTR	rs333833356	C>G	50:50	5,341,366	755,375,365	1.75241e-05	1.0,0.471,0.513	0.007,0.476,0.501	0.334	2.23022e-13	0.824726
6	44772770	12015.03	124,133,81	141,128,66	ENSSSCG00000002884	LSR	CDS		C>T	HeteroRef	2,6,129	253,273,97	1.5673e-05	0.468,0.51,0.551	0.008,0.022,0.571	0.309	2.77e-37	2.01684
6	44773132	11890.03	198,229,98	193,221,72	ENSSSCG00000002884	LSR	CDS		A>G	HeteroRef	3,9,136	291,419,123	5.91493e-07	0.506,0.509,0.576	0.01,0.021,0.525	0.345	1.77e-47	1.95988
6	44774597	1667.03	31,4,13	24,6,15	ENSSSCG00000002884	LSR	CDS	rs696301150	C>T	HeteroRef	0,0,17	59,46,17	0.000109075	0.564,0.4,0.464	0.0,0.0,0.5	0.309	2.13284e-11	2.56923
6	44781902	2777.08	3,3,1	6,5,5	ENSSSCG00000002885	USF2	Intron	rs331764732	G>A	HeteroAlt	33,17,40	0,0,47	0.000346569	0.333,0.375,0.167	1.0,1.0,0.46	-0.528	0.00718952	0.649485
6	45069169	11782.32	0,21,33	84,36,38	ENSSSCG00000002904	HAUS5	3UTR	rs333413007	A>G	50:50	196,60,86	0,49,101	0.000129423	0.0,0.368,0.465	1.0,0.55,0.46	-0.392	0.000911119	0.777778
6	45095758	18550.32	52,515,479	1622,572,773	ENSSSCG00000002907	-	CDS	rs81210828	C>T	50:50	1167,641,373	19,681,374	4.26094e-05	0.031,0.474,0.383	0.984,0.485,0.499	-0.36	1.32e-21	1.25225
6	45312423	4473.76	10,3,1	561,285,331	ENSSSCG00000002918	HCST	CDS	rs329684907	C>T	HeteroRef	68,141,0	79,149,268	2.65206e-08	0.018,0.01,0.003	0.463,0.486,0.0	-0.306	3.82e-243	7.50224
6	46015653	847.46	0,10,3	7,7,2	ENSSSCG00000032673	ZFP14	intergenic	rs339696312	T>C	HeteroAlt	10,4,7	0,1,2	0.000976122	0.0,0.588,0.6	1.0,0.8,0.778	-0.463	0.0393595	0.558824
6	46048387	175.78	1,0,0	19,16,19	ENSSSCG00000023195	-	3UTR	rs337068334	C>A	HeteroRef	7,2,1	9,10,18	0.000428367	0.05,0.0,0.0	0.438,0.167,0.053	-0.202	2.35e-15	8.27273
6	46585317	291.99	0,0,1	11,5,2	ENSSSCG00000029600	-	Intron	rs333037383	T>C	HeteroRef	7,4,1	0,5,6	0.000155468	0.0,0.0,0.333	1.0,0.444,0.143	-0.418	0.0135547	2.23077
6	46762167	7979.76	1,0,0	180,247,105	ENSSSCG00000029408	ZFP30	3UTR	rs326314550	C>T	HeteroRef	144,130,1	70,71,135	2.98766e-08	0.006,0.0,0.0	0.673,0.647,0.007	-0.44	9.92e-59	2.92754
6	46762437	1966.76	2,0,1	69,82,32	ENSSSCG00000029408	ZFP30	3UTR	rs789249465	C>T	HeteroRef	37,39,0	40,41,78	2.48433e-06	0.028,0.0,0.03	0.481,0.487,0.0	-0.303	1.3e-37	4.32911
6	46762765	5110.76	4,4,0	90,101,61	ENSSSCG00000029408	ZFP30	3UTR	rs320125534	A>G	HeteroRef	87,80,0	44,50,100	0.000344632	0.043,0.038,0.0	0.664,0.615,0.0	-0.4	1.52e-27	2.54857
6	46762848	3166.76	2,2,0	96,94,57	ENSSSCG00000029408	ZFP30	3UTR	rs331366674	C>T	HeteroRef	67,52,0	63,65,102	1.5179e-06	0.02,0.021,0.0	0.515,0.444,0.0	-0.306	2.44e-47	3.87805
6	46762953	3000.76	1,1,0	124,142,63	ENSSSCG00000029408	ZFP30	3UTR	rs322630366	T>C	HeteroRef	63,54,0	65,71,133	3.17688e-08	0.008,0.007,0.0	0.492,0.432,0.0	-0.303	1.45e-71	5.02521
6	46765204	4914.32	0,27,7	40,26,24	ENSSSCG00000029408	ZFP30	CDS	rs329458207	A>G	50:50	80,32,37	0,24,33	0.000186956	0.0,0.509,0.226	1.0,0.571,0.529	-0.455	0.0475089	0.803279
6	47217780	1002.97	5,8,5	0,1,0	-	-	intergenic	rs345781916	C>T	HeteroAlt	4,3,8	7,3,0	0.000793617	1.0,0.889,1.0	0.364,0.5,1.0	0.342	0.000911119	0.333333
6	47223659	18300.32	58,607,459	1587,626,748	ENSSSCG00000002952	YIF1B	CDS	rs341304776	G>A	50:50	925,789,340	18,681,362	5.59594e-05	0.035,0.492,0.38	0.981,0.537,0.484	-0.365	2.61e-23	1.26558
6	47224173	17084.32	23,189,163	556,193,230	ENSSSCG00000002952	YIF1B	CDS	rs336384805	A>G	50:50	259,283,113	9,225,104	0.000245277	0.04,0.495,0.415	0.966,0.557,0.521	-0.365	3.13935e-09	1.27864
6	47248108	3329.76	22,10,12	0,0,0	ENSSSCG00000038902	KCNK6	intergenic	rs789822370	A>C	HeteroAlt	17,16,25	16,12,0	5.84585e-06	1.0,1.0,1.0	0.515,0.571,1.0	0.304	8.57058e-11	0.27451
6	47282576	5529.76	2,1,0	124,106,88	ENSSSCG00000002955	CATSPERG	CDS	rs319725909	C>T	HeteroRef	184,115,1	220,157,500	2.48394e-07	0.016,0.009,0.0	0.455,0.423,0.002	-0.285	1.59e-117	3.94389
6	47299634	1419.01	4,9,5	0,0,0	ENSSSCG00000002957	GGN	CDS	rs341650334	A>G	HeteroAlt	11,5,12	7,5,0	6.55292e-05	1.0,1.0,1.0	0.611,0.5,1.0	0.296	8.02864e-06	0.26087
6	47299719	169.30	0,0,1	8,3,4	ENSSSCG00000002957	GGN	CDS	rs329917890	C>A	HeteroRef	4,1,3	5,8,8	0.000660781	0.0,0.0,0.2	0.444,0.111,0.273	-0.209	5.69941e-05	4
6	47627227	10098.03	145,80,93	172,108,114	ENSSSCG00000022017	LGALS4	3UTR		C>T	HeteroRef	5,5,82	232,231,110	5.77545e-07	0.457,0.426,0.449	0.021,0.021,0.427	0.288	6.29e-51	2.35854
6	47645638	28261.03	789,519,532	706,446,480	ENSSSCG00000035570	-	CDS	rs81216585	G>A	HeteroAlt	1647,1224,573	7,25,461	7.3117e-11	0.528,0.538,0.526	0.996,0.98,0.554	-0.313	7.22e-295	0.402157
6	47648064	6608.03	19,11,7	25,11,4	ENSSSCG00000035570	-	5UTR,3UTR	rs337922378	T>C	HeteroAlt	73,50,51	1,1,50	0.000627169	0.432,0.5,0.636	0.986,0.98,0.505	-0.301	8.12242e-12	0.436019
6	47651238	23850.03	234,56,164	218,89,164	ENSSSCG00000035570	-	CDS	rs329089624	A>G	HeteroAlt	629,390,132	2,8,134	1.70422e-08	0.518,0.386,0.5	0.997,0.98,0.496	-0.356	5.14e-98	0.383178
6	47682934	11289.03	120,68,89	127,53,74	ENSSSCG00000026794	SIRT2	3UTR	rs343351846	C>G	HeteroRef	4,2,142	210,136,121	1.10923e-05	0.486,0.562,0.546	0.019,0.014,0.54	0.34	2.25e-18	1.69647
6	47684283	7734.03	97,44,49	108,32,53	ENSSSCG00000026794	SIRT2	CDS		C>A	HeteroRef	3,2,122	216,147,112	8.57771e-06	0.473,0.579,0.48	0.014,0.013,0.521	0.328	4.9e-29	2.10726
6	47703767	4271.03	62,21,33	56,37,27	ENSSSCG00000026794	SIRT2	CDS	rs81211939	A>G	HeteroRef	1,2,31	72,80,28	0.000470361	0.525,0.362,0.55	0.014,0.024,0.525	0.291	1.53746e-12	2
6	47711765	11617.03	195,155,129	197,138,130	ENSSSCG00000026904	NFKBIB	CDS	rs81211941	C>G	HeteroRef	3,9,113	269,258,120	6.42768e-07	0.497,0.529,0.498	0.011,0.034,0.485	0.332	1.43e-34	1.84106
6	47717478	10135.03	35,32,35	37,36,39	ENSSSCG00000002972	-	Intron	rs344501771	T>C	HeteroAlt	94,89,43	0,4,62	0.000356364	0.486,0.471,0.473	1.0,0.957,0.41	-0.312	2.5876e-11	0.542683
6	47735371	7803.03	89,45,79	93,41,66	ENSSSCG00000038805	-	CDS	rs336246124	G>A	HeteroRef	2,2,71	164,149,72	1.39961e-06	0.489,0.523,0.545	0.012,0.013,0.497	0.345	9.01e-24	2.03125
6	47746430	2659.03	32,11,24	13,4,14	ENSSSCG00000038805	-	5UTR	rs340397917	C>T	HeteroRef	0,1,28	56,29,18	4.46685e-05	0.711,0.733,0.632	0.0,0.033,0.609	0.478	0.0122228	1.39583
6	47910398	4964.76	5,0,0	141,50,62	ENSSSCG00000021333	PAK4	CDS	rs706922456	C>T	HeteroRef	122,65,1	125,76,176	3.96401e-06	0.034,0.0,0.0	0.494,0.461,0.006	-0.309	2.14e-52	3.26425
6	47912417	5382.76	1,0,0	168,73,98	ENSSSCG00000021333	PAK4	CDS		G>A	HeteroRef	150,97,2	149,117,224	3.73221e-09	0.006,0.0,0.0	0.502,0.453,0.009	-0.319	1.54e-69	3.316
6	47914063	17318.03	75,151,76	67,3,3	ENSSSCG00000021333	PAK4	3UTR		G>A	HeteroAlt	104,82,87	100,69,88	2.74522e-05	0.528,0.981,0.962	0.51,0.543,0.497	0.307	3.82e-16	0.573913
6	47990340	9913.03	136,78,93	129,44,69	ENSSSCG00000040981	GMFG	3UTR	rs322424929	A>C	HeteroRef	3,1,62	60,141,67	1.72245e-06	0.513,0.639,0.574	0.048,0.007,0.481	0.397	4.01862e-06	1.36729
6	48046364	8491.03	32,32,23	34,26,14	ENSSSCG00000010706	-	intergenic	rs703376708	C>T	HeteroAlt	85,58,47	0,2,48	0.000523767	0.485,0.552,0.622	1.0,0.967,0.495	-0.268	2.16455e-14	0.447653
6	48046885	26271.03	211,148,140	261,124,152	ENSSSCG00000010706	-	CDS	rs326056210	C>T	HeteroAlt	460,364,193	3,12,200	3.08702e-07	0.447,0.544,0.479	0.994,0.968,0.491	-0.327	6.45e-58	0.496042
6	48121578	3837.03	39,17,31	45,27,38	ENSSSCG00000023556	SUPT5H	CDS	rs318326699	G>T	HeteroRef	0,5,68	219,121,93	2.39576e-06	0.464,0.386,0.449	0.0,0.04,0.422	0.279	2.69e-47	3.39375
6	48122238	20061.03	101,40,42	79,44,54	ENSSSCG00000026612	TIMM50	CDS	rs81216404	G>A	HeteroAlt	294,173,127	2,5,118	9.73752e-07	0.561,0.476,0.438	0.993,0.972,0.518	-0.336	2.15e-47	0.388674
6	48155246	791.05	9,7,6	7,7,2	ENSSSCG00000002987	DLL3	intergenic	rs1108012945	C>A	HeteroRef	0,0,4	8,20,8	5.55474e-05	0.563,0.5,0.75	0.0,0.0,0.333	0.493	0.00324084	2
6	49901131	6294.32	40,60,29	35,0,21	ENSSSCG00000003038	GRIK5	Intron	rs1111160713	T>A	HeteroRef	64,34,2	64,42,149	0.000605714	0.533,1.0,0.58	0.5,0.447,0.013	0.384	0.000417578	1.35808
6	50828782	1021.76	0,26,12	71,33,21	ENSSSCG00000033420	ZNF227	3UTR	rs326901793	G>A	HeteroRef	1,1,0	59,50,71	1.32789e-06	0.0,0.441,0.364	0.017,0.02,0.0	0.256	3.51e-46	7.625
6	51021119	173.84	1,3,4	20,5,4	ENSSSCG00000028218	CEACAM20	CDS	rs697554739	C>T	HeteroRef	0,0,0	19,5,14	0.000277031	0.048,0.375,0.5	0.0,0.0,0.0	0.308	9.57617e-12	8.375
6	51308119	5559.76	11,0,0	612,405,286	ENSSSCG00000020657	BCAM	CDS	rs328061966	C>T	HeteroRef	345,245,1	345,298,627	1.96041e-09	0.018,0.0,0.0	0.5,0.451,0.002	-0.312	4.6e-268	4.27409
6	52000211	1233.76	0,19,33	121,17,36	ENSSSCG00000038229	EML2	CDS	rs793868438	C>T	HeteroRef	1,1,0	132,137,99	1.46028e-07	0.0,0.528,0.478	0.008,0.007,0.0	0.33	6.83e-89	10.037
6	52001144	10217.76	110,29,48	4,0,0	ENSSSCG00000038229	EML2	CDS	rs1113723367	A>G	HeteroAlt	57,57,78	51,51,0	6.11845e-06	0.965,1.0,1.0	0.528,0.528,1.0	0.303	2.74e-35	0.279683
6	52103578	189.76	0,7,3	27,17,8	ENSSSCG00000038969	-	Intron		G>A	HeteroRef	2,1,0	48,40,98	0.000851849	0.0,0.292,0.273	0.04,0.024,0.0	0.167	8.92e-46	18.3077
6	52109843	1049.76	0,10,33	64,12,39	ENSSSCG00000038969	-	CDS	rs789273881	T>C	HeteroRef	0,3,1	130,55,114	1.19404e-06	0.0,0.455,0.458	0.0,0.052,0.009	0.284	1.68e-65	8.80851
6	52478058	1461.76	0,28,28	80,36,39	ENSSSCG00000037388	-	3UTR		G>C	HeteroRef	1,1,0	85,41,73	3.2347e-07	0.0,0.438,0.418	0.012,0.024,0.0	0.273	3.61e-48	6.10345
6	52480445	389.04	1,6,8	11,1,4	ENSSSCG00000037388	-	3UTR		G>T	HeteroRef	0,1,0	19,3,8	4.70455e-05	0.083,0.857,0.667	0.0,0.25,0.0	0.452	0.000138965	2.875
6	52480446	386.65	1,6,8	11,1,4	ENSSSCG00000037388	-	3UTR		C>T	HeteroRef	0,0,0	19,5,8	2.58797e-06	0.083,0.857,0.667	0.0,0.0,0.0	0.536	3.21596e-05	3.2
6	52648048	4500.76	0,77,95	329,105,117	ENSSSCG00000003105	SLC1A5	CDS	rs338199119	C>T	HeteroRef	1,1,0	232,163,286	6.70779e-10	0.0,0.423,0.448	0.004,0.006,0.0	0.287	3.74e-175	7.08046
6	52837644	2131.95	8,4,7	0,0,0	ENSSSCG00000003107	ARHGAP35	3UTR	rs325642046	T>C	HeteroAlt	25,9,23	21,10,0	2.04764e-05	1.0,1.0,1.0	0.543,0.474,1.0	0.328	1.35943e-05	0.407895
6	53111366	1286.76	1,1,0	101,54,43	ENSSSCG00000029371	C5AR1	3UTR	rs345796469	C>T	HeteroRef	30,19,0	24,27,60	9.90162e-07	0.01,0.018,0.0	0.556,0.413,0.0	-0.314	4.13e-42	6.05882
6	53797521	19592.32	346,342,188	328,3,200	ENSSSCG00000003131	SYNGR4	CDS	rs325013426	C>T	50:50	383,43,280	433,509,335	0.000657278	0.513,0.991,0.485	0.469,0.078,0.455	0.329	0.00010378	1.14286
6	53855992	4830.76	5,1,0	399,267,321	ENSSSCG00000003134	GRWD1	3UTR	rs318712780	A>G	HeteroRef	94,121,2	109,155,208	2.87813e-11	0.012,0.004,0.0	0.463,0.438,0.01	-0.298	1.57e-199	6.5426
6	53856081	3144.76	4,2,0	342,238,274	ENSSSCG00000003134	GRWD1	3UTR	rs338469205	T>A	HeteroRef	50,74,1	93,104,164	1.76806e-11	0.012,0.008,0.0	0.35,0.416,0.006	-0.251	7.27e-192	9.27481
6	54226348	896.72	0,1,0	13,3,5	ENSSSCG00000003144	BAX	Intron	rs318292192	C>T	HeteroRef	21,14,1	30,17,74	0.000630881	0.0,0.25,0.0	0.412,0.452,0.013	-0.209	4.22e-15	3.83784
6	54233724	329.45	5,4,3	8,12,0	ENSSSCG00000003153	FTL	3UTR	rs339340465	T>A	HeteroRef	0,0,3	34,13,10	0.000692634	0.385,0.25,1.0	0.0,0.0,0.231	0.468	1.02007e-10	5.13333
6	54297920	21235.03	93,26,65	79,28,65	ENSSSCG00000023792	-	3UTR	rs321100276	A>G	HeteroAlt	391,293,311	2,2,359	5.18718e-07	0.541,0.481,0.5	0.995,0.993,0.464	-0.31	1.46e-54	0.453774
6	54598842	21344.32	676,407,47	663,387,851	ENSSSCG00000003187	FCGRT	3UTR	rs329151980	C>T	50:50	1287,485,575	10,385,557	0.000141841	0.505,0.513,0.052	0.992,0.557,0.508	-0.329	4.4e-15	0.820535
6	54603751	5172.76	0,99,243	676,124,333	ENSSSCG00000003187	FCGRT	CDS	rs341477874	C>T	HeteroRef	1,1,0	890,254,740	1.34693e-11	0.0,0.444,0.422	0.001,0.004,0.0	0.287	0	8.77035
6	54874791	4719.76	0,116,102	386,145,138	ENSSSCG00000003195	PNKP	CDS	rs788804315	G>A	HeteroRef	1,8,0	432,338,391	8.04701e-10	0.0,0.444,0.425	0.002,0.023,0.0	0.281	1.24e-273	8.06167
6	55922301	8883.76	0,337,323	568,150,159	ENSSSCG00000028802	-	CDS	rs346142394	A>T	HeteroRef	2,9,0	307,266,285	1.62622e-06	0.0,0.692,0.67	0.006,0.033,0.0	0.441	2.46e-104	2.58569
6	55937669	4790.76	0,87,102	399,86,124	ENSSSCG00000003267	MBOAT7	CDS	rs341882494	G>T	HeteroRef	2,5,0	282,255,223	2.99921e-08	0.0,0.503,0.451	0.007,0.019,0.0	0.309	3.28e-193	6.98469
6	55955200	4104.76	0,87,67	279,97,107	ENSSSCG00000003266	TMC4	3UTR	rs322288065	C>T	HeteroRef	2,6,0	286,197,298	1.63158e-08	0.0,0.473,0.385	0.007,0.03,0.0	0.274	3.24e-187	7.80247
6	55978704	1567.76	0,21,44	124,24,50	ENSSSCG00000003264	CNOT3	CDS	rs333740022	T>C	HeteroRef	1,1,0	258,148,240	2.67417e-09	0.0,0.467,0.468	0.004,0.007,0.0	0.308	3.85e-146	12.597
6	56237346	6019.76	2,1,0	252,122,198	ENSSSCG00000003253	-	3UTR	rs336959931	G>T	HeteroRef	214,111,0	220,115,435	1.27369e-08	0.008,0.008,0.0	0.493,0.491,0.0	-0.323	6.49e-136	4.09146
6	57090536	517.70	0,0,1	8,2,5	ENSSSCG00000034540	-	3UTR	rs706721638	A>C	HeteroRef	8,1,11	4,16,10	0.000229257	0.0,0.0,0.167	0.667,0.059,0.524	-0.361	0.00313485	2.14286
6	57940521	4467.76	0,67,139	440,79,148	ENSSSCG00000024413	PPP2R1A	CDS	rs706042514	C>T	HeteroRef	0,8,3	684,382,408	1.65061e-09	0.0,0.459,0.484	0.0,0.021,0.007	0.305	0	9.86636
6	58857491	11531.03	185,115,202	197,119,175	ENSSSCG00000003269	LENG9	CDS	rs81387835	C>A	HeteroRef	0,137,1	268,174,280	1.21306e-10	0.484,0.491,0.536	0.0,0.441,0.004	0.356	1.99e-40	1.89531
6	58862168	3773.03	19,4,15	20,2,17	ENSSSCG00000003269	LENG9	3UTR	rs340825615	C>T	HeteroRef	1,96,0	294,96,490	5.31631e-07	0.487,0.667,0.469	0.003,0.5,0.0	0.373	7.68e-129	6.80741
6	58862742	3397.03	20,6,12	21,5,18	ENSSSCG00000003269	LENG9	CDS	rs339365616	C>T	HeteroRef	2,85,0	290,96,532	2.8681e-07	0.488,0.545,0.4	0.007,0.47,0.0	0.319	3.51e-142	7.696
6	58875883	1409.03	13,9,20	16,16,17	ENSSSCG00000003271	TTYH1	3UTR	rs709121450	G>A	HeteroRef	0,10,0	44,8,45	0.00092053	0.448,0.36,0.541	0.0,0.556,0.0	0.264	2.38471e-11	2.80769
6	59173156	1419.60	0,1,0	40,39,11	ENSSSCG00000003278	-	CDS	rs335358609	C>A	HeteroRef	22,34,1	28,36,8	1.77002e-09	0.0,0.025,0.0	0.44,0.486,0.111	-0.337	2.35476e-12	2.7931
6	59239976	6943.03	69,80,48	86,97,43	ENSSSCG00000032594	-	ncRNA		G>A	HeteroRef	1,60,2	205,88,243	2.64569e-09	0.445,0.452,0.527	0.005,0.405,0.008	0.335	1.45e-55	2.93077
6	59240893	3394.03	50,24,16	32,27,23	ENSSSCG00000032594	-	ncRNA		C>T	HeteroRef	0,36,0	123,55,156	1.5808e-08	0.61,0.471,0.41	0.0,0.396,0.0	0.365	1.29e-35	3.30159
6	59463827	5166.01	2,6,0	113,24,93	ENSSSCG00000003288	HSPBP1	5UTR	rs343407707	C>T	HeteroRef	109,72,0	3,50,83	0.000682642	0.017,0.2,0.0	0.973,0.59,0.0	-0.449	5.76854e-14	1.93651
6	63057542	3584.03	41,29,20	26,22,10	ENSSSCG00000004001	A1BG	Intron		C>T	HeteroRef	1,37,0	137,40,172	3.79507e-09	0.612,0.569,0.667	0.007,0.481,0.0	0.453	1.67e-33	3.17969
6	63363816	16262	1653,1171,967	1924,1210,131	ENSSSCG00000022204	AGRN	CDS	rs713830460	T>C	50:50	5,296,213	1455,489,233	7.18063e-05	0.462,0.492,0.881	0.003,0.377,0.478	0.326	1.09e-30	1.26411
6	63391181	8744.03	34,19,25	17,0,1	ENSSSCG00000022204	AGRN	CDS	rs323410405	G>A	50:50	122,60,64	136,46,60	4.37124e-05	0.667,1.0,0.962	0.473,0.566,0.516	0.358	0.00808884	0.802469
6	63396631	21219.05	128,206,86	147,3,8	ENSSSCG00000022204	AGRN	CDS	rs81217289	C>T	50:50	286,187,218	340,178,202	0.000177512	0.465,0.986,0.915	0.457,0.512,0.519	0.293	1.74697e-07	0.790279
6	63397272	22189.04	158,245,92	160,4,8	ENSSSCG00000022204	AGRN	3UTR	rs340342141	G>A	50:50	280,181,209	337,164,224	2.67618e-05	0.497,0.984,0.92	0.454,0.525,0.483	0.313	3.5938e-09	0.769957
6	63397612	22260	244,482,164	288,10,17	ENSSSCG00000022204	AGRN	3UTR	rs320384056	T>C	50:50	401,308,327	477,284,394	7.19614e-05	0.459,0.98,0.906	0.457,0.52,0.454	0.305	5.08e-15	0.76324
6	63397848	26573.13	350,662,259	390,6,22	ENSSSCG00000022204	AGRN	3UTR	rs342211373	C>T	50:50	566,403,452	615,419,481	5.56468e-06	0.473,0.991,0.922	0.479,0.49,0.484	0.311	6.36e-29	0.718053
6	63414101	1730.71	3,3,9	1,0,0	ENSSSCG00000026816	-	CDS	rs319599919	T>C	HeteroAlt	17,7,25	6,5,12	0.000156554	0.75,1.0,1.0	0.739,0.583,0.676	0.251	2.00787e-05	0.375
6	63597283	4853.76	0,108,87	317,113,126	ENSSSCG00000003329	ACAP3	CDS	rs342739447	C>T	HeteroRef	3,2,0	350,302,376	5.08636e-10	0.0,0.489,0.408	0.008,0.007,0.0	0.294	1.73e-235	7.92
6	63659386	5564.76	1,204,156	463,244,221	ENSSSCG00000003354	CCNL2	3UTR		G>A	HeteroRef	0,12,0	811,564,1013	1.60514e-11	0.002,0.455,0.414	0.0,0.021,0.0	0.283	0	8.89008
6	63805131	4624.76	0,93,77	231,127,89	ENSSSCG00000003350	MIB2	3UTR	rs343563052	C>G	HeteroRef	1,11,0	335,256,417	1.59149e-08	0.0,0.423,0.464	0.003,0.041,0.0	0.281	2.76e-217	7.99451
6	63805713	3073.76	0,60,76	180,87,77	ENSSSCG00000003351	MMP23B	CDS	rs328652594	A>G	HeteroRef	1,6,0	400,284,484	4.49008e-10	0.0,0.408,0.497	0.002,0.021,0.0	0.294	2.96e-248	10.5734
6	63808492	926.76	0,10,26	73,8,17	ENSSSCG00000003351	MMP23B	CDS	rs324328289	G>A	HeteroRef	1,0,1	188,103,165	3.85879e-07	0.0,0.556,0.605	0.005,0.0,0.006	0.383	8.15e-100	14.5789
6	63847387	3452.76	0,56,75	226,74,106	ENSSSCG00000038967	NADK	3UTR		C>T	HeteroRef	1,6,0	283,215,224	6.52961e-09	0.0,0.431,0.414	0.004,0.027,0.0	0.271	2.23e-170	8.17391
6	63847991	1372.76	0,17,35	112,18,46	ENSSSCG00000038967	NADK	3UTR		C>T	HeteroRef	1,2,0	145,116,133	1.01706e-07	0.0,0.486,0.432	0.007,0.017,0.0	0.298	2.74e-94	10.3636
6	63854907	493.76	1,5,16	42,8,22	ENSSSCG00000038967	NADK	CDS		G>A	HeteroRef	0,0,0	82,45,41	2.2826e-07	0.023,0.385,0.421	0.0,0.0,0.0	0.276	2.41e-41	10.9091
6	65156931	15818.03	91,116,113	86,1,7	ENSSSCG00000003359	TPRG1L	CDS	rs698607405	A>G	50:50	109,97,148	111,101,158	1.95953e-05	0.514,0.991,0.942	0.495,0.49,0.484	0.326	4.81168e-10	0.688427
6	67451921	2231.81	13,6,8	0,0,0	ENSSSCG00000027869	PHF13	3UTR		T>C	HeteroAlt	24,8,21	23,11,0	1.10923e-05	1.0,1.0,1.0	0.511,0.421,1.0	0.356	1.64518e-05	0.425
6	67452002	1683.91	9,5,6	0,0,0	ENSSSCG00000027869	PHF13	3UTR	rs320319711	T>C	HeteroAlt	21,4,16	19,8,1	4.9666e-06	1.0,1.0,1.0	0.525,0.333,0.941	0.4	0.000468773	0.459016
6	67465433	4418.76	1,1,1	128,98,86	ENSSSCG00000003384	DNAJC11	CDS	rs81214169	C>T	HeteroRef	109,68,0	89,73,158	3.50625e-07	0.008,0.01,0.011	0.551,0.482,0.0	-0.334	1.16e-56	3.51111
6	68539021	1657.78	11,8,8	0,0,0	ENSSSCG00000028572	PER3	Intron	rs1108185602	C>T	HeteroAlt	9,4,10	7,3,0	0.000105459	1.0,1.0,1.0	0.563,0.571,1.0	0.289	2.41756e-07	0.2
6	68547202	1675.54	10,4,2	0,0,0	ENSSSCG00000028572	PER3	3UTR	rs1111701116	G>A	HeteroAlt	12,3,25	11,3,0	0.000182355	1.0,1.0,1.0	0.522,0.5,1.0	0.326	5.16822e-07	0.25
6	68547599	2499.82	12,7,6	0,0,0	ENSSSCG00000028572	PER3	3UTR	rs1108668766	T>C	HeteroAlt	15,6,39	15,5,0	5.95074e-05	1.0,1.0,1.0	0.5,0.545,1.0	0.318	2.24821e-10	0.235294
6	68547718	2373.96	12,6,4	0,0,0	ENSSSCG00000028572	PER3	3UTR	rs1113782193	G>A	HeteroAlt	13,6,34	9,3,0	0.000290092	1.0,1.0,1.0	0.591,0.667,1.0	0.247	1.43518e-11	0.16
6	68547776	2251.24	14,4,3	0,0,0	ENSSSCG00000028572	PER3	3UTR	rs1109651960	C>T	HeteroAlt	10,6,35	8,3,0	0.000391324	1.0,1.0,1.0	0.556,0.667,1.0	0.259	2.14759e-11	0.152778
6	68548244	12262.76	84,90,23	0,0,0	ENSSSCG00000028572	PER3	3UTR	rs1110721430	T>C	HeteroAlt	48,34,130	41,18,0	9.80022e-08	1.0,1.0,1.0	0.539,0.654,1.0	0.269	7.12e-59	0.144254
6	68548629	9430.76	64,76,12	0,0,0	ENSSSCG00000028572	PER3	3UTR	rs1110522785	A>C	HeteroAlt	34,20,74	19,24,0	5.49245e-07	1.0,1.0,1.0	0.642,0.455,1.0	0.301	1.04e-39	0.153571
6	68639341	17080	1698,962,2646	1820,1077,407	ENSSSCG00000003385	PARK7	CDS	rs81218226	C>T	50:50	17,1207,779	2341,1380,827	0.000430493	0.483,0.472,0.867	0.007,0.467,0.485	0.287	1.03384e-05	1.07429
6	70186928	7157.54	64,18,17	0,15,14	ENSSSCG00000036868	CTNNBIP1	3UTR	rs691163996	A>G	HeteroAlt	48,29,49	0,4,0	0.000319989	1.0,0.545,0.548	1.0,0.879,1.0	-0.262	6.23e-33	0.146667
6	70241301	4430.76	37,11,20	0,10,18	ENSSSCG00000036868	CTNNBIP1	5UTR		G>C	HeteroAlt	34,25,26	0,0,0	2.02933e-06	1.0,0.524,0.526	1.0,1.0,1.0	-0.317	1.53e-20	0.183007
6	71287510	20186.76	140,135,72	2,1,0	ENSSSCG00000003413	MTOR	3UTR	rs321314996	T>C	HeteroAlt	98,80,163	93,69,0	8.23564e-08	0.986,0.993,1.0	0.513,0.537,1.0	0.31	1.04e-71	0.239826
6	71305232	1224.08	11,1,4	0,0,0	ENSSSCG00000003413	MTOR	CDS	rs81388133	C>T	HeteroAlt	15,2,12	15,10,0	4.01704e-05	1.0,1.0,1.0	0.5,0.167,1.0	0.444	0.0168274	0.555556
6	71778470	20383.76	236,31,52	0,29,33	ENSSSCG00000003419	MAD2L2	CDS	rs81211156	T>C	HeteroAlt	198,149,52	0,0,0	1.50939e-08	1.0,0.517,0.612	1.0,1.0,1.0	-0.291	5.34e-122	0.086351
6	71778699	1202.10	7,3,3	0,3,4	ENSSSCG00000003419	MAD2L2	5UTR	rs345143401	A>G	HeteroAlt	13,3,9	0,0,0	0.000624803	1.0,0.5,0.429	1.0,1.0,1.0	-0.357	3.81514e-06	0.184211
6	71865076	867.81	9,4,4	2,0,2	ENSSSCG00000003428	MTHFR	3UTR	rs334446584	C>T	HeteroRef	0,1,15	23,17,11	5.37015e-05	0.818,1.0,0.667	0.0,0.056,0.577	0.617	0.0190165	1.66667
6	71915066	2370.86	15,1,2	0,6,7	ENSSSCG00000003429	CLCN6	3UTR	rs326584942	A>G	HeteroAlt	20,9,37	0,0,0	2.84437e-05	1.0,0.143,0.222	1.0,1.0,1.0	-0.545	5.63817e-13	0.154762
6	72055448	1045.76	0,22,17	85,24,27	ENSSSCG00000003434	MFN2	3UTR	rs332667647	C>T	HeteroRef	1,3,0	130,60,89	1.66738e-06	0.0,0.478,0.386	0.008,0.048,0.0	0.27	1.12e-67	9.65116
6	72067989	24589.76	233,134,142	3,0,0	ENSSSCG00000003435	MIIP	CDS	rs336676813	A>C	HeteroAlt	74,76,154	65,89,0	1.77535e-08	0.987,1.0,1.0	0.532,0.461,1.0	0.331	1.74e-98	0.193112
6	72229919	3197.20	0,0,12	73,28,18	ENSSSCG00000022208	TNFRSF1B	3UTR	rs690785106	G>A	HeteroRef	32,34,48	53,42,50	1.97523e-05	0.0,0.0,0.4	0.376,0.447,0.49	-0.305	2.79028e-12	2.09524
6	72230113	3974.03	0,0,21	97,49,15	ENSSSCG00000022208	TNFRSF1B	3UTR	rs1108302310	G>A	HeteroRef	40,44,50	48,60,54	0.000309607	0.0,0.0,0.583	0.455,0.423,0.481	-0.258	1.54027e-14	2.08387
6	72230763	2327.76	5,1,0	149,111,85	ENSSSCG00000022208	TNFRSF1B	3UTR	rs1111252075	G>A	HeteroRef	35,54,0	51,66,138	1.43003e-06	0.032,0.009,0.0	0.407,0.45,0.0	-0.272	8.67e-82	6.31579
6	72231065	1048.03	2,0,7	40,39,18	ENSSSCG00000022208	TNFRSF1B	3UTR	rs1112930374	A>G	HeteroRef	8,13,16	23,13,21	0.000147585	0.048,0.0,0.28	0.258,0.5,0.432	-0.288	2.22768e-14	3.34783
6	73047388	589.23	0,0,2	13,3,9	ENSSSCG00000003451	-	CDS	rs335245471	A>G	HeteroRef	21,2,3	12,6,12	0.000352951	0.0,0.0,0.182	0.636,0.25,0.2	-0.302	0.00304029	1.96429
6	73048590	503.92	0,0,1	14,9,8	ENSSSCG00000003451	-	3UTR	rs342576154	C>A	HeteroRef	14,4,3	18,10,6	1.71585e-06	0.0,0.0,0.111	0.438,0.286,0.333	-0.315	4.02506e-06	2.95455
6	73048721	661.03	0,0,2	17,11,5	ENSSSCG00000003451	-	3UTR	rs340614852	T>G	HeteroRef	17,4,3	22,5,7	2.43791e-05	0.0,0.0,0.286	0.436,0.444,0.3	-0.298	2.12342e-05	2.57692
6	73049289	2059.03	0,1,12	32,25,17	ENSSSCG00000003451	-	3UTR	rs322264782	C>T	HeteroRef	39,14,9	30,12,10	5.59682e-05	0.0,0.038,0.414	0.565,0.538,0.474	-0.375	0.000321584	1.68
6	74667536	5007.76	2,2,0	294,124,266	ENSSSCG00000003458	EFHD2	3UTR	rs335642042	C>T	HeteroRef	211,92,1	272,136,332	5.44843e-10	0.007,0.016,0.0	0.437,0.404,0.003	-0.274	2.12e-158	4.62338
6	75349512	386.83	0,3,13	6,4,9	ENSSSCG00000003473	CPLANE2	5UTR	rs321933635	T>G	HeteroRef	1,1,0	12,13,13	0.000608896	0.0,0.429,0.591	0.077,0.071,0.0	0.29	6.68962e-06	3.16667
6	77374784	13406.54	114,92,42	0,0,0	ENSSSCG00000024752	ALDH4A1	3UTR	rs345647494	C>T	HeteroAlt	79,58,40	72,45,53	0	1.0,1.0,1.0	0.523,0.563,0.43	0.495	1.41e-25	0.4
6	77393375	2100.84	13,5,12	0,0,0	ENSSSCG00000024752	ALDH4A1	CDS		A>G	HeteroAlt	19,11,15	17,12,0	6.75148e-06	1.0,1.0,1.0	0.528,0.478,1.0	0.331	6.46228e-06	0.386667
6	77393424	2471.80	20,6,13	0,0,0	ENSSSCG00000024752	ALDH4A1	CDS		A>G	HeteroAlt	25,16,15	13,10,0	7.36605e-06	1.0,1.0,1.0	0.658,0.615,1.0	0.242	3.39949e-11	0.242105
6	77568512	9162.54	2,1,1	207,168,124	ENSSSCG00000003488	UBR4	intergenic	rs326755575	T>C	HeteroRef	125,123,165	128,116,173	0	0.01,0.006,0.008	0.494,0.515,0.488	-0.491	1.59e-42	2.19664
6	77571221	25238.54	275,148,158	3,3,0	ENSSSCG00000003488	UBR4	CDS	rs81218105	G>A	HeteroAlt	182,132,214	205,131,252	0	0.989,0.98,1.0	0.47,0.502,0.459	0.513	9.65e-36	0.535618
6	77578967	19081.03	95,33,41	102,57,46	ENSSSCG00000003488	UBR4	CDS		A>G	HeteroAlt	291,184,176	4,4,148	2.24248e-08	0.482,0.367,0.471	0.986,0.979,0.543	-0.396	1.09e-40	0.440244
6	77592692	3324.11	0,1,0	49,11,37	ENSSSCG00000003488	UBR4	CDS	rs336724966	C>T	HeteroRef	64,25,47	72,29,56	0	0.0,0.083,0.0	0.471,0.463,0.456	-0.436	3.27978e-09	1.85401
6	77723953	8191.54	0,3,0	171,162,119	ENSSSCG00000003489	EMC1	3UTR		C>T	HeteroRef	120,76,132	143,86,139	0	0.0,0.018,0.0	0.456,0.469,0.487	-0.465	4.25e-47	2.47734
6	77724033	5199.54	0,2,0	108,114,99	ENSSSCG00000003489	EMC1	3UTR	rs325123556	T>C	HeteroRef	76,41,79	118,68,111	0	0.0,0.017,0.0	0.392,0.376,0.416	-0.389	6.17e-49	3.12121
6	77724155	6835.54	2,0,1	118,94,82	ENSSSCG00000003489	EMC1	3UTR		C>T	HeteroRef	99,64,89	127,63,119	0	0.017,0.0,0.012	0.438,0.504,0.428	-0.447	1.49e-32	2.36471
6	77780925	20651.54	202,116,131	2,1,0	ENSSSCG00000003492	PQLC2	3UTR	rs196950971	C>A	HeteroAlt	77,83,53	101,82,45	0	0.99,0.991,1.0	0.433,0.503,0.541	0.502	3.72e-47	0.348943
6	78070863	6062.76	1,1,0	1942,1179,1167	ENSSSCG00000024669	NBL1	3UTR	rs339664732	T>C	HeteroRef	643,502,2	497,404,839	2.5069e-09	0.001,0.001,0.0	0.564,0.554,0.002	-0.373	0	5.2463
6	78071168	6786.76	1,3,1	2320,1618,1392	ENSSSCG00000024669	NBL1	3UTR	rs337030696	G>A	HeteroRef	710,573,3	568,501,1053	1.4089e-09	0.0,0.002,0.001	0.556,0.534,0.003	-0.363	0	5.77227
6	78071375	7012.76	0,2,0	2563,1937,1531	ENSSSCG00000024669	NBL1	3UTR	rs339072545	C>G	HeteroRef	730,605,2	606,548,1133	1.05923e-09	0.0,0.001,0.0	0.546,0.525,0.002	-0.357	0	6.2121
6	78094525	5854.54	56,25,32	1,1,0	ENSSSCG00000025244	HTR6	CDS	rs81311379	C>T	HeteroAlt	36,18,22	22,20,19	0	0.982,0.962,1.0	0.621,0.474,0.537	0.438	2.07e-15	0.333333
6	78102212	4738.54	46,22,24	2,0,0	ENSSSCG00000027489	TMCO4	CDS	rs341728716	C>T	HeteroAlt	31,17,27	27,11,17	2.52093e-14	0.958,1.0,1.0	0.534,0.607,0.614	0.401	1.98676e-13	0.341317
6	78102269	3305.54	41,20,10	1,0,0	ENSSSCG00000027489	TMCO4	CDS	rs333333741	G>A	HeteroAlt	19,21,10	19,13,9	5.46201e-13	0.976,1.0,1.0	0.5,0.618,0.526	0.444	6.10261e-10	0.347107
6	78104834	3256.42	33,16,11	0,2,0	ENSSSCG00000027489	TMCO4	CDS	rs345553984	C>T	HeteroAlt	26,23,13	21,20,10	4.64305e-11	1.0,0.889,1.0	0.553,0.535,0.565	0.412	1.82917e-07	0.434426
6	78272793	9975.54	55,62,40	0,0,0	ENSSSCG00000039652	OTUD3	3UTR		A>G	HeteroAlt	61,45,106	56,37,92	0	1.0,1.0,1.0	0.521,0.549,0.535	0.465	5.39e-15	0.501355
6	78463114	6538.54	69,17,48	0,0,0	ENSSSCG00000003498	UBXN10	CDS	rs55619351	A>G	HeteroAlt	23,26,34	19,19,13	0	1.0,1.0,1.0	0.548,0.578,0.723	0.384	3.67e-24	0.235023
6	78463300	13671.15	87,44,94	0,0,0	ENSSSCG00000003498	UBXN10	CDS	rs343749970	T>C	HeteroAlt	54,76,53	0,0,29	0.000476071	1.0,1.0,1.0	1.0,1.0,0.646	0.118	1.85e-73	0.0710784
6	78463841	12568.54	116,64,94	0,0,0	ENSSSCG00000003498	UBXN10	3UTR	rs196956701	T>C	HeteroAlt	28,60,64	33,41,36	0	1.0,1.0,1.0	0.459,0.594,0.64	0.436	2.04e-42	0.258216
6	78464337	2316.55	24,9,17	0,0,0	ENSSSCG00000003498	UBXN10	3UTR	rs321885120	G>A	HeteroAlt	8,9,10	4,10,16	3.06692e-11	1.0,1.0,1.0	0.667,0.474,0.385	0.492	5.52854e-06	0.38961
6	78464431	2636.55	26,8,12	0,0,0	ENSSSCG00000003498	UBXN10	3UTR	rs335639606	A>C	HeteroAlt	12,10,14	7,10,12	9.28287e-11	1.0,1.0,1.0	0.632,0.5,0.538	0.443	4.89107e-07	0.353659
6	78464646	3500.54	31,13,21	0,0,0	ENSSSCG00000003498	UBXN10	3UTR	rs328467670	A>G	HeteroAlt	13,15,16	13,10,11	7.67808e-13	1.0,1.0,1.0	0.5,0.6,0.593	0.436	3.56863e-10	0.311927
6	78749034	9792.77	101,27,64	0,2,0	ENSSSCG00000028045	MUL1	CDS	rs329692477	T>C	HeteroAlt	48,31,72	50,45,0	1.12816e-06	1.0,0.931,1.0	0.49,0.408,1.0	0.344	9.2e-32	0.282799
6	78749499	10294.76	90,41,65	0,0,0	ENSSSCG00000028045	MUL1	CDS	rs330360348	T>C	HeteroAlt	52,37,78	56,42,0	7.07805e-08	1.0,1.0,1.0	0.481,0.468,1.0	0.35	5.36e-35	0.269972
6	78824359	25550.03	117,92,121	158,117,134	ENSSSCG00000021259	CDA	CDS	rs346334479	T>C	HeteroAlt	612,247,181	1,5,229	1.48716e-07	0.425,0.44,0.475	0.998,0.98,0.441	-0.36	7.29e-59	0.470073
6	78849237	22760.03	147,121,156	213,164,172	ENSSSCG00000021259	CDA	3UTR	rs335057922	A>G	HeteroAlt	629,289,212	8,9,327	1.17291e-05	0.408,0.425,0.476	0.987,0.97,0.393	-0.347	1e-40	0.574646
6	78887400	699.46	6,3,5	1,0,2	ENSSSCG00000003505	DDOST	Intron	rs342665312	G>A	HeteroRef	0,0,13	11,13,18	5.0274e-06	0.857,1.0,0.714	0.0,0.0,0.419	0.717	0.0338949	1.66667
6	78889137	3871.84	20,13,5	0,0,0	ENSSSCG00000003505	DDOST	Intron	rs321529296	G>C	HeteroAlt	8,10,64	8,5,1	0.000102814	1.0,1.0,1.0	0.5,0.667,0.985	0.283	5.34e-20	0.116667
6	78898523	2831.54	21,14,17	0,0,0	ENSSSCG00000003505	DDOST	CDS	rs326497603	A>G	50:50	15,11,35	26,28,28	0	1.0,1.0,1.0	0.366,0.282,0.556	0.599	0.0264217	0.725664
6	78997066	2417.03	17,10,7	17,20,13	ENSSSCG00000003511	HP1BP3	Intron	rs324102440	C>T	50:50	19,20,8	0,0,3	7.79208e-09	0.5,0.333,0.35	1.0,1.0,0.727	-0.515	0.0155704	0.654321
6	79057564	1604.03	13,4,12	16,3,6	ENSSSCG00000003512	EIF4G3	CDS	rs81214281	T>C	HeteroRef	0,0,43	95,41,44	9.33267e-05	0.448,0.571,0.667	0.0,0.0,0.494	0.397	1.34e-15	2.84722
6	79408770	21071.03	93,104,44	83,82,42	ENSSSCG00000003513	ECE1	intergenic	rs330012994	G>A	HeteroAlt	184,168,105	1,3,108	9.40048e-06	0.528,0.559,0.512	0.995,0.982,0.493	-0.29	1.43e-32	0.45702
6	79410073	18345.03	68,30,27	49,31,24	ENSSSCG00000003513	ECE1	intergenic	rs333041031	C>T	HeteroAlt	216,150,97	2,1,83	1.50607e-06	0.581,0.492,0.529	0.991,0.993,0.539	-0.307	3.41e-46	0.323129
6	79410334	14417.03	48,25,18	39,22,25	ENSSSCG00000003513	ECE1	intergenic	rs319926931	G>T	HeteroAlt	178,121,80	0,4,80	1.54748e-05	0.552,0.532,0.419	1.0,0.968,0.5	-0.322	1.94e-32	0.361702
6	79411875	7035.03	31,11,11	24,10,17	ENSSSCG00000003513	ECE1	CDS	rs342999371	T>C	HeteroAlt	99,69,38	0,1,49	0.000312786	0.564,0.524,0.393	1.0,0.986,0.437	-0.314	8.27e-17	0.389961
6	79416196	5997.03	14,9,9	24,7,8	ENSSSCG00000003513	ECE1	CDS	rs345043752	G>A	HeteroAlt	86,57,23	0,0,30	0.000136677	0.368,0.563,0.529	1.0,1.0,0.434	-0.325	2.91e-15	0.348485
6	79420281	6184.03	24,4,11	16,8,10	ENSSSCG00000003513	ECE1	CDS	rs341931199	A>G	HeteroAlt	108,50,31	2,1,29	0.000931045	0.6,0.333,0.524	0.982,0.98,0.517	-0.341	3.45e-21	0.289474
6	79422146	1461.03	16,6,9	19,5,10	ENSSSCG00000003513	ECE1	CDS	rs327425781	G>A	HeteroRef	0,0,32	127,52,47	9.8695e-06	0.457,0.545,0.474	0.0,0.0,0.405	0.357	5.86e-28	4.12698
6	79634706	2676.03	37,9,12	15,4,10	ENSSSCG00000032607	ALPL	CDS	rs705462175	G>C	HeteroRef	2,3,44	142,120,22	8.77882e-05	0.712,0.692,0.545	0.014,0.024,0.667	0.415	9.02e-24	2.92523
6	79635485	6235.03	11,2,7	29,9,16	ENSSSCG00000032607	ALPL	CDS	rs81219151	T>C	HeteroAlt	103,85,23	1,5,51	6.79038e-05	0.275,0.182,0.304	0.99,0.944,0.311	-0.495	8.64901e-11	0.480519
6	79677634	5463.03	19,9,9	27,6,10	ENSSSCG00000022029	RAP1GAP	CDS	rs697860530	A>G	HeteroAlt	77,60,26	1,0,42	0.000890928	0.413,0.6,0.474	0.987,1.0,0.382	-0.294	1.57342e-11	0.43
6	79685490	239.79	1,3,6	12,0,1	ENSSSCG00000022029	RAP1GAP	CDS	rs707427756	C>T	HeteroRef	0,0,0	45,20,37	9.65251e-06	0.077,1.0,0.857	0.0,0.0,0.0	0.645	5.92e-21	11.5
6	79849811	4388.76	0,5,0	1392,1686,973	ENSSSCG00000003514	HSPG2	intergenic	rs335758635	T>G	HeteroRef	753,512,4	974,804,1592	1.07976e-12	0.0,0.003,0.0	0.436,0.389,0.003	-0.275	0	5.82496
6	79850454	4683.76	1,3,0	1216,1147,800	ENSSSCG00000003514	HSPG2	intergenic	rs339918502	T>C	HeteroRef	762,470,1	872,634,1434	1.33307e-11	0.001,0.003,0.0	0.466,0.426,0.001	-0.296	0	4.93371
6	79850919	4582.76	0,2,0	503,421,338	ENSSSCG00000003514	HSPG2	CDS	rs81388886	T>C	HeteroRef	482,284,3	633,375,1017	9.93956e-12	0.0,0.005,0.0	0.432,0.431,0.003	-0.287	0	4.26329
6	79855892	5549.76	0,117,94	378,101,118	ENSSSCG00000003514	HSPG2	CDS	rs335216547	C>T	HeteroRef	1,7,0	1004,517,821	7.46703e-10	0.0,0.537,0.443	0.001,0.013,0.0	0.322	0	13.4201
6	79856309	2641.76	1,45,58	218,70,81	ENSSSCG00000003514	HSPG2	CDS	rs321723101	G>A	HeteroRef	2,5,0	626,365,576	2.7543e-12	0.005,0.391,0.417	0.003,0.014,0.0	0.265	0	17.4414
6	80486431	1493.23	18,8,3	0,1,0	ENSSSCG00000026276	ZBTB40	intergenic	rs341004246	C>T	HeteroRef	0,6,19	58,11,25	3.05805e-12	1.0,0.889,1.0	0.0,0.353,0.432	0.701	0.000782673	1.75926
6	80588708	6051.76	0,3,0	1360,655,731	ENSSSCG00000003524	C1QA	CDS	rs336151499	G>A	HeteroRef	195,313,1	210,330,519	1.22198e-10	0.0,0.005,0.0	0.481,0.487,0.002	-0.322	0	7.43164
6	80589155	10838.03	359,187,150	280,200,145	ENSSSCG00000003524	C1QA	3UTR	rs55618311	A>G	HeteroRef	0,10,125	195,294,120	6.76924e-07	0.562,0.483,0.508	0.0,0.033,0.51	0.337	7.42e-19	1.48496
6	80592782	5539.03	92,37,33	155,41,70	ENSSSCG00000003524	C1QA	5UTR	rs335120597	C>T	HeteroRef	0,1,64	82,130,79	9.6635e-05	0.372,0.474,0.32	0.0,0.008,0.448	0.237	4.62e-32	2.45374
6	80593210	5863.76	0,1,0	786,337,416	ENSSSCG00000003524	C1QA	CDS	rs328619351	G>C	HeteroRef	163,219,1	193,240,521	6.10372e-11	0.0,0.003,0.0	0.458,0.477,0.002	-0.311	0	6.49219
6	80596783	17783.32	382,3,207	490,437,244	ENSSSCG00000033512	C1QB	CDS	rs55618779	T>C	50:50	192,458,273	196,20,262	0.000129197	0.438,0.007,0.459	0.495,0.958,0.51	-0.353	0.0172074	1.08845
6	80597053	5352.76	3,5,1	2124,1222,1058	ENSSSCG00000033512	C1QB	CDS	rs81212649	G>A	HeteroRef	336,496,2	427,606,1158	1.08533e-11	0.001,0.004,0.001	0.44,0.45,0.002	-0.295	0	7.82325
6	80837841	2025.63	0,1,0	45,16,21	ENSSSCG00000003527	EPHB2	CDS	rs327572607	T>C	HeteroRef	45,17,18	41,21,21	0	0.0,0.059,0.0	0.523,0.447,0.462	-0.458	8.5252e-08	2.03704
6	80843265	4651.54	0,1,0	154,118,103	ENSSSCG00000003527	EPHB2	3UTR	rs81389092	A>G	HeteroRef	75,60,58	106,69,65	0	0.0,0.008,0.0	0.414,0.465,0.472	-0.448	1.43e-49	3.1701
6	80843833	1667.54	0,0,1	29,24,25	ENSSSCG00000003527	EPHB2	intergenic	rs328228830	T>C	HeteroRef	28,13,18	20,7,11	0	0.0,0.0,0.038	0.583,0.65,0.621	-0.605	2.4305e-05	1.93333
6	81176274	438.15	16,1,1	16,38,29	-	-	intergenic	rs322719452	T>C	HeteroRef	0,0,0	29,44,78	0.00035077	0.5,0.026,0.033	0.0,0.0,0.0	0.186	3.65e-42	13
6	81315371	4065.77	8,4,1	12,2,15	ENSSSCG00000028108	ASAP3	CDS	rs691756847	G>A	HeteroAlt	65,15,40	0,13,0	9.25787e-05	0.4,0.667,0.063	1.0,0.536,1.0	-0.469	6.02939e-12	0.315789
6	81318447	603.39	7,3,5	7,4,0	ENSSSCG00000028108	ASAP3	CDS	rs697095701	A>G	HeteroRef	0,9,0	44,13,40	0.000484021	0.5,0.429,1.0	0.0,0.409,0.0	0.506	2.64646e-13	4.5
6	81623044	5390.54	110,52,62	91,52,73	ENSSSCG00000026025	HMGCL	CDS	rs332479420	A>T	HeteroRef	2,3,1	175,115,138	0	0.547,0.5,0.459	0.011,0.025,0.007	0.488	1.48e-44	2.8
6	82960477	2258.78	27,9,11	0,0,0	ENSSSCG00000030682	MACO1	CDS	rs695843242	C>T	HeteroAlt	14,10,12	14,9,0	3.42704e-06	1.0,1.0,1.0	0.5,0.526,1.0	0.325	5.61914e-09	0.277108
6	82996913	15183.54	157,131,59	0,0,0	ENSSSCG00000030682	MACO1	3UTR	rs341553854	T>C	HeteroAlt	51,44,39	43,49,38	0	1.0,1.0,1.0	0.543,0.473,0.506	0.493	9.17e-46	0.27027
6	83053875	5189.54	0,0,1	148,81,82	ENSSSCG00000003549	LDLRAP1	3UTR	rs330350014	G>A	HeteroRef	73,52,68	80,64,77	0	0.0,0.0,0.012	0.477,0.448,0.469	-0.461	4.27e-36	2.74227
6	83054253	5139.54	0,1,0	147,122,85	ENSSSCG00000003549	LDLRAP1	3UTR	rs325038103	A>T	HeteroRef	69,52,62	79,72,61	0	0.0,0.008,0.0	0.466,0.419,0.504	-0.461	3.21e-44	3.07609
6	83226822	11028.54	52,18,29	31,14,16	ENSSSCG00000023235	MAN1C1	CDS	rs81217493	G>A	HeteroAlt	100,53,129	0,0,0	0	0.627,0.563,0.644	1.0,1.0,1.0	-0.389	2.57e-52	0.160105
6	83228586	1936.13	11,10,4	8,12,10	ENSSSCG00000023235	MAN1C1	3UTR	rs343319190	A>G	HeteroAlt	11,11,19	1,2,0	3.3912e-07	0.579,0.455,0.286	0.917,0.846,1.0	-0.481	0.000911119	0.5
6	83262147	7809.54	0,1,0	226,128,130	ENSSSCG00000003553	MTFR1L	intergenic		G>A	HeteroRef	191,75,113	197,83,124	0	0.0,0.008,0.0	0.492,0.475,0.477	-0.479	3.56e-46	2.33684
6	83262453	6600.76	0,3,0	333,231,221	ENSSSCG00000003553	MTFR1L	intergenic		A>C	HeteroRef	296,145,1	279,139,394	2.62129e-09	0.0,0.013,0.0	0.515,0.511,0.003	-0.338	2.34e-143	3.58876
6	83262572	9263.54	0,1,0	305,203,222	ENSSSCG00000003553	MTFR1L	intergenic		T>A	HeteroRef	263,125,158	223,108,174	0	0.0,0.005,0.0	0.541,0.536,0.476	-0.516	1.02e-59	2.25777
6	83356479	3786.76	1,379,195	1037,454,444	ENSSSCG00000026257	STMN1	3UTR	rs333601554	A>G	HeteroRef	0,17,0	1130,958,495	1.35538e-11	0.001,0.455,0.305	0.0,0.017,0.0	0.248	0	7.63176
6	83478490	6787.76	36,22,19	0,0,0	ENSSSCG00000026386	SLC30A2	intergenic	rs344563201	C>G	HeteroAlt	73,31,63	0,19,103	4.14465e-06	1.0,1.0,1.0	1.0,0.62,0.38	0.333	1.80541e-10	0.5
6	83553388	1490.98	0,11,0	38,15,10	ENSSSCG00000030660	PDIK1L	3UTR	rs320401060	C>T	HeteroRef	13,15,16	14,18,0	0.000464619	0.0,0.423,0.0	0.481,0.455,1.0	-0.504	0.00109084	1.72727
6	83553720	3453.98	0,29,1	54,36,53	ENSSSCG00000030660	PDIK1L	3UTR	rs339101472	G>A	HeteroRef	25,28,35	30,21,0	1.11175e-05	0.0,0.446,0.019	0.455,0.571,1.0	-0.52	1.68765e-05	1.64407
6	83607649	3544	0,10,3	40,16,14	ENSSSCG00000028387	CNKSR1	CDS	rs321255829	A>G	HeteroRef	29,44,46	30,43,51	0.000367918	0.0,0.385,0.176	0.492,0.506,0.474	-0.303	0.000595046	1.4697
6	83944846	2041.76	0,0,1	100,34,50	ENSSSCG00000003558	RPS6KA1	CDS	rs327100778	T>C	HeteroRef	1,48,43	111,65,46	6.9196e-08	0.0,0.0,0.02	0.009,0.425,0.483	-0.299	1.32e-44	4.36559
6	84990145	1562.76	56,1,14	48,97,65	ENSSSCG00000021634	PPP1R8	3UTR	rs340848001	A>G	HeteroRef	1,0,0	138,110,87	3.0016e-07	0.538,0.01,0.177	0.007,0.0,0.0	0.24	7.62e-81	7.56944
6	84990569	1734.16	71,1,14	102,183,149	ENSSSCG00000021634	PPP1R8	3UTR	rs325446332	G>T	HeteroRef	1,0,0	139,139,117	6.5114e-07	0.41,0.005,0.086	0.007,0.0,0.0	0.165	9.88e-133	9.52874
6	85305155	732.44	0,3,2	29,5,22	ENSSSCG00000027072	ATP5IF1	CDS	rs343688741	T>A	HeteroRef	12,10,7	19,11,5	0.000234554	0.0,0.375,0.083	0.387,0.476,0.583	-0.329	3.42835e-07	2.67647
6	85527557	1939.48	8,6,5	0,0,0	ENSSSCG00000028973	PHACTR4	intergenic	rs322359088	T>C	HeteroAlt	15,12,20	14,1,0	0.000964941	1.0,1.0,1.0	0.517,0.923,1.0	0.187	1.45602e-08	0.227273
6	85529155	5638.03	45,62,44	59,53,18	ENSSSCG00000028973	PHACTR4	intergenic	rs320774193	G>A	HeteroRef	54,4,0	54,98,136	1.22089e-05	0.433,0.539,0.71	0.5,0.039,0.0	0.381	7.02e-17	2
6	85535386	1831.03	15,14,30	34,24,34	ENSSSCG00000037630	RF00045	intergenic	rs325683133	G>C	HeteroRef	11,2,0	26,60,62	9.71754e-06	0.306,0.368,0.469	0.297,0.032,0.0	0.271	1.89e-21	3.33333
6	86065629	2549.15	109,0,9	145,114,224	ENSSSCG00000003589	SRSF4	CDS	rs332971131	G>A	HeteroRef	1,2,0	461,348,477	5.21561e-06	0.429,0.0,0.039	0.002,0.006,0.0	0.153	1,92891911784807e-314	14.6198
6	87546937	750.16	32,2,2	54,64,29	ENSSSCG00000003591	PUM1	intergenic	rs326919369	G>A	HeteroRef	0,0,0	71,94,47	1.07121e-06	0.372,0.03,0.065	0.0,0.0,0.0	0.156	2.17e-59	9.97222
6	88153294	2257.85	12,5,8	0,0,0	ENSSSCG00000003601	HCRTR1	Intron	rs329721982	T>C	HeteroAlt	27,10,15	0,7,13	3.15506e-05	1.0,1.0,1.0	1.0,0.588,0.536	0.292	7.14531e-09	0.25974
6	88210849	4565.01	96,0,28	0,28,30	ENSSSCG00000003603	COL16A1	CDS	rs322345827	G>A	HeteroRef	1,39,0	403,70,356	0.000725532	1.0,0.0,0.483	0.002,0.358,0.0	0.374	3.56e-110	5.40854
6	88683977	595.16	26,1,3	41,25,39	ENSSSCG00000003610	IQCC	CDS	rs340267546	G>A	HeteroRef	0,0,0	76,46,49	1.22188e-06	0.388,0.038,0.071	0.0,0.0,0.0	0.166	6.42e-45	9.2
6	88692344	11739.15	40,76,42	37,0,2	ENSSSCG00000003612	EIF3I	intergenic	rs332281855	T>C	HeteroAlt	82,55,56	0,0,0	0.000282991	0.519,1.0,0.955	1.0,1.0,1.0	-0.175	3.17e-56	0.111111
6	88692460	10375.15	32,72,32	34,0,2	ENSSSCG00000003612	EIF3I	intergenic	rs327759248	C>G	HeteroAlt	71,50,56	0,0,0	0.000333409	0.485,1.0,0.941	1.0,1.0,1.0	-0.191	9.73e-50	0.115016
6	88693039	3439.52	12,19,9	17,0,1	ENSSSCG00000003612	EIF3I	intergenic	rs336854124	A>G	HeteroAlt	24,17,20	0,0,0	0.000883299	0.414,1.0,0.9	1.0,1.0,1.0	-0.229	2.77086e-14	0.178218
6	88716058	20032.15	97,84,210	95,2,8	ENSSSCG00000003608	LCK	CDS	rs326873932	A>G	HeteroAlt	93,134,52	0,0,0	1.77681e-05	0.505,0.977,0.963	1.0,1.0,1.0	-0.185	1.41e-91	0.156716
6	88808806	414.15	17,2,1	17,52,24	ENSSSCG00000023968	TSSK3	3UTR		C>G	HeteroRef	0,0,0	66,53,107	7.44752e-05	0.5,0.037,0.04	0.0,0.0,0.0	0.192	2.65e-59	15.95
6	93560316	29836.76	242,141,165	2,1,0	ENSSSCG00000034611	MEAF6	3UTR	rs55618354	G>A	HeteroAlt	242,109,88	0,104,142	6.58344e-08	0.992,0.993,1.0	1.0,0.512,0.383	0.363	7.81e-98	0.25228
6	93742081	844.76	29,1,6	34,52,31	ENSSSCG00000039905	C1orf109	3UTR		G>A	HeteroRef	2,0,0	36,50,48	1.96315e-05	0.46,0.019,0.162	0.053,0.0,0.0	0.196	5.15e-36	6.60526
6	93742421	1929.47	69,1,9	61,98,89	ENSSSCG00000039905	C1orf109	3UTR		G>A	HeteroRef	0,0,0	129,101,100	4.1164e-06	0.531,0.01,0.092	0.0,0.0,0.0	0.211	2.06e-84	7.31646
6	93742519	1096.23	42,1,6	53,80,66	ENSSSCG00000039905	C1orf109	3UTR		T>A	HeteroRef	0,0,0	85,75,66	3.09865e-06	0.442,0.012,0.083	0.0,0.0,0.0	0.179	7.88e-67	8.67347
6	93764586	783.76	27,1,4	18,45,21	ENSSSCG00000032909	CDCA8	3UTR		G>C	HeteroRef	0,0,0	146,80,35	3.61835e-06	0.6,0.022,0.16	0.0,0.0,0.0	0.261	1.84e-58	10.7812
6	93830139	542.19	23,1,3	45,28,37	ENSSSCG00000040425	YRDC	3UTR		C>T	HeteroRef	2,1,0	50,57,44	6.47332e-05	0.338,0.034,0.075	0.038,0.017,0.0	0.131	8.9e-42	8.7
6	93886046	1658.15	59,1,3	42,38,48	ENSSSCG00000003642	INPP5B	3UTR	rs326816903	C>T	HeteroRef	1,0,0	82,34,73	9.73124e-05	0.584,0.026,0.059	0.012,0.0,0.0	0.219	2.02e-38	4.95312
6	94825779	532.80	21,1,2	20,18,7	ENSSSCG00000003651	RHBDL2	CDS	rs707597361	G>A	HeteroRef	0,0,0	22,30,10	5.39466e-06	0.512,0.053,0.222	0.0,0.0,0.0	0.262	4.1144e-13	4.45833
6	94919296	2611.76	753,7,158	835,910,1043	ENSSSCG00000003653	NDUFS5	CDS	rs55618373	A>G	HeteroRef	4,1,0	968,1094,716	3.7421e-09	0.474,0.008,0.132	0.004,0.001,0.0	0.203	0	6.03034
6	95317465	1906.15	71,2,1	75,92,62	ENSSSCG00000032082	-	intergenic	rs81491401	G>A	HeteroRef	2,0,0	162,156,222	0.00010883	0.486,0.021,0.016	0.012,0.0,0.0	0.17	1.29e-125	10.1184
6	95317830	2573.15	204,1,16	268,328,261	ENSSSCG00000032082	-	intergenic	rs330412136	A>G	HeteroRef	4,1,0	418,434,633	8.65324e-07	0.432,0.003,0.058	0.009,0.002,0.0	0.16	0	10.3628
6	95392406	1381.15	55,2,2	48,44,50	ENSSSCG00000003660	-	CDS	rs327236222	A>G	HeteroRef	0,0,0	182,95,101	9.59814e-06	0.534,0.043,0.038	0.0,0.0,0.0	0.205	8.22e-82	8.81356
6	95842019	2938.76	177,1,24	205,179,197	ENSSSCG00000003672	CAP1	3UTR		G>A	HeteroRef	0,0,0	313,323,172	1.74523e-08	0.463,0.006,0.109	0.0,0.0,0.0	0.193	1.33e-194	6.87624
6	96611731	1275.76	40,1,6	37,75,27	ENSSSCG00000003673	CEP192	intergenic	rs328696046	G>C	HeteroRef	0,0,0	63,79,65	8.72014e-07	0.519,0.013,0.182	0.0,0.0,0.0	0.238	2.11e-51	7.3617
6	97231503	2930.15	216,3,22	239,341,293	ENSSSCG00000022947	AFG3L2	3UTR	rs338984022	G>C	HeteroRef	1,0,0	412,339,362	5.21145e-07	0.475,0.009,0.07	0.002,0.0,0.0	0.184	7.89e-299	8.20661
6	98281210	381.66	0,0,2	11,3,8	ENSSSCG00000037264	RAB31	3UTR	rs335119074	C>T	HeteroRef	8,2,4	12,4,6	0.000280509	0.0,0.0,0.2	0.4,0.333,0.4	-0.311	0.000300598	2.75
6	98281455	719.20	0,3,1	14,6,9	ENSSSCG00000037264	RAB31	3UTR	rs343139829	G>A	HeteroRef	10,7,6	5,6,4	6.75262e-05	0.0,0.333,0.1	0.667,0.538,0.6	-0.457	0.0436404	1.62963
6	99216831	38980.76	193,322,257	229,0,28	ENSSSCG00000038026	RAB12	3UTR		C>T	HeteroAlt	313,310,363	1,0,1	2.8315e-06	0.457,1.0,0.902	0.997,1.0,0.997	-0.212	2.95e-244	0.147327
6	100725167	7852.15	65,50,29	0,0,0	-	-	intergenic	rs340129724	T>A	HeteroAlt	14,45,33	0,0,18	0.000436363	1.0,1.0,1.0	1.0,1.0,0.647	0.118	1.36e-42	0.0762712
6	101215783	3842.34	0,3,0	11,4,15	ENSSSCG00000039627	TMEM200C	CDS		A>C	HeteroAlt	29,1,100	12,12,0	0.000180262	0.0,0.429,0.0	0.707,0.077,1.0	-0.452	7.60207e-09	0.406015
6	101215902	2278.11	0,2,0	23,3,33	ENSSSCG00000039627	TMEM200C	CDS		C>T	HeteroRef	36,1,47	27,12,57	5.76463e-05	0.0,0.4,0.0	0.571,0.077,0.452	-0.233	8.80225e-06	1.80233
6	103730809	7585.54	0,84,0	551,106,305	ENSSSCG00000003694	EMILIN2	3UTR		C>G	HeteroRef	205,12,175	219,213,330	0.00072009	0.0,0.442,0.0	0.483,0.053,0.347	-0.147	5.57e-156	3.62185
6	105599349	2288.76	90,1,14	96,166,110	ENSSSCG00000031942	YES1	3UTR	rs1112542356	T>C	HeteroRef	1,0,0	138,173,115	7.28074e-07	0.484,0.006,0.113	0.007,0.0,0.0	0.199	3.26e-117	7.5283
6	108403629	2524.03	35,12,15	0,12,0	ENSSSCG00000003707	NPC1	CDS	rs81390579	A>G	HeteroAlt	14,13,9	16,12,20	0.000369924	1.0,0.5,1.0	0.467,0.52,0.31	0.401	0.00250185	0.612245
6	108462179	2218.03	2,13,1	87,20,55	ENSSSCG00000003708	ANKRD29	CDS	rs325817007	G>A	HeteroRef	23,35,25	32,42,21	6.97214e-06	0.022,0.394,0.018	0.418,0.455,0.543	-0.327	5.57e-17	2.59596
6	134660352	11482.03	7,731,15	1230,703,509	ENSSSCG00000027660	IFI44L	3UTR	rs691218797	G>T	HeteroRef	397,408,374	400,382,428	6.74813e-08	0.006,0.51,0.029	0.498,0.516,0.466	-0.312	3.12e-117	1.89027
6	134660427	10778.03	10,1093,27	1822,1067,791	ENSSSCG00000027660	IFI44L	3UTR	rs1113714155	T>C	HeteroRef	613,620,586	641,590,659	5.92181e-08	0.005,0.506,0.033	0.489,0.512,0.471	-0.309	2.2e-177	1.88878
6	134662723	179.85	0,1,0	17,4,2	ENSSSCG00000027660	IFI44L	Intron	rs330798055	C>T	HeteroRef	4,1,4	5,11,8	0.000570202	0.0,0.2,0.0	0.444,0.083,0.333	-0.22	9.54619e-07	4.7
6	134672289	1542.76	59,0,5	61,67,37	ENSSSCG00000027660	IFI44L	CDS	rs330491479	G>A	HeteroRef	1,1,0	143,106,63	8.55474e-06	0.492,0.0,0.119	0.007,0.009,0.0	0.198	1.27e-69	7.22727
6	142000517	16226.15	99,94,79	0,0,0	ENSSSCG00000003788	PTGER3	Intron	rs331600547	T>C	HeteroAlt	94,79,46	0,6,59	9.60521e-05	1.0,1.0,1.0	1.0,0.929,0.438	0.211	5.86e-73	0.132383
6	142000654	24045.15	130,143,125	0,0,0	ENSSSCG00000003788	PTGER3	CDS	rs341963061	G>A	HeteroAlt	147,104,70	0,6,74	6.99769e-05	1.0,1.0,1.0	1.0,0.945,0.486	0.189	3.77e-113	0.111266
6	142160762	3389.03	44,24,32	45,36,39	ENSSSCG00000003788	PTGER3	intergenic	rs196953395	C>A	HeteroRef	24,3,0	31,57,33	0.000628981	0.494,0.4,0.451	0.436,0.05,0.0	0.286	2.80432e-09	1.89764
6	142161042	5117.03	75,50,37	97,64,47	ENSSSCG00000003788	PTGER3	intergenic	rs321118838	C>T	HeteroRef	29,5,0	43,70,44	0.000205288	0.436,0.439,0.44	0.403,0.067,0.0	0.282	9.66567e-13	1.86224
6	148851185	225.54	4,5,1	3,2,8	ENSSSCG00000003812	PGM1	3UTR	rs346207979	T>C	HeteroRef	0,0,0	9,2,8	7.21433e-06	0.571,0.714,0.111	0.0,0.0,0.0	0.466	0.000687104	3.2
6	149974813	27093.15	147,81,113	0,73,2	ENSSSCG00000003818	DOCK7	CDS	rs81214340	G>A	HeteroAlt	187,175,104	0,0,0	0.000748754	1.0,0.526,0.983	1.0,1.0,1.0	-0.164	3.89e-134	0.0929368
6	150250252	4443.03	43,52,16	37,37,21	ENSSSCG00000039793	-	3UTR	rs1107882109	G>C	HeteroRef	0,48,0	81,53,73	3.20101e-06	0.537,0.584,0.432	0.0,0.475,0.0	0.36	2.73504e-11	1.89937
6	150615498	4928.03	66,35,52	100,50,65	ENSSSCG00000038861	TM2D1	CDS	rs342540467	C>G	HeteroRef	0,62,0	125,87,80	3.40184e-06	0.398,0.412,0.444	0.0,0.416,0.0	0.279	1.65e-27	2.35814
6	153949352	18544.15	117,115,69	0,0,3	ENSSSCG00000003831	OMA1	CDS	rs328264108	A>G	HeteroAlt	71,106,76	2,4,43	1.4848e-05	1.0,1.0,0.958	0.973,0.964,0.639	0.128	1.96e-92	0.0938628
6	158445401	32275.79	240,178,282	143,109,24	ENSSSCG00000028506	YIPF1	CDS	rs341074915	G>A	HeteroAlt	299,353,346	3,0,0	0	0.627,0.62,0.922	0.99,1.0,1.0	-0.274	1.72e-223	0.164311
6	159194242	33879.76	466,178,293	0,0,0	ENSSSCG00000027114	SCP2	CDS	rs318939198	A>C	HeteroAlt	260,230,213	255,171,0	5.14155e-11	1.0,1.0,1.0	0.505,0.574,1.0	0.307	3.73e-157	0.259756
6	159201696	36676.15	465,202,288	0,1,0	ENSSSCG00000027114	SCP2	CDS	rs55619014	A>G	HeteroAlt	269,392,208	254,24,0	5.61088e-06	1.0,0.995,1.0	0.514,0.942,1.0	0.179	7.93e-249	0.152961
6	163011411	2264.04	17,0,3	33,52,38	ENSSSCG00000038101	-	3UTR		G>A	HeteroRef	34,15,23	26,27,28	6.41072e-05	0.34,0.0,0.073	0.567,0.357,0.451	-0.321	7.5217e-11	2.21739
6	164172188	2662.16	131,2,16	151,105,175	ENSSSCG00000003885	-	CDS		C>T	HeteroRef	1,4,0	241,221,143	4.14699e-07	0.465,0.019,0.084	0.004,0.018,0.0	0.182	3.47e-144	6.72727
6	164858010	659.76	0,9,16	35,8,10	ENSSSCG00000038657	ATPAF1	3UTR	rs335096904	G>A	HeteroRef	1,1,0	61,28,30	2.2142e-05	0.0,0.529,0.615	0.016,0.034,0.0	0.365	8.78e-25	6.37037
6	164879500	2280.78	18,9,18	0,0,1	ENSSSCG00000003897	MOB3C	CDS	rs339954319	T>C	HeteroAlt	8,11,14	11,10,0	3.76485e-05	1.0,1.0,0.947	0.421,0.524,1.0	0.334	2.14352e-08	0.282051
6	165804789	1261.76	42,11,1	49,17,110	ENSSSCG00000029573	NASP	CDS		G>A	HeteroRef	0,0,0	210,83,74	2.85354e-09	0.462,0.393,0.009	0.0,0.0,0.0	0.288	4.21e-89	10.0556
6	165811275	4491.76	93,95,1	165,132,240	ENSSSCG00000029256	AKR1A1	3UTR	rs1110204102	A>G	HeteroRef	0,0,0	238,216,157	9.28751e-12	0.36,0.419,0.004	0.0,0.0,0.0	0.261	1.3e-151	6.07407
6	165812033	4817.76	559,432,16	644,496,1028	ENSSSCG00000029256	AKR1A1	CDS	rs81213015	G>A	HeteroRef	0,0,0	1110,967,768	3.24738e-13	0.465,0.466,0.015	0.0,0.0,0.0	0.315	0	4.97815
6	165812354	960.69	3,1,2	6,6,7	ENSSSCG00000029256	AKR1A1	Intron	rs1107771668	C>T	HeteroAlt	9,11,10	0,0,1	2.51337e-11	0.333,0.143,0.222	1.0,1.0,0.909	-0.737	0.0325094	0.555556
6	165812591	5119.76	505,347,15	655,414,967	ENSSSCG00000029256	AKR1A1	CDS	rs81213014	C>A	HeteroRef	1,0,0	1121,880,739	7.16978e-14	0.435,0.456,0.015	0.001,0.0,0.0	0.302	0	5.5023
6	165813952	8276.54	322,172,33	396,196,584	ENSSSCG00000029256	AKR1A1	CDS		C>T	HeteroRef	4,280,1	871,347,503	0.00059778	0.448,0.467,0.053	0.005,0.447,0.002	0.172	7.15e-257	3.56773
6	165861550	1937.52	22,44,1	37,0,49	ENSSSCG00000003914	-	CDS	rs81216317	C>T	HeteroRef	0,0,0	76,46,64	1.83528e-06	0.373,1.0,0.02	0.0,0.0,0.0	0.464	8.56e-29	4.0597
6	166340949	599.15	25,1,2	34,30,34	ENSSSCG00000003923	HECTD3	3UTR	rs342802920	A>C	HeteroRef	1,0,0	92,69,75	8.08618e-06	0.424,0.032,0.056	0.011,0.0,0.0	0.167	1.12e-57	11.5172
6	166341028	14194.15	39,46,40	29,0,2	ENSSSCG00000003923	HECTD3	3UTR	rs336590317	G>A	HeteroAlt	103,88,118	0,0,0	3.28774e-05	0.574,1.0,0.952	1.0,1.0,1.0	-0.158	6.12e-78	0.0714286
6	166341134	1091.15	42,1,2	48,59,69	ENSSSCG00000003923	HECTD3	3UTR	rs341484939	C>A	HeteroRef	1,0,0	139,107,158	5.38725e-05	0.467,0.017,0.028	0.007,0.0,0.0	0.168	4.54e-101	12.6087
6	166341429	1714.15	64,1,5	82,102,110	ENSSSCG00000003923	HECTD3	3UTR	rs789140787	T>C	HeteroRef	2,0,0	252,178,221	5.36576e-06	0.438,0.01,0.043	0.008,0.0,0.0	0.161	5.45e-165	13.125
6	166341532	2175.15	79,1,5	90,125,114	ENSSSCG00000003923	HECTD3	3UTR	rs791369135	C>T	HeteroRef	0,0,0	248,212,242	1.30681e-05	0.467,0.008,0.042	0.0,0.0,0.0	0.172	2.09e-176	12.1294
6	167370672	2925.03	31,0,0	42,34,63	ENSSSCG00000034059	ST3GAL3	CDS	rs322889018	C>A	HeteroRef	48,17,20	45,19,27	3.36096e-05	0.425,0.0,0.0	0.516,0.472,0.426	-0.33	8.86123e-10	1.98276
6	167387832	1844.03	17,0,0	36,26,52	ENSSSCG00000034059	ST3GAL3	CDS		C>T	HeteroRef	31,13,17	36,23,15	2.17953e-05	0.321,0.0,0.0	0.463,0.361,0.531	-0.345	1.5352e-11	2.41026
6	167962447	2417.52	0,55,32	136,4,32	ENSSSCG00000003951	C1orf210	5UTR	rs81394457	T>C	HeteroRef	1,4,0	115,113,146	1.94204e-05	0.0,0.932,0.5	0.009,0.034,0.0	0.463	3.11e-72	5.93478
6	167963301	11872.03	152,3,0	170,207,112	ENSSSCG00000003951	C1orf210	3UTR	rs344286682	G>T	HeteroRef	108,126,143	103,136,148	5.16205e-07	0.472,0.014,0.0	0.512,0.481,0.491	-0.333	4.84e-20	1.64662
6	167963348	11578.03	134,4,0	151,172,105	ENSSSCG00000003951	C1orf210	3UTR	rs328079475	T>A	HeteroRef	105,100,138	94,111,119	7.27156e-07	0.47,0.023,0.0	0.528,0.474,0.537	-0.349	1.1845e-14	1.56341
6	167976261	1877.76	2,1,0	144,62,55	ENSSSCG00000024697	TMEM125	5UTR	rs339972349	A>G	HeteroRef	0,46,31	118,63,32	5.16205e-07	0.014,0.016,0.0	0.0,0.422,0.492	-0.295	6.76e-63	5.925
6	167988302	3506.66	8,16,19	8,15,2	ENSSSCG00000023904	CFAP57	CDS	rs344685464	A>C	HeteroAlt	18,23,25	0,0,0	7.64307e-08	0.5,0.516,0.905	1.0,1.0,1.0	-0.36	3.9725e-13	0.229358
6	167988428	497.77	0,13,9	11,13,18	ENSSSCG00000023904	CFAP57	CDS	rs81394454	G>C	HeteroRef	1,2,0	22,31,41	9.37254e-05	0.0,0.5,0.333	0.043,0.061,0.0	0.243	2.17e-18	5.44
6	168054652	2060.17	8,6,3	0,0,1	ENSSSCG00000030177	EBNA1BP2	Intron	rs337415357	T>A	HeteroAlt	16,10,26	11,9,12	2.42635e-05	1.0,1.0,0.75	0.593,0.526,0.684	0.316	0.000364507	0.478261
6	168055327	9066.03	7,2,126	577,349,282	ENSSSCG00000030177	EBNA1BP2	CDS	rs334033395	G>A	HeteroRef	151,191,191	268,244,228	0	0.012,0.006,0.309	0.36,0.439,0.456	-0.31	3.19e-138	2.91617
6	168057488	5817.03	2,1,51	40,28,23	ENSSSCG00000030177	EBNA1BP2	3UTR	rs340158512	T>C	50:50	65,52,41	19,24,23	0.000889899	0.048,0.034,0.689	0.774,0.684,0.641	-0.442	0.00419405	0.740566
6	168869713	125.98	5,1,1	6,4,1	ENSSSCG00000003966	PPCS	CDS	rs81315286	C>T	HeteroRef	0,0,0	22,9,4	0.00015872	0.455,0.2,0.5	0.0,0.0,0.0	0.385	8.45861e-08	6.57143
6	168872687	2534.76	1,1,0	230,179,163	ENSSSCG00000003966	PPCS	3UTR	rs319565484	A>T	HeteroRef	0,50,48	159,99,77	5.34141e-11	0.004,0.006,0.0	0.0,0.336,0.384	-0.237	1.15e-142	9.07
6	168873252	2884.76	66,0,42	73,69,49	ENSSSCG00000003966	PPCS	CDS	rs340649963	C>T	HeteroRef	1,1,0	99,94,94	2.12473e-08	0.475,0.0,0.462	0.01,0.011,0.0	0.305	5.09e-52	4.34545
6	168895085	726.36	3,0,0	4,4,22	ENSSSCG00000003967	ZMYND12	CDS	rs336014400	G>A	HeteroRef	4,10,11	7,5,6	0.000187985	0.429,0.0,0.0	0.364,0.667,0.647	-0.416	0.0217815	1.71429
6	170651853	4319.76	3,1,0	419,179,243	ENSSSCG00000003980	EXO5	CDS	rs334481729	C>T	HeteroRef	0,81,86	274,122,117	1.55998e-10	0.007,0.006,0.0	0.0,0.399,0.424	-0.27	1.4e-201	7.91813
7	2231528	2741.15	2,0,6	251,275,134	ENSSSCG00000025582	PXDC1	intergenic	rs337390734	G>T	HeteroRef	103,8,0	113,178,195	0.000635619	0.008,0.0,0.043	0.477,0.043,0.0	-0.156	2.45e-183	9.63025
7	2413790	33368.15	233,206,126	2,1,1	ENSSSCG00000001002	PRPF4B	3UTR	rs322644382	T>C	HeteroAlt	107,203,194	89,13,0	2.87471e-05	0.991,0.995,0.992	0.546,0.94,1.0	0.164	1.17e-173	0.0991581
7	2414303	16312.15	56,59,49	1,0,0	ENSSSCG00000001002	PRPF4B	3UTR	rs331292263	G>C	HeteroAlt	55,100,171	41,5,0	0.000571542	0.982,1.0,1.0	0.573,0.952,1.0	0.152	1.83e-81	0.0959184
7	2416023	9202.15	38,23,31	1,0,0	ENSSSCG00000001001	-	Intron	rs320714254	G>A	HeteroAlt	48,41,108	45,3,0	0.000996942	0.974,1.0,1.0	0.516,0.932,1.0	0.175	6.01e-39	0.16955
7	2434185	19895.15	185,77,125	0,0,0	ENSSSCG00000001000	ECI2	CDS	rs338232984	T>C	HeteroAlt	86,106,129	68,4,0	6.48879e-05	1.0,1.0,1.0	0.558,0.964,1.0	0.159	8.6e-115	0.101695
7	2439314	2161.88	1,0,1	193,70,127	ENSSSCG00000001000	ECI2	CDS	rs328518517	G>T	HeteroRef	84,12,0	95,121,110	5.35792e-06	0.005,0.0,0.008	0.469,0.09,0.0	-0.182	4.8e-104	7.30612
7	4912747	1920.43	9,4,11	9,0,0	ENSSSCG00000001025	DSP	CDS	rs320199922	C>T	HeteroRef	0,26,18	69,25,23	0.000945081	0.5,1.0,1.0	0.0,0.51,0.439	0.517	3.12505e-05	1.85294
7	5218175	14093	84,46,113	67,0,15	ENSSSCG00000034131	TXNDC5	CDS	rs698301292	C>T	50:50	120,68,100	104,67,104	0.000322451	0.556,1.0,0.883	0.536,0.504,0.49	0.303	5.24969e-09	0.672316
7	7452098	3411.03	51,44,18	44,31,65	ENSSSCG00000001041	PAK1IP1	CDS	rs80921999	A>G	HeteroRef	40,2,0	51,99,59	0.000805941	0.537,0.587,0.217	0.44,0.02,0.0	0.294	5.55e-18	2.25161
7	9685391	6673.03	1,2,10	149,94,86	ENSSSCG00000001053	TBC1D7	3UTR	rs80799500	G>A	HeteroRef	88,62,75	65,52,58	0	0.007,0.021,0.104	0.575,0.544,0.564	-0.517	1.59e-22	2.11765
7	9685704	7872.54	9,0,5	182,136,121	ENSSSCG00000001053	TBC1D7	3UTR	rs690520519	C>T	HeteroRef	106,98,83	80,75,95	0	0.047,0.0,0.04	0.57,0.566,0.466	-0.505	6.13e-35	2.28904
7	9685853	9085.54	3,0,9	221,177,128	ENSSSCG00000001053	TBC1D7	CDS	rs338576622	T>C	HeteroRef	132,108,133	98,103,120	0	0.013,0.0,0.066	0.574,0.512,0.526	-0.511	1.44e-39	2.2
7	10116575	16208.15	103,88,55	1,0,0	ENSSSCG00000001057	MCUR1	intergenic	rs342310276	T>C	HeteroAlt	63,92,110	55,4,0	0.000268387	0.99,1.0,1.0	0.534,0.958,1.0	0.166	1.87e-79	0.117417
7	10117757	3104.46	9,13,13	0,0,0	ENSSSCG00000001057	MCUR1	intergenic	rs332080058	C>T	HeteroAlt	16,25,23	18,3,0	0.000339558	1.0,1.0,1.0	0.471,0.893,1.0	0.212	1.0762e-12	0.212121
7	10117958	1730.46	8,2,5	0,0,0	ENSSSCG00000001057	MCUR1	intergenic	rs335566541	G>A	HeteroAlt	11,14,18	14,3,0	0.000278727	1.0,1.0,1.0	0.44,0.824,1.0	0.245	2.19843e-06	0.293103
7	10131486	3733.39	30,16,17	0,0,0	ENSSSCG00000001057	MCUR1	CDS	rs80932240	A>G	HeteroAlt	21,26,13	11,2,0	0.000219662	1.0,1.0,1.0	0.656,0.929,1.0	0.138	4.01e-21	0.105691
7	12299196	573.23	0,1,0	9,6,5	ENSSSCG00000001064	GMPR	intergenic	rs330770277	C>G	HeteroRef	13,2,6	11,3,5	7.73778e-07	0.0,0.143,0.0	0.542,0.4,0.545	-0.448	0.0295084	1.77273
7	14052563	3270.76	16,8,11	5,4,0	ENSSSCG00000001076	RNF144B	CDS	rs343914997	G>A	HeteroAlt	26,26,16	0,0,0	0.0001782	0.762,0.667,1.0	1.0,1.0,1.0	-0.19	6.56e-19	0.0873786
7	15281940	8781.03	124,48,60	124,45,82	ENSSSCG00000024312	ID4	5UTR	rs341300667	A>G	HeteroRef	98,9,0	124,225,144	8.85965e-07	0.5,0.516,0.423	0.441,0.038,0.0	0.32	8.34e-35	2.19469
7	15282012	5580.03	84,35,52	67,35,72	ENSSSCG00000024312	ID4	CDS	rs318637153	T>C	HeteroRef	74,6,0	93,195,117	1.04629e-06	0.556,0.5,0.419	0.443,0.03,0.0	0.334	4.96e-30	2.30677
7	15282336	9816.03	158,85,96	185,93,110	ENSSSCG00000024312	ID4	CDS	rs80971599	A>G	HeteroRef	147,15,0	155,351,168	5.96024e-06	0.461,0.478,0.466	0.487,0.041,0.0	0.292	1.06e-45	2.11976
7	15283622	12184.03	244,132,94	264,150,115	ENSSSCG00000024312	ID4	3UTR	rs693255001	T>C	HeteroRef	158,20,0	178,440,241	8.06566e-07	0.48,0.468,0.45	0.47,0.043,0.0	0.295	1.91e-60	2.14198
7	15284252	6554.03	102,55,27	76,53,43	ENSSSCG00000024312	ID4	3UTR	rs321249778	C>T	HeteroRef	49,6,0	69,166,93	1.15321e-06	0.573,0.509,0.386	0.415,0.035,0.0	0.339	7.91e-22	2.09205
7	15533156	2142.76	79,1,16	123,170,33	ENSSSCG00000001078	MBOAT1	3UTR	rs1109202070	A>G	HeteroRef	0,4,0	108,226,70	1.30839e-08	0.391,0.006,0.327	0.0,0.017,0.0	0.235	5.28e-106	7.3
7	15533515	1868.76	72,3,9	98,95,37	ENSSSCG00000001078	MBOAT1	3UTR		A>G	HeteroRef	0,4,0	130,194,66	6.13663e-09	0.424,0.031,0.196	0.0,0.02,0.0	0.21	6.24e-89	7.04545
7	15533733	1439.76	49,1,7	51,55,20	ENSSSCG00000001078	MBOAT1	3UTR	rs1109882985	T>C	HeteroRef	0,6,0	80,112,42	3.15331e-05	0.49,0.018,0.259	0.0,0.051,0.0	0.239	2.87e-47	5.71429
7	17353956	1234.03	10,7,12	0,3,0	-	-	intergenic	rs319459263	A>T	HeteroAlt	4,5,5	11,2,10	7.08452e-05	1.0,0.7,1.0	0.267,0.714,0.333	0.462	0.0407014	0.604651
7	19371372	4902.98	15,98,36	41,0,1	ENSSSCG00000001090	ALDH5A1	CDS	rs342062425	A>C	50:50	0,13,11	47,28,21	1.77664e-05	0.268,1.0,0.973	0.0,0.317,0.344	0.527	0.0471814	0.797688
7	19375925	3073.47	3,68,20	8,0,2	ENSSSCG00000001090	ALDH5A1	3UTR	rs320535466	G>A	HeteroAlt	1,3,2	18,4,4	0.000225254	0.273,1.0,0.909	0.053,0.429,0.333	0.456	1.22738e-07	0.371134
7	19377467	1015.32	4,17,9	11,0,2	ENSSSCG00000001090	ALDH5A1	3UTR	rs793189737	A>T	HeteroRef	0,4,3	28,15,11	9.57953e-05	0.267,1.0,0.818	0.0,0.211,0.214	0.553	0.00326372	1.81081
7	19378795	7406.98	26,122,42	28,2,0	ENSSSCG00000001090	ALDH5A1	3UTR	rs331107975	C>T	HeteroAlt	0,23,24	51,34,32	7.95808e-07	0.481,0.984,1.0	0.0,0.404,0.429	0.544	4.37352e-06	0.620253
7	19378945	4785.56	0,125,26	55,2,11	ENSSSCG00000001090	ALDH5A1	3UTR	rs333819669	A>G	HeteroRef	2,5,0	57,61,36	0.000351814	0.0,0.984,0.703	0.034,0.076,0.0	0.526	0.00102661	1.40506
7	19379035	4130.86	10,79,21	20,0,2	ENSSSCG00000001090	ALDH5A1	3UTR	rs332472965	G>A	50:50	2,17,12	34,22,16	0.000525362	0.333,1.0,0.913	0.056,0.436,0.429	0.442	0.00216985	0.666667
7	20318368	565.26	5,6,7	5,0,0	ENSSSCG00000001100	CARMIL1	CDS	rs318280058	T>C	HeteroRef	0,4,2	22,8,8	9.62424e-06	0.5,1.0,1.0	0.0,0.333,0.2	0.656	0.020275	1.79167
7	20318416	916.23	5,5,8	5,0,0	ENSSSCG00000001100	CARMIL1	CDS	rs329625152	G>C	HeteroRef	0,9,5	27,12,10	0.000260906	0.5,1.0,1.0	0.0,0.429,0.333	0.579	0.0176767	1.6875
7	20333797	1145.37	9,13,9	11,2,0	ENSSSCG00000001100	CARMIL1	CDS	rs80813835	G>A	HeteroRef	0,13,4	44,23,15	5.57536e-05	0.45,0.867,1.0	0.0,0.361,0.211	0.582	8.48267e-05	1.97917
7	20352889	7450.54	52,63,34	0,1,0	ENSSSCG00000001100	CARMIL1	3UTR	rs339619139	C>A	HeteroAlt	45,24,23	43,37,42	0	1.0,0.984,1.0	0.511,0.393,0.354	0.575	6.21495e-10	0.510373
7	20353208	9943.98	39,141,72	48,2,2	ENSSSCG00000001100	CARMIL1	3UTR	rs331429224	C>T	50:50	1,34,34	90,65,42	4.34435e-07	0.448,0.986,0.973	0.011,0.343,0.447	0.535	0.00256346	0.775701
7	20766139	1287.54	19,19,12	10,13,9	ENSSSCG00000037682	HFE	3UTR		A>T	HeteroRef	0,1,0	15,31,28	0	0.655,0.594,0.571	0.0,0.031,0.0	0.596	1.13623e-05	2.07843
7	20766419	4452.01	53,36,30	3,2,0	ENSSSCG00000037682	HFE	3UTR		T>C	HeteroAlt	1,19,16	34,25,32	0	0.946,0.947,1.0	0.029,0.432,0.333	0.7	0.000196054	0.619355
7	20766739	1683.76	1,42,21	119,40,29	ENSSSCG00000037682	HFE	3UTR		G>A	HeteroRef	0,1,0	51,83,60	1.5763e-07	0.008,0.512,0.42	0.0,0.012,0.0	0.31	8.09e-51	5.87692
7	20880229	18476.98	99,208,235	268,3,14	ENSSSCG00000001137	HIST1H1D	Intron	rs337656977	T>C	50:50	2,55,82	218,123,139	9.53952e-06	0.27,0.986,0.944	0.009,0.309,0.371	0.503	0.0271748	1.12335
7	20880538	14277.98	75,104,197	210,3,10	ENSSSCG00000001137	HIST1H1D	Intron	rs80822657	G>A	50:50	1,49,66	198,108,127	2.10175e-05	0.263,0.972,0.952	0.005,0.312,0.342	0.509	1.29639e-06	1.33333
7	20881519	4460.99	31,18,70	54,0,6	ENSSSCG00000001137	HIST1H1D	Intron	rs339749258	T>C	HeteroRef	0,20,17	102,39,47	1.12842e-05	0.365,1.0,0.921	0.0,0.339,0.266	0.56	4.71306e-06	1.58974
7	20881750	6005.98	34,20,94	78,1,6	ENSSSCG00000001137	HIST1H1D	CDS	rs330681146	T>C	50:50	1,35,44	97,44,76	0.00080587	0.304,0.952,0.94	0.01,0.443,0.367	0.459	0.00130738	1.32456
7	21027300	14284.76	124,48,50	0,49,46	ENSSSCG00000038191	ABT1	3UTR		T>C	HeteroAlt	91,84,47	1,2,1	5.38254e-06	1.0,0.495,0.521	0.989,0.977,0.979	-0.31	1.35e-49	0.222973
7	21951055	1246.05	11,3,8	0,2,0	ENSSSCG00000022664	ZSCAN16	5UTR	rs80877572	G>A	HeteroAlt	9,7,5	6,3,6	0.000679931	1.0,0.6,1.0	0.6,0.7,0.455	0.282	0.000789113	0.395349
7	21964009	2041.03	22,7,20	0,6,0	ENSSSCG00000022664	ZSCAN16	CDS	rs80809645	A>G	HeteroAlt	2,10,4	6,6,11	0.000401445	1.0,0.538,1.0	0.25,0.625,0.267	0.466	0.000204723	0.446154
7	22054592	633.47	24,1,3	24,26,29	ENSSSCG00000021069	-	CDS	rs341079267	T>C	HeteroRef	0,1,0	30,27,39	6.37795e-05	0.5,0.037,0.094	0.0,0.036,0.0	0.198	1.58e-24	6.03448
7	22054730	5340.76	46,19,17	0,20,14	ENSSSCG00000021069	-	CDS	rs332800668	T>C	HeteroAlt	38,31,30	0,0,0	1.096e-06	1.0,0.487,0.548	1.0,1.0,1.0	-0.321	1.18e-23	0.187845
7	22054867	5272.54	28,18,17	28,28,13	ENSSSCG00000021069	-	3UTR	rs324297924	C>T	HeteroAlt	44,23,37	1,0,0	0	0.5,0.391,0.567	0.978,1.0,1.0	-0.507	2.96062e-10	0.419162
7	22087504	566.47	0,5,1	23,8,12	ENSSSCG00000001203	ZSCAN9	CDS	rs339632639	T>C	HeteroRef	10,10,3	11,6,4	0.000961221	0.0,0.385,0.077	0.476,0.625,0.429	-0.356	0.000284157	2.2069
7	22087553	541.43	2,1,0	20,7,12	ENSSSCG00000001203	ZSCAN9	CDS	rs323467589	A>G	HeteroRef	6,10,6	10,6,6	4.44811e-06	0.091,0.125,0.0	0.375,0.625,0.5	-0.428	0.000103609	2.44
7	22089536	251.13	0,1,0	12,2,6	ENSSSCG00000001203	ZSCAN9	intergenic	rs326415222	C>T	HeteroRef	2,5,3	5,2,2	3.33751e-05	0.0,0.333,0.0	0.286,0.714,0.6	-0.422	0.00442653	2.63636
7	22101500	4968.69	29,20,17	28,13,17	ENSSSCG00000001204	ZKSCAN4	3UTR	rs340184425	A>C	HeteroAlt	29,25,38	0,2,0	0	0.509,0.606,0.5	1.0,0.926,1.0	-0.437	3.1927e-11	0.379747
7	22101782	1084.79	3,4,4	5,8,5	ENSSSCG00000001204	ZKSCAN4	3UTR	rs331785043	T>C	HeteroAlt	11,8,4	0,0,0	5.11725e-10	0.375,0.333,0.444	1.0,1.0,1.0	-0.616	0.0265003	0.529412
7	22190316	2045.03	26,10,12	0,7,0	ENSSSCG00000001209	ZSCAN12	3UTR	rs328380782	T>C	HeteroAlt	9,4,9	16,6,6	0.000403128	1.0,0.588,1.0	0.36,0.4,0.6	0.409	0.000636299	0.5
7	22548788	5224.76	0,2,0	257,225,153	ENSSSCG00000001242	GABBR1	3UTR		A>G	HeteroRef	200,169,1	231,171,747	2.65971e-09	0.0,0.009,0.0	0.464,0.497,0.001	-0.318	4.1e-203	4.7957
7	22549000	2123.15	82,0,5	105,113,118	ENSSSCG00000001242	GABBR1	3UTR		C>T	HeteroRef	0,1,1	377,301,634	1.16075e-05	0.439,0.0,0.041	0.0,0.003,0.002	0.158	3.07e-306	18.5169
7	22574773	1467	19,14,12	21,12,5	ENSSSCG00000001242	GABBR1	Intron	rs339735832	G>A	HeteroRef	1,9,3	30,22,11	0.000210524	0.475,0.538,0.706	0.032,0.29,0.214	0.394	0.000649339	1.74138
7	23143100	5453.76	0,91,118	339,114,103	ENSSSCG00000001346	ABCF1	CDS	rs344180073	A>G	HeteroRef	3,10,0	388,318,277	2.38488e-07	0.0,0.444,0.534	0.008,0.03,0.0	0.313	3.36e-216	6.93243
7	23212472	13843.32	65,37,2	97,48,86	ENSSSCG00000001376	DHX16	3UTR	rs344367093	G>A	50:50	216,60,88	0,60,83	0.000158895	0.401,0.435,0.023	1.0,0.5,0.515	-0.385	0.00119759	0.799145
7	23229691	9977.98	55,143,43	43,1,24	ENSSSCG00000023639	NRM	intergenic	rs333959753	C>T	50:50	0,4,90	169,115,89	4.06345e-09	0.561,0.993,0.642	0.0,0.034,0.503	0.553	0.000141702	1.31642
7	23232688	4887.98	23,58,23	24,0,19	ENSSSCG00000001362	MDC1	CDS	rs340392753	C>A	HeteroRef	0,4,82	175,93,92	8.0076e-07	0.489,1.0,0.548	0.0,0.041,0.471	0.508	2.19e-18	2.12105
7	23616242	1877.38	22,8,8	0,0,0	ENSSSCG00000001395	-	intergenic	rs334363117	C>G	HeteroAlt	0,10,10	5,7,0	0.000345969	1.0,1.0,1.0	0.0,0.588,1.0	0.471	3.84011e-08	0.206897
7	23635117	8677.03	133,85,56	147,83,68	ENSSSCG00000001398	-	3UTR	rs322083677	G>A	HeteroRef	0,0,77	182,183,83	7.16235e-08	0.475,0.506,0.452	0.0,0.0,0.481	0.317	8.67e-33	2.12536
7	23646767	4654.76	10,1,24	825,620,409	ENSSSCG00000001398	-	CDS	rs327607614	G>C	HeteroRef	109,242,1	167,327,385	2.36064e-07	0.012,0.002,0.055	0.395,0.425,0.003	-0.251	0	7.06202
7	23762446	1376.15	1,0,0	43,12,29	ENSSSCG00000001410	BAG6	CDS	rs328820199	G>A	HeteroRef	53,4,1	47,63,100	0.000873041	0.023,0.0,0.0	0.53,0.06,0.01	-0.192	6.77e-36	4.98305
7	23777649	2929.15	4,0,1	482,327,321	ENSSSCG00000001411	APOM	CDS	rs332673416	C>T	HeteroRef	133,17,0	148,335,308	1.66977e-05	0.008,0.0,0.003	0.473,0.048,0.0	-0.17	0	12.3935
7	24042158	16795.32	385,293,11	459,287,744	ENSSSCG00000024914	-	CDS	rs333921177	T>C	50:50	477,309,214	4,355,236	0.000220184	0.456,0.505,0.015	0.992,0.465,0.476	-0.319	1.14796e-10	1.23446
7	24044560	2512.15	4,0,127	353,158,160	ENSSSCG00000024914	-	CDS	rs333957479	G>A	HeteroRef	1,2,0	242,335,232	0.000816028	0.011,0.0,0.443	0.004,0.006,0.0	0.148	4.25e-246	11.0448
7	24204978	3057.15	3,1,0	255,263,153	ENSSSCG00000001434	EGFL8	3UTR	rs337751391	A>C	HeteroRef	145,9,0	138,184,295	0.000122358	0.012,0.004,0.0	0.512,0.047,0.0	-0.181	4.73e-194	8.1519
7	25045205	1322.03	20,13,8	16,18,6	ENSSSCG00000025593	-	3UTR	rs1111674727	T>C	HeteroRef	0,0,10	14,31,22	4.61259e-05	0.556,0.419,0.571	0.0,0.0,0.313	0.411	8.3846e-06	2.09804
7	25045262	1341.03	21,12,8	20,23,7	ENSSSCG00000025593	-	3UTR	rs1112836085	T>C	HeteroRef	0,0,9	23,31,14	0.000502032	0.512,0.343,0.533	0.0,0.0,0.391	0.332	1.55172e-07	2.36
7	25046032	5183.76	0,1,1	318,249,147	ENSSSCG00000025593	-	CDS		C>T	HeteroRef	104,107,1	145,128,278	1.37919e-10	0.0,0.004,0.007	0.418,0.455,0.004	-0.289	1.94e-164	5.91121
7	25047021	8622.03	102,69,62	127,79,57	ENSSSCG00000025593	-	CDS	rs792176377	C>T	HeteroRef	0,0,112	191,194,92	1.74198e-06	0.445,0.466,0.521	0.0,0.0,0.549	0.295	3.93e-33	2.14493
7	25049256	2444.76	0,0,1	174,74,68	ENSSSCG00000025593	-	CDS	rs789702588	A>G	HeteroRef	58,45,2	82,77,132	2.53711e-10	0.0,0.0,0.014	0.414,0.369,0.015	-0.261	1.53e-78	5.72642
7	25058532	10415.03	204,203,78	235,231,142	ENSSSCG00000025593	-	3UTR		A>C	HeteroRef	0,5,76	180,365,72	4.77061e-06	0.465,0.468,0.355	0.0,0.014,0.514	0.253	1.13e-54	2.16431
7	25058608	10150.03	315,274,102	416,360,224	ENSSSCG00000025593	-	3UTR	rs1110437542	C>T	HeteroRef	1,8,111	330,640,127	3.93598e-07	0.431,0.432,0.313	0.003,0.012,0.466	0.231	1.07e-125	2.5857
7	25059174	9984.03	427,335,158	531,435,288	ENSSSCG00000025593	-	CDS	rs80940412	C>T	HeteroRef	1,15,140	513,933,186	1.62963e-09	0.446,0.435,0.354	0.002,0.016,0.429	0.263	7.73e-182	2.68216
7	25059221	11258.03	398,294,141	445,383,249	ENSSSCG00000025593	-	CDS		G>A	HeteroRef	0,9,118	426,844,162	1.64775e-10	0.472,0.434,0.362	0.0,0.011,0.421	0.279	1.94e-152	2.61354
7	25066450	8731.03	131,77,50	150,90,56	ENSSSCG00000026951	PSMB8	CDS		G>A	HeteroRef	1,7,114	265,213,96	2.72945e-05	0.466,0.461,0.472	0.004,0.032,0.543	0.274	1.12e-43	2.28947
7	25096182	671.03	8,5,9	8,4,8	-	-	intergenic	rs334706477	G>A	HeteroRef	0,0,4	15,25,3	0.000844498	0.5,0.556,0.529	0.0,0.0,0.571	0.338	8.78199e-05	2.42308
7	25119416	14084.03	365,168,132	324,163,163	ENSSSCG00000001469	SLA-DMB	3UTR	rs339043934	T>A	HeteroRef	0,9,150	226,265,122	8.29384e-06	0.53,0.508,0.447	0.0,0.033,0.551	0.3	7.29e-22	1.53277
7	25158865	4325.03	62,13,36	81,36,46	ENSSSCG00000001471	BRD2	CDS	rs80829005	T>G	HeteroRef	1,2,75	313,165,106	2.29893e-06	0.434,0.265,0.439	0.003,0.012,0.414	0.236	2.54e-74	3.95238
7	25161936	10713.03	281,159,116	293,170,190	ENSSSCG00000001471	BRD2	CDS	rs80947053	T>G	HeteroRef	2,11,302	792,488,304	2.03716e-07	0.49,0.483,0.379	0.003,0.022,0.498	0.276	1.39e-132	2.56831
7	25180280	1036.52	0,2,3	130,28,52	ENSSSCG00000001472	SLA-DOA	CDS	rs334584069	C>T	HeteroRef	24,12,0	0,16,40	0.00046975	0.0,0.067,0.055	1.0,0.429,0.0	-0.436	9.61e-38	6.4878
7	25255139	23553	275,178,226	256,218,232	ENSSSCG00000001477	RING1	CDS	rs80964058	A>G	HeteroAlt	680,282,304	1,230,305	0.000923014	0.518,0.449,0.493	0.999,0.551,0.499	-0.196	1.35e-35	0.63856
7	31293289	4815.77	15,8,11	17,0,2	ENSSSCG00000001539	PPARD	CDS	rs45434797	G>T	HeteroAlt	55,25,47	1,1,0	0.000147767	0.469,1.0,0.846	0.982,0.962,1.0	-0.21	3.14e-25	0.130435
7	31319545	4397.76	22,15,7	9,0,16	ENSSSCG00000001546	FANCE	CDS	rs322129898	T>C	HeteroAlt	35,25,38	0,0,0	1.09205e-05	0.71,1.0,0.304	1.0,1.0,1.0	-0.329	1.38e-19	0.176056
7	31326299	16342.76	53,71,31	33,0,31	ENSSSCG00000001543	RPL10A	3UTR	rs329498283	G>A	HeteroAlt	112,109,118	1,3,0	1.41577e-07	0.616,1.0,0.5	0.991,0.973,1.0	-0.283	3.36e-72	0.137652
7	31337227	1584.76	40,1,22	44,51,27	ENSSSCG00000001544	TEAD3	intergenic	rs323510468	G>A	HeteroRef	0,2,0	123,81,133	1.24995e-09	0.476,0.019,0.449	0.0,0.024,0.0	0.307	2.16e-66	7.06154
7	31337437	1344.76	32,1,17	34,30,17	ENSSSCG00000001544	TEAD3	intergenic	rs319870627	G>A	HeteroRef	0,0,0	88,44,78	1.27651e-09	0.485,0.032,0.5	0.0,0.0,0.0	0.339	6.28e-39	5.82
7	31349268	2884.92	14,5,6	10,0,8	ENSSSCG00000001544	TEAD3	CDS	rs326673416	A>G	HeteroAlt	38,21,23	0,1,0	6.02943e-06	0.583,1.0,0.429	1.0,0.955,1.0	-0.314	4.52e-15	0.17757
7	31853298	4200.77	20,9,12	24,0,15	ENSSSCG00000001556	MAPK14	CDS	rs322953832	A>G	HeteroAlt	45,28,31	0,0,1	7.12646e-07	0.455,1.0,0.444	1.0,1.0,0.969	-0.357	1.16555e-14	0.275862
7	31859476	7177.97	23,13,29	30,2,27	ENSSSCG00000001556	MAPK14	3UTR	rs341613198	C>T	HeteroAlt	71,48,44	1,1,0	6.38803e-11	0.434,0.867,0.518	0.986,0.98,1.0	-0.382	8.92e-23	0.267544
7	31880729	4010.80	14,6,11	30,0,7	ENSSSCG00000038774	MAPK13	5UTR		G>A	HeteroAlt	40,34,28	0,0,0	1.03882e-06	0.318,1.0,0.611	1.0,1.0,1.0	-0.357	1.80006e-13	0.278195
7	31880964	1205.95	4,2,3	6,0,5	ENSSSCG00000038774	MAPK13	Intron		A>C	HeteroAlt	6,7,18	1,0,0	0.00012142	0.4,1.0,0.375	0.857,1.0,1.0	-0.361	0.000103217	0.3
7	31889352	15889.76	66,71,33	64,0,43	ENSSSCG00000038774	MAPK13	3UTR		T>C	HeteroAlt	102,110,106	2,4,0	4.10247e-06	0.508,1.0,0.434	0.981,0.965,1.0	-0.335	8.06e-53	0.231557
7	32206817	3443.76	72,1,57	100,138,63	ENSSSCG00000001563	STK38	3UTR	rs328873010	G>A	HeteroRef	0,4,0	192,126,189	2.08841e-09	0.419,0.007,0.475	0.0,0.031,0.0	0.29	6.93e-107	6.02985
7	32617849	5401.76	593,6,358	577,888,427	ENSSSCG00000001571	MTCH1	3UTR	rs324057555	G>T	HeteroRef	2,19,0	1102,822,807	1.9713e-10	0.507,0.007,0.456	0.002,0.023,0.0	0.315	0	4.72699
7	32969410	1666.76	39,0,27	62,68,21	ENSSSCG00000001578	RNF8	3UTR	rs80874101	G>T	HeteroRef	1,1,0	95,75,90	2.65265e-07	0.386,0.0,0.563	0.01,0.013,0.0	0.308	2.35e-55	6.04412
7	33063502	2218.76	58,2,28	55,101,38	ENSSSCG00000001579	CMTR1	3UTR	rs319034571	T>G	HeteroRef	0,2,0	137,95,108	2.22484e-09	0.513,0.019,0.424	0.0,0.021,0.0	0.312	1.12e-70	5.93333
7	33066938	6640.76	11,3,5	663,592,710	ENSSSCG00000001579	CMTR1	CDS	rs80791684	A>T	HeteroRef	257,22,208	233,646,216	1.09718e-12	0.016,0.005,0.007	0.524,0.033,0.491	-0.34	0	6.04743
7	33206207	1394.51	5,2,0	4,0,6	ENSSSCG00000001582	MDGA1	3UTR	rs327828740	C>T	HeteroAlt	15,3,19	0,1,0	0.00069397	0.556,1.0,0.0	1.0,0.75,1.0	-0.398	8.59827e-06	0.25
7	36337584	3661.54	31,6,14	0,2,0	ENSSSCG00000027922	UNC5CL	CDS	rs344645038	G>A	HeteroAlt	13,36,34	19,31,0	0.000385591	1.0,0.75,1.0	0.406,0.537,1.0	0.269	1.82648e-09	0.38806
7	43669780	2893.03	26,19,20	1,0,9	ENSSSCG00000001734	-	CDS	rs332115091	G>C	HeteroAlt	9,16,6	10,9,10	0.000466077	0.963,1.0,0.69	0.474,0.64,0.375	0.388	9.30573e-07	0.40625
7	43669891	2815.36	28,14,16	0,1,9	ENSSSCG00000001734	-	CDS	rs345972499	T>C	HeteroAlt	11,19,6	8,17,13	0.00060871	1.0,0.933,0.64	0.579,0.528,0.316	0.384	0.000113278	0.510638
7	45447552	489.78	7,11,1	9,11,17	ENSSSCG00000001746	PKHD1	intergenic	rs335136501	G>A	HeteroRef	0,0,1	27,52,34	4.18082e-07	0.438,0.5,0.056	0.0,0.0,0.029	0.321	2.05e-23	7.5
7	45447725	382.54	3,10,3	6,7,7	ENSSSCG00000001746	PKHD1	intergenic	rs326780641	G>A	HeteroRef	0,0,0	16,23,16	1.28019e-08	0.333,0.588,0.3	0.0,0.0,0.0	0.407	6.21495e-10	4.6875
7	45447811	794.54	9,17,4	6,10,11	ENSSSCG00000001746	PKHD1	intergenic	rs321601613	G>A	HeteroRef	0,0,0	29,33,25	6.01184e-12	0.6,0.63,0.267	0.0,0.0,0.0	0.499	2.55963e-12	3.8
7	45447855	1009.03	0,0,5	10,25,5	ENSSSCG00000001746	PKHD1	intergenic	rs336019482	C>A	HeteroRef	11,12,9	10,7,4	0.000187671	0.0,0.0,0.5	0.524,0.632,0.692	-0.449	0.0153351	1.64865
7	45447866	563.54	5,15,2	4,7,7	ENSSSCG00000001746	PKHD1	intergenic	rs320138974	A>G	HeteroRef	0,0,0	20,17,13	6.50253e-09	0.556,0.682,0.222	0.0,0.0,0.0	0.487	1.24194e-06	3.09091
7	45448016	3438.54	6,7,6	12,9,4	ENSSSCG00000001746	PKHD1	intergenic	rs338841059	C>A	HeteroAlt	34,30,22	0,0,0	4.86179e-14	0.333,0.438,0.6	1.0,1.0,1.0	-0.543	2.27553e-12	0.238095
7	45448160	171.54	3,3,2	2,5,5	ENSSSCG00000001746	PKHD1	intergenic	rs342358629	T>C	HeteroRef	0,0,0	13,12,13	7.88535e-06	0.6,0.375,0.286	0.0,0.0,0.0	0.42	3.49038e-08	6.25
7	45448274	206.04	6,2,1	0,5,7	ENSSSCG00000001746	PKHD1	intergenic	rs80838797	G>A	HeteroRef	0,0,0	26,27,23	0.000187007	1.0,0.286,0.125	0.0,0.0,0.0	0.47	1.05e-15	9.77778
7	45448839	283.54	6,3,2	3,2,4	ENSSSCG00000001746	PKHD1	intergenic	rs342030170	T>C	HeteroRef	0,0,0	26,17,15	1.24562e-08	0.667,0.6,0.333	0.0,0.0,0.0	0.533	2.28647e-10	6.09091
7	46084903	6107.03	1,0,27	125,143,70	ENSSSCG00000025488	MCM3	3UTR		C>A	HeteroRef	101,75,41	140,95,53	2.28406e-12	0.008,0.0,0.278	0.419,0.441,0.436	-0.337	3.97e-38	2.5551
7	46085583	3426.03	1,0,9	58,60,25	ENSSSCG00000025488	MCM3	3UTR	rs327087647	G>A	HeteroRef	60,36,24	93,50,27	6.52961e-09	0.017,0.0,0.265	0.392,0.419,0.471	-0.333	3.48e-18	2.40769
7	46089894	6895.03	60,29,19	0,0,7	ENSSSCG00000025488	MCM3	CDS	rs341943237	C>T	HeteroAlt	83,46,18	80,46,27	1.64463e-10	1.0,1.0,0.731	0.509,0.5,0.4	0.441	3.11078e-06	0.627451
7	46095876	1314.35	0,0,1	16,6,6	ENSSSCG00000025488	MCM3	CDS	rs343290705	G>A	HeteroRef	23,14,13	27,9,13	1.03055e-08	0.0,0.0,0.143	0.46,0.609,0.5	-0.475	0.0215563	1.5098
7	46096619	1027.21	0,0,2	12,2,7	ENSSSCG00000025488	MCM3	CDS	rs337016041	A>G	HeteroRef	21,11,8	30,15,11	5.30694e-05	0.0,0.0,0.222	0.412,0.423,0.421	-0.345	0.00133455	1.83333
7	46323392	4874.03	1,1,17	60,60,19	ENSSSCG00000002620	EFHC1	3UTR	rs320671820	G>T	HeteroRef	58,37,72	61,29,62	1.33915e-05	0.016,0.016,0.472	0.487,0.561,0.537	-0.36	1.52738e-06	1.56452
7	46323990	3776.05	22,8,7	0,0,2	ENSSSCG00000002620	EFHC1	3UTR		G>A	50:50	46,10,38	35,18,35	6.08312e-08	1.0,1.0,0.778	0.568,0.357,0.521	0.444	0.00581636	0.687023
7	46510092	719.16	16,8,2	22,1,21	ENSSSCG00000002622	TMEM14A	5UTR	rs343477473	T>A	HeteroRef	4,0,0	22,44,42	0.000237138	0.421,0.889,0.087	0.154,0.0,0.0	0.414	1.52e-19	5.06667
7	46510151	4694.03	0,0,22	43,20,13	ENSSSCG00000002622	TMEM14A	5UTR	rs321901874	G>T	50:50	39,50,60	10,18,21	6.13441e-06	0.0,0.0,0.629	0.796,0.735,0.741	-0.548	0.00750205	0.730994
7	46516932	4449.03	2,0,30	206,136,69	ENSSSCG00000002622	TMEM14A	3UTR	rs324832700	C>T	HeteroRef	37,68,49	55,77,92	2.30234e-10	0.01,0.0,0.303	0.402,0.469,0.348	-0.302	2.42e-55	3.41398
7	46517043	1595.03	1,0,8	67,39,24	ENSSSCG00000002622	TMEM14A	3UTR	rs342217567	G>A	HeteroRef	14,24,20	16,23,21	8.14321e-10	0.015,0.0,0.25	0.467,0.511,0.488	-0.4	1.68638e-14	2.83582
7	46660298	534.40	0,0,1	23,18,6	ENSSSCG00000002627	GSTA4	intergenic	rs331041456	C>T	HeteroRef	7,3,11	8,8,19	2.38389e-07	0.0,0.0,0.143	0.467,0.273,0.367	-0.321	4.01719e-09	3.72727
7	46860895	9399.03	2,1,60	294,210,117	ENSSSCG00000024149	ELOVL5	3UTR	rs321766703	A>G	HeteroRef	131,107,83	132,120,93	1.38157e-13	0.007,0.005,0.339	0.498,0.471,0.472	-0.364	1.65e-56	2.51562
7	46868864	1577.20	0,0,6	22,5,15	ENSSSCG00000024149	ELOVL5	CDS	rs699323066	C>T	HeteroRef	38,9,12	34,13,13	0.000104353	0.0,0.0,0.286	0.528,0.409,0.48	-0.377	0.00419457	1.56923
7	47479214	9583.03	4,3,78	252,246,126	ENSSSCG00000001755	HYKK	intergenic	rs319531708	G>A	HeteroRef	96,117,88	134,126,94	1.19727e-09	0.016,0.012,0.382	0.417,0.481,0.484	-0.324	7.98e-58	2.53368
7	47479496	3341.03	0,0,20	147,131,87	ENSSSCG00000001755	HYKK	intergenic	rs702063449	C>A	HeteroRef	46,41,28	66,83,64	4.86179e-14	0.0,0.0,0.187	0.411,0.331,0.304	-0.286	8.17e-62	4.28148
7	47602466	9760.52	616,559,92	739,7,1754	ENSSSCG00000021873	CRABP1	CDS	rs325603698	C>T	HeteroRef	4,5,1	2477,810,1619	4.13185e-10	0.455,0.988,0.05	0.002,0.006,0.001	0.495	0	5.79953
7	47606024	2621.15	1,1,1	1349,552,1881	ENSSSCG00000021873	CRABP1	CDS	rs327416388	C>A	HeteroRef	1074,40,0	1226,735,1594	4.50947e-06	0.001,0.002,0.001	0.467,0.052,0.0	-0.172	0	6.56849
7	47608918	10067.03	0,0,199	346,99,263	ENSSSCG00000021873	CRABP1	5UTR	rs338891007	G>T	HeteroRef	283,79,216	228,93,189	2.88642e-10	0.0,0.0,0.431	0.554,0.459,0.533	-0.372	5.43e-23	1.56757
7	47676411	153.15	0,0,1	12,6,3	ENSSSCG00000037646	DNAJA4	intergenic	rs333949705	G>T	HeteroRef	2,2,3	4,2,5	0.000521426	0.0,0.0,0.25	0.333,0.5,0.375	-0.319	0.000147802	4
7	47788815	2119.84	11,5,14	0,0,0	ENSSSCG00000001762	-	intergenic	rs699355882	A>G	HeteroAlt	11,17,14	25,5,0	8.77882e-05	1.0,1.0,1.0	0.306,0.773,1.0	0.307	3.20176e-05	0.416667
7	47812950	7314.52	146,147,15	175,2,251	ENSSSCG00000001762	-	3UTR	rs337820254	A>G	HeteroRef	2,3,0	429,184,189	2.02165e-09	0.455,0.987,0.056	0.005,0.016,0.0	0.492	1.56e-120	3.92971
7	47813069	5939.52	107,126,14	167,3,234	ENSSSCG00000001762	-	3UTR	rs330362342	G>C	HeteroRef	1,8,0	390,194,185	5.48831e-08	0.391,0.977,0.056	0.003,0.04,0.0	0.461	5.46e-130	4.58203
7	47813116	4853.52	77,104,9	180,2,201	ENSSSCG00000001762	-	3UTR	rs322114514	G>A	HeteroRef	0,4,0	316,158,142	2.44821e-07	0.3,0.981,0.043	0.0,0.025,0.0	0.433	3.82e-120	5.14948
7	47813294	2640.03	1,0,35	146,46,95	ENSSSCG00000001762	-	3UTR	rs341875860	G>A	HeteroRef	42,17,28	102,64,54	8.24703e-05	0.007,0.0,0.269	0.292,0.21,0.341	-0.189	7.77e-53	4.12195
7	47813305	1697.59	25,39,7	103,3,103	ENSSSCG00000001762	-	3UTR	rs335191100	G>A	HeteroRef	0,0,0	127,70,68	1.67371e-06	0.195,0.929,0.064	0.0,0.0,0.0	0.396	8.99e-67	6.67606
7	48072714	1860.01	23,38,8	21,0,33	ENSSSCG00000001769	MORF4L1	Intron	rs328273762	T>G	HeteroRef	0,0,0	54,54,105	1.64669e-11	0.523,1.0,0.195	0.0,0.0,0.0	0.573	3.38e-27	3.86957
7	48084750	360.86	6,7,1	9,0,15	ENSSSCG00000001770	CTSH	3UTR	rs329488417	G>A	HeteroRef	0,0,0	19,18,14	2.12234e-05	0.4,1.0,0.063	0.0,0.0,0.0	0.487	1.0064e-10	5.35714
7	48084934	17025.98	254,106,83	2,0,69	ENSSSCG00000001770	CTSH	3UTR	rs196950049	C>T	HeteroAlt	0,53,68	112,52,72	1.83107e-08	0.992,1.0,0.546	0.0,0.505,0.486	0.516	3.09e-18	0.544326
7	48085168	10295.52	330,300,43	411,3,575	ENSSSCG00000001770	CTSH	3UTR	rs196953219	C>T	HeteroRef	1,4,1	436,386,520	1.1988e-10	0.445,0.99,0.07	0.002,0.01,0.002	0.497	3.47e-199	3.43299
7	48088693	9628.03	3,0,147	570,157,244	ENSSSCG00000001770	CTSH	CDS	rs334969947	C>T	HeteroRef	163,117,146	147,148,174	2.54201e-12	0.005,0.0,0.376	0.526,0.442,0.456	-0.347	1.62e-82	2.5
7	48099667	4579.52	113,65,12	128,0,207	ENSSSCG00000001770	CTSH	CDS	rs329507224	A>G	HeteroRef	0,3,0	172,161,165	8.89178e-09	0.469,1.0,0.055	0.0,0.018,0.0	0.502	8.14e-89	4.31606
7	48105960	5637.03	0,0,56	174,39,65	ENSSSCG00000001770	CTSH	CDS	rs331222111	T>C	HeteroRef	63,51,39	49,45,44	7.05143e-07	0.0,0.0,0.463	0.563,0.531,0.47	-0.367	1.23e-16	1.99043
7	48431737	6252.98	75,44,39	1,0,6	ENSSSCG00000001773	TMED3	5UTR	rs340843920	C>T	HeteroAlt	0,28,23	51,29,25	1.61967e-12	0.987,1.0,0.867	0.0,0.491,0.479	0.628	6.1628e-08	0.535885
7	48431793	8690.98	104,65,44	2,0,13	ENSSSCG00000001773	TMED3	CDS	rs80819601	G>A	HeteroAlt	0,33,29	87,34,22	2.05187e-09	0.981,1.0,0.772	0.0,0.493,0.569	0.564	1.88038e-08	0.574545
7	48433742	10740.98	145,72,64	3,0,26	ENSSSCG00000001773	TMED3	CDS	rs80942044	C>T	50:50	3,49,29	137,53,42	1.33341e-11	0.98,1.0,0.711	0.021,0.48,0.408	0.594	5.19937e-05	0.720994
7	48441416	27308.15	281,169,171	2,0,0	ENSSSCG00000001773	TMED3	CDS	rs322425966	T>C	HeteroAlt	90,156,145	103,5,0	0.00042617	0.993,1.0,1.0	0.466,0.969,1.0	0.186	1.02e-159	0.108696
7	48442126	27616.98	447,409,189	6,1,99	ENSSSCG00000001773	TMED3	3UTR	rs80943249	G>A	HeteroAlt	6,168,143	287,139,103	6.74121e-10	0.987,0.998,0.656	0.02,0.547,0.581	0.497	1.65e-59	0.466226
7	48442210	16341.76	150,121,76	2,2,3	ENSSSCG00000001773	TMED3	3UTR	rs324407501	C>T	HeteroAlt	31,80,81	51,12,1	0.000571542	0.987,0.984,0.962	0.378,0.87,0.988	0.232	4.52e-80	0.131725
7	48817913	411.14	8,2,4	7,2,5	ENSSSCG00000038708	-	Intron	rs329854459	C>T	HeteroRef	0,3,1	10,15,5	0.000844274	0.533,0.5,0.444	0.0,0.167,0.167	0.381	0.000959969	2.44444
7	48821396	32635.15	307,197,187	4,0,0	ENSSSCG00000038708	-	CDS	rs80958043	G>A	HeteroAlt	80,232,130	107,10,0	0.000325894	0.987,1.0,1.0	0.428,0.959,1.0	0.2	1.26e-179	0.106796
7	49100579	416.23	1,0,0	4,10,1	-	-	intergenic	rs326739053	G>A	HeteroRef	7,5,6	12,12,7	8.04661e-05	0.2,0.0,0.0	0.368,0.294,0.462	-0.308	0.00081122	2.42105
7	49598053	5249.15	35,19,26	1,0,0	ENSSSCG00000001782	ABHD17C	CDS	rs321249962	C>T	HeteroAlt	28,30,30	25,2,0	0.00066553	0.972,1.0,1.0	0.528,0.938,1.0	0.169	1.52e-23	0.166667
7	49598628	14352.15	103,47,61	0,0,0	ENSSSCG00000001782	ABHD17C	intergenic	rs325329867	T>G	HeteroAlt	36,93,84	33,2,1	0.000464775	1.0,1.0,1.0	0.522,0.979,0.988	0.17	3.78e-73	0.0849057
7	49599148	10765.15	67,68,41	2,0,0	ENSSSCG00000001782	ABHD17C	intergenic	rs319025123	C>G	HeteroAlt	24,69,64	31,5,0	0.000916454	0.971,1.0,1.0	0.436,0.932,1.0	0.201	6.01e-53	0.114114
7	49834869	8874.15	60,30,34	0,0,0	ENSSSCG00000037209	TLNRD1	CDS	rs329949717	C>T	HeteroAlt	47,56,47	38,1,0	0.000772082	1.0,1.0,1.0	0.553,0.982,1.0	0.155	2.91e-40	0.142336
7	49835181	14335.15	93,60,63	0,1,0	ENSSSCG00000037209	TLNRD1	3UTR	rs340956922	G>A	HeteroAlt	55,92,90	70,6,0	0.000302153	1.0,0.984,1.0	0.44,0.939,1.0	0.202	5.81e-60	0.169978
7	55207567	11376.03	26,6,11	23,7,17	ENSSSCG00000001840	KIF7	CDS	rs340933985	C>T	HeteroAlt	156,37,155	2,31,0	4.25839e-07	0.531,0.462,0.393	0.987,0.544,1.0	-0.382	1.42e-46	0.204604
7	55655191	2043.15	0,1,1	1448,1163,1075	ENSSSCG00000001852	IDH2	CDS	rs80863781	T>C	HeteroRef	1,0,351	1644,1491,515	0.000874113	0.0,0.001,0.001	0.001,0.0,0.405	-0.135	0	20.7232
7	55835123	19310.03	119,56,75	81,48,44	ENSSSCG00000031810	NGRN	3UTR		C>T	HeteroAlt	147,84,118	0,56,0	3.69892e-07	0.595,0.538,0.63	1.0,0.6,1.0	-0.279	7.72e-38	0.382304
7	55840742	3758.03	18,2,11	12,4,14	ENSSSCG00000033954	-	5UTR		G>T	HeteroAlt	36,22,30	0,18,0	0.00095132	0.6,0.333,0.44	1.0,0.55,1.0	-0.392	3.92608e-08	0.403361
7	55854700	4205.03	6,1,6	10,1,7	ENSSSCG00000033954	-	Intron		G>A	HeteroAlt	44,17,61	0,9,0	2.46655e-06	0.375,0.5,0.462	1.0,0.654,1.0	-0.439	2.15e-17	0.2
7	57568468	7879.76	59,25,30	0,0,0	ENSSSCG00000001871	HMG20A	3UTR	rs322924219	T>A	HeteroAlt	55,52,29	50,3,39	6.19598e-09	1.0,1.0,1.0	0.524,0.945,0.426	0.368	1.3e-17	0.368
7	57568764	10325.76	78,38,53	0,0,0	ENSSSCG00000001871	HMG20A	3UTR	rs333154842	C>G	HeteroAlt	58,60,45	65,4,49	1.87004e-10	1.0,1.0,1.0	0.472,0.938,0.479	0.371	6.24e-24	0.355422
7	57568830	10749.76	87,41,58	0,0,0	ENSSSCG00000001871	HMG20A	3UTR	rs80894542	A>G	HeteroAlt	79,61,45	77,2,45	1.07627e-09	1.0,1.0,1.0	0.506,0.968,0.5	0.342	1.23e-28	0.334232
7	57988018	2632.03	29,19,32	34,29,28	ENSSSCG00000001873	CSPG4	3UTR	rs335693118	C>A	HeteroRef	0,17,0	126,13,89	3.9267e-05	0.46,0.396,0.533	0.0,0.567,0.0	0.274	1.37e-27	3.28866
7	58550592	2957.03	36,37,11	39,35,24	ENSSSCG00000001887	SCAMP5	3UTR	rs333183491	C>A	HeteroRef	0,29,0	105,39,98	5.05079e-06	0.48,0.514,0.314	0.0,0.426,0.0	0.294	1.48e-26	3.00885
7	58552189	389.05	6,1,6	7,2,4	ENSSSCG00000001887	SCAMP5	3UTR	rs325318092	T>C	HeteroRef	0,3,0	12,8,14	0.000209502	0.462,0.333,0.6	0.0,0.273,0.0	0.374	9.39791e-05	2.9375
7	58643274	225.23	4,3,2	3,2,1	ENSSSCG00000024316	COX5A	Intron	rs335929007	G>T	HeteroRef	0,1,0	2,1,15	3.03642e-05	0.571,0.6,0.667	0.0,0.5,0.0	0.446	0.0163512	2.4
7	58689756	2305.03	30,10,20	43,12,17	ENSSSCG00000001892	SCAMP2	CDS	rs326574339	C>A	HeteroRef	0,35,0	159,58,87	1.65779e-07	0.411,0.455,0.541	0.0,0.376,0.0	0.343	2.42e-38	3.95789
7	58701822	1202.03	23,4,15	20,6,16	ENSSSCG00000001892	SCAMP2	CDS	rs343369263	C>A	HeteroRef	0,10,0	101,27,66	4.81736e-10	0.535,0.4,0.484	0.0,0.27,0.0	0.383	2.17e-27	4.53846
7	58754740	1286.03	22,3,11	16,4,10	ENSSSCG00000001900	CSK	5UTR	rs327488895	T>C	HeteroRef	0,10,0	56,13,28	2.26179e-05	0.579,0.429,0.524	0.0,0.435,0.0	0.366	7.35226e-10	2.76087
7	58904361	331.54	3,2,4	2,0,5	ENSSSCG00000001904	CLK3	5UTR	rs326804341	A>G	HeteroRef	0,4,0	21,6,35	0.000640482	0.6,1.0,0.444	0.0,0.4,0.0	0.548	6.24319e-10	5.30769
7	60065515	2271.15	81,2,3	64,119,81	ENSSSCG00000001921	NEO1	3UTR	rs336740132	G>T	HeteroRef	1,0,0	190,115,211	0.000135779	0.559,0.017,0.036	0.005,0.0,0.0	0.202	1.77e-122	8.96552
7	60065575	4172.76	2,0,0	134,87,64	ENSSSCG00000001921	NEO1	3UTR	rs325517189	A>G	HeteroRef	78,6,76	86,102,99	1.89319e-11	0.015,0.0,0.0	0.476,0.056,0.434	-0.317	9.76e-52	3.53086
7	60065685	3619.76	4,0,0	102,104,56	ENSSSCG00000001921	NEO1	3UTR	rs340966634	C>T	HeteroRef	60,5,74	66,111,108	3.96381e-09	0.038,0.0,0.0	0.476,0.043,0.407	-0.296	2.23e-53	3.82517
7	60065780	2357.76	2,0,0	95,86,56	ENSSSCG00000001921	NEO1	3UTR	rs329672869	T>G	HeteroRef	50,4,57	69,93,90	2.82236e-10	0.021,0.0,0.0	0.42,0.041,0.388	-0.276	5.24e-53	4.32743
7	60065832	2878.76	2,0,0	91,73,42	ENSSSCG00000001921	NEO1	3UTR	rs320839805	C>G	HeteroRef	43,3,63	68,84,80	2.63861e-09	0.022,0.0,0.0	0.387,0.034,0.441	-0.28	2.89e-44	3.94595
7	61032693	11782.03	783,639,595	898,620,553	ENSSSCG00000001930	PKM	3UTR	rs55618924	A>G	HeteroRef	9,669,4	1739,722,1220	1.79809e-11	0.466,0.508,0.518	0.005,0.481,0.003	0.334	7.65e-242	2.13116
7	61891154	183.11	0,0,2	52,37,13	ENSSSCG00000001938	SSTR1	intergenic	rs344883517	T>C	HeteroRef	2,6,4	11,10,13	1.9577e-05	0.0,0.0,0.133	0.154,0.375,0.235	-0.21	2.25e-23	9.71429
7	62557834	200.71	0,0,1	16,7,10	ENSSSCG00000039714	MIPOL1	CDS	rs343727459	G>A	HeteroRef	6,4,1	11,11,2	5.12928e-05	0.0,0.0,0.091	0.353,0.267,0.333	-0.287	6.04843e-08	4.75
7	62811005	374.41	0,0,1	8,4,3	-	-	intergenic	rs330715911	G>A	HeteroRef	3,6,4	5,3,4	1.93334e-05	0.0,0.0,0.25	0.375,0.667,0.5	-0.431	0.0423302	1.92857
7	63684381	1053.77	42,0,9	65,134,83	ENSSSCG00000001946	MBIP	3UTR	rs320528165	G>A	HeteroRef	1,3,0	109,134,75	2.77357e-05	0.393,0.0,0.098	0.009,0.022,0.0	0.153	1.27e-100	10.9091
7	64083647	7230.32	3,50,19	116,63,61	ENSSSCG00000001947	BRMS1L	3UTR	rs340764360	T>A	50:50	101,40,35	1,43,29	5.27291e-05	0.025,0.442,0.237	0.99,0.482,0.547	-0.438	0.00606397	1.2621
7	64508199	24135.31	106,77,131	102,0,12	ENSSSCG00000001952	NFKBIA	CDS	rs80982639	T>C	HeteroAlt	254,155,128	1,3,0	6.62503e-06	0.51,1.0,0.916	0.996,0.981,1.0	-0.184	1.34e-122	0.13866
7	64582886	18038.32	16,343,321	1017,298,512	ENSSSCG00000001951	PSMA6	CDS	rs80865589	T>C	50:50	654,473,203	11,428,193	3.60322e-05	0.015,0.535,0.385	0.983,0.525,0.513	-0.362	1.86178e-11	1.22338
7	64841755	9072.32	3,41,42	177,53,65	ENSSSCG00000001955	SRP54	CDS	rs80942829	A>G	50:50	155,59,63	1,88,71	0.000968362	0.017,0.436,0.393	0.994,0.401,0.47	-0.34	0.00129672	1.25344
7	65094024	3871.03	0,0,33	119,83,55	ENSSSCG00000001959	CFL2	3UTR	rs335714725	C>T	HeteroRef	47,38,22	29,37,15	3.18554e-10	0.0,0.0,0.375	0.618,0.507,0.595	-0.448	1.35e-19	2.41429
7	65098375	319.03	0,0,2	13,10,3	ENSSSCG00000001959	CFL2	intergenic	rs322827656	G>A	HeteroRef	4,2,5	6,4,7	0.000875113	0.0,0.0,0.4	0.4,0.333,0.417	-0.25	6.09974e-05	3.30769
7	65240274	1634.03	0,0,15	42,14,17	ENSSSCG00000001960	EAPP	5UTR	rs333349301	T>G	HeteroRef	19,18,7	22,11,7	0.0005412	0.0,0.0,0.469	0.463,0.621,0.5	-0.372	3.83069e-05	1.91525
7	65247920	4190.03	1,0,53	139,76,57	ENSSSCG00000001960	EAPP	CDS	rs324856918	A>G	HeteroRef	51,49,30	37,51,47	9.53176e-06	0.007,0.0,0.482	0.58,0.49,0.39	-0.323	4.6e-20	2.21196
7	65303037	12128.03	81,23,94	60,26,22	ENSSSCG00000039421	SPTSSA	CDS	rs80923153	C>G	HeteroAlt	135,110,30	0,1,28	0.000716535	0.574,0.469,0.81	1.0,0.991,0.517	-0.218	3.78e-42	0.289641
7	72959474	112.78	2,3,2	7,4,6	ENSSSCG00000024396	NOVA1	3UTR	rs336997463	T>G	HeteroRef	0,0,0	11,4,26	0.000350561	0.222,0.429,0.25	0.0,0.0,0.0	0.3	2.51971e-10	8.28571
7	74548840	287.15	1,6,5	10,5,4	ENSSSCG00000001977	STXBP6	3UTR	rs337578921	G>A	HeteroRef	0,0,0	27,15,14	1.66834e-06	0.091,0.545,0.556	0.0,0.0,0.0	0.397	1.43518e-11	6.25
7	74550650	4687.54	43,64,65	90,57,63	ENSSSCG00000001977	STXBP6	3UTR	rs340132376	C>T	HeteroRef	2,4,0	193,162,111	0	0.323,0.529,0.508	0.01,0.024,0.0	0.442	4.06e-65	3.79775
7	74551263	1051.36	22,12,6	15,8,6	ENSSSCG00000001977	STXBP6	3UTR	rs325531606	A>G	HeteroRef	0,4,0	37,43,25	0	0.595,0.6,0.5	0.0,0.085,0.0	0.536	1.52202e-11	3.04545
7	75245591	3068.15	5,0,0	545,256,406	ENSSSCG00000002012	CARMIL3	CDS	rs342446613	G>A	HeteroRef	167,15,1	157,324,234	4.45613e-05	0.009,0.0,0.0	0.515,0.044,0.004	-0.185	7,74982909109908e-312	10.2234
7	75726686	2084.82	0,1,0	19,5,12	ENSSSCG00000002026	EFS	CDS	rs341262155	T>C	HeteroRef	47,1,47	70,20,46	1.0299e-05	0.0,0.167,0.0	0.402,0.048,0.505	-0.263	3.44321e-06	1.79167
7	75727185	2607.05	0,1,0	11,2,12	ENSSSCG00000002026	EFS	CDS	rs341913447	T>C	HeteroRef	48,4,52	69,21,50	1.5217e-05	0.0,0.333,0.0	0.41,0.16,0.51	-0.249	0.00026073	1.57143
7	76096179	954.15	42,0,5	61,37,66	ENSSSCG00000033178	-	CDS	rs711329842	G>A	HeteroRef	1,2,0	123,93,80	1.48388e-05	0.408,0.0,0.07	0.008,0.021,0.0	0.15	1.17e-73	9.2
7	76175895	27301.03	528,108,375	0,122,1	ENSSSCG00000002039	MMP14	3UTR	rs342503847	G>A	HeteroAlt	322,150,265	352,147,318	2.99956e-09	1.0,0.47,0.997	0.478,0.505,0.455	0.343	9.26e-55	0.537757
7	76405205	7642.95	139,2,62	4,72,3	ENSSSCG00000002051	ABHD4	3UTR	rs336511810	A>G	HeteroRef	1,36,0	131,43,120	0.000578684	0.972,0.027,0.954	0.008,0.456,0.0	0.497	7.79462e-08	1.55417
7	76470501	1072.76	1,0,0	180,50,49	ENSSSCG00000033721	-	3UTR		C>T	HeteroRef	15,4,32	18,108,53	8.0691e-10	0.006,0.0,0.0	0.455,0.036,0.376	-0.287	2.9e-72	8.80769
7	76474289	2914.03	57,12,13	38,10,8	ENSSSCG00000033721	-	CDS	rs323473249	T>G	50:50	0,31,0	19,26,48	0.000132841	0.6,0.545,0.619	0.0,0.544,0.0	0.407	0.0261426	1.31858
7	76474352	2557.03	44,9,11	36,9,3	ENSSSCG00000033721	-	CDS	rs332886986	G>A	HeteroRef	0,27,0	14,23,45	0.000767532	0.55,0.5,0.786	0.0,0.54,0.0	0.432	0.00870509	1.42857
7	77652940	3549.76	71,59,5	100,81,109	ENSSSCG00000022705	SALL2	3UTR	rs319542298	A>G	HeteroRef	0,0,0	296,180,262	0	0.415,0.421,0.044	0.0,0.0,0.0	0.293	3.88e-151	7.61481
7	78044063	3847.98	54,29,22	1,34,23	ENSSSCG00000023857	ARHGEF40	intergenic	rs81242386	T>G	HeteroRef	0,24,0	75,30,89	1.59431e-06	0.982,0.46,0.489	0.0,0.444,0.0	0.496	2.94815e-10	1.95349
7	78047061	16085.03	130,73,79	2,0,65	ENSSSCG00000023857	ARHGEF40	CDS	rs81217914	A>G	50:50	207,110,240	209,96,247	1.29317e-06	0.985,1.0,0.549	0.498,0.534,0.493	0.336	8.33149e-09	0.737783
7	78048594	2102.76	57,28,0	84,15,96	ENSSSCG00000023857	ARHGEF40	CDS	rs692268025	T>C	HeteroRef	1,1,0	370,168,411	3.59564e-08	0.404,0.651,0.0	0.003,0.006,0.0	0.349	2.19e-199	13.1494
7	78120915	2617.15	2,1402,53	3224,1482,2514	ENSSSCG00000030309	NDRG2	3UTR	rs710181935	C>T	HeteroRef	2,0,0	2798,2527,2730	0.000293291	0.001,0.486,0.021	0.001,0.0,0.0	0.169	0	10.4695
7	78128359	2014.15	1,71,3	243,51,81	ENSSSCG00000029754	SLC39A2	intergenic	rs1109525775	C>G	HeteroRef	0,0,0	94,170,281	0.00097087	0.004,0.582,0.036	0.0,0.0,0.0	0.207	4.42e-158	12.2667
7	78128863	2758.76	60,43,1	69,22,49	ENSSSCG00000029754	SLC39A2	intergenic	rs1109765074	A>G	HeteroRef	0,0,0	46,68,137	1.06027e-08	0.465,0.662,0.02	0.0,0.0,0.0	0.382	4.52e-38	3.75962
7	78129608	4107.76	461,240,8	653,278,520	ENSSSCG00000029754	SLC39A2	CDS	rs706958356	T>C	HeteroRef	0,0,0	352,629,925	4.86179e-14	0.414,0.463,0.015	0.0,0.0,0.0	0.297	0	4.73484
7	78129618	4141.76	436,226,8	641,272,495	ENSSSCG00000029754	SLC39A2	CDS	rs697178910	G>C	HeteroRef	0,0,1	333,601,888	0	0.405,0.454,0.016	0.0,0.0,0.001	0.291	0	4.81371
7	78129722	4850.76	381,176,7	638,204,462	ENSSSCG00000029754	SLC39A2	CDS	rs712140458	A>G	HeteroRef	1,1,0	362,611,914	2.52093e-14	0.374,0.463,0.015	0.003,0.002,0.0	0.283	0	5.63781
7	78129814	32470.76	822,357,417	2,0,0	ENSSSCG00000029754	SLC39A2	CDS	rs698559083	T>C	HeteroAlt	111,490,298	188,11,461	2.30593e-10	0.998,1.0,1.0	0.371,0.978,0.393	0.419	1.93e-233	0.265331
7	78130151	6891.76	543,409,24	694,224,584	ENSSSCG00000029754	SLC39A2	CDS	rs712561185	T>C	HeteroRef	0,0,0	325,629,773	9.87912e-13	0.439,0.646,0.039	0.0,0.0,0.0	0.375	1.72e-264	3.3084
7	78131211	6914.76	480,408,15	665,195,513	ENSSSCG00000029754	SLC39A2	CDS	rs81211969	T>G	HeteroRef	0,0,0	316,597,763	6.74892e-11	0.419,0.677,0.028	0.0,0.0,0.0	0.375	2.11e-255	3.37652
7	78131312	7071.76	402,290,13	545,159,455	ENSSSCG00000029754	SLC39A2	CDS	rs81211968	A>T	HeteroRef	0,0,0	296,529,590	1.84431e-11	0.424,0.646,0.028	0.0,0.0,0.0	0.366	1.14e-233	3.65106
7	78434715	885.76	24,9,1	23,4,34	ENSSSCG00000002135	PNP	5UTR	rs80962606	A>G	HeteroRef	0,0,0	35,58,11	8.53976e-07	0.511,0.692,0.029	0.0,0.0,0.0	0.411	1.6e-20	4.85294
7	85981039	25411.54	209,196,124	2,0,2	ENSSSCG00000002266	-	3UTR	rs80932441	A>C	HeteroAlt	169,124,205	148,110,213	0	0.991,1.0,0.984	0.533,0.53,0.49	0.474	4.95e-46	0.462512
7	86110701	1348.76	2,0,0	67,94,37	ENSSSCG00000002266	-	intergenic	rs697767307	G>A	HeteroRef	19,5,36	25,94,58	3.60162e-09	0.029,0.0,0.0	0.432,0.051,0.383	-0.279	1.11e-50	6.04839
7	86304421	6270.18	39,12,26	0,17,2	-	-	intergenic	rs336668235	T>C	HeteroAlt	47,32,42	0,0,0	0.000944673	1.0,0.414,0.929	1.0,1.0,1.0	-0.219	5.65e-34	0.0959596
7	86304574	6346.15	40,22,29	0,18,1	-	-	intergenic	rs320945935	A>G	HeteroAlt	43,25,48	0,0,0	0.000837158	1.0,0.55,0.967	1.0,1.0,1.0	-0.161	6.96e-36	0.0917874
7	88219526	771.15	30,1,1	29,36,50	ENSSSCG00000002259	-	intergenic	rs80800450	A>T	HeteroRef	0,0,0	89,51,99	0.000228672	0.508,0.027,0.02	0.0,0.0,0.0	0.185	2.28e-60	11.0625
7	88221615	21434.15	121,60,58	0,0,0	ENSSSCG00000002259	-	intergenic	rs334011790	G>T	HeteroAlt	111,108,211	110,3,0	0.000754563	1.0,1.0,1.0	0.502,0.973,1.0	0.175	5.77e-88	0.168909
7	88221955	27145.15	156,109,99	0,0,0	ENSSSCG00000002259	-	intergenic	rs329233810	C>T	HeteroAlt	130,156,319	149,13,1	2.49128e-05	1.0,1.0,1.0	0.466,0.923,0.997	0.205	8.03e-127	0.168215
7	88222078	25664.15	153,80,95	1,0,0	ENSSSCG00000002259	-	intergenic	rs320821477	G>A	HeteroAlt	125,152,295	146,10,0	0.000123667	0.994,1.0,1.0	0.461,0.938,1.0	0.198	1.35e-115	0.174444
7	88222405	38458.15	341,302,215	4,0,0	ENSSSCG00000002259	-	intergenic	rs323435975	T>C	HeteroAlt	274,353,655	270,17,0	4.01786e-05	0.988,1.0,1.0	0.504,0.954,1.0	0.177	8.83e-308	0.135981
7	89129950	921.89	18,14,1	28,0,12	ENSSSCG00000002281	-	3UTR	rs320339500	C>T	HeteroRef	0,0,0	61,36,57	1.03551e-06	0.391,1.0,0.077	0.0,0.0,0.0	0.489	1.18e-26	5.87879
7	89143717	6253.76	175,118,14	214,105,219	ENSSSCG00000037267	MAX	3UTR	rs338383070	G>T	HeteroRef	3,1,0	331,283,280	0	0.45,0.529,0.06	0.009,0.004,0.0	0.342	8.26e-159	4.6045
7	89144850	812.33	14,2,3	0,1,3	ENSSSCG00000037267	MAX	3UTR	rs332793037	A>G	HeteroRef	10,4,0	12,4,46	0.00078658	1.0,0.667,0.5	0.455,0.5,0.0	0.404	0.000911119	2
7	90346347	292.35	6,4,1	3,0,5	ENSSSCG00000002285	GPHN	intergenic	rs342056619	G>T	HeteroRef	0,0,0	19,10,7	1.39848e-06	0.667,1.0,0.167	0.0,0.0,0.0	0.611	8.59827e-06	4
7	92559629	13319.98	0,0,66	156,41,73	ENSSSCG00000036702	ACTN1	CDS	rs342143449	C>T	50:50	379,71,112	2,64,85	3.76123e-09	0.0,0.0,0.475	0.995,0.526,0.569	-0.538	1.64586e-10	0.670382
7	92586253	3673.31	57,9,22	0,1,29	ENSSSCG00000036702	ACTN1	CDS		A>G	HeteroRef	0,24,30	228,35,36	1.2211e-05	1.0,0.9,0.431	0.0,0.407,0.455	0.49	6.9e-18	2.3169
7	92718698	6556.03	1,1,42	203,144,50	ENSSSCG00000039701	DCAF5	3UTR		G>A	HeteroRef	81,48,73	94,74,97	1.01884e-06	0.005,0.007,0.457	0.463,0.393,0.429	-0.272	2.36e-43	2.69106
7	92718975	7614.03	5,0,42	175,136,60	ENSSSCG00000039701	DCAF5	3UTR	rs1107530521	G>A	HeteroRef	97,71,79	118,95,101	4.49689e-07	0.028,0.0,0.412	0.451,0.428,0.439	-0.293	7.81e-36	2.32993
7	92719003	4175.76	93,55,1	72,62,95	ENSSSCG00000039701	DCAF5	3UTR	rs1111671570	G>A	HeteroRef	0,0,0	191,139,170	4.00754e-10	0.564,0.47,0.01	0.0,0.0,0.0	0.348	2.57e-85	4.89262
7	92719074	6765.03	2,0,54	186,122,67	ENSSSCG00000039701	DCAF5	3UTR	rs1112860397	T>C	HeteroRef	89,70,71	125,89,105	2.26729e-06	0.011,0.0,0.446	0.416,0.44,0.403	-0.268	7.93e-39	2.42657
7	92719746	2456.03	0,0,15	42,31,17	ENSSSCG00000039701	DCAF5	3UTR	rs1110772011	T>C	HeteroRef	25,21,32	32,33,38	0.000680166	0.0,0.0,0.469	0.439,0.389,0.457	-0.272	3.35679e-09	2.07527
7	92720067	7618.67	18,0,25	24,23,2	ENSSSCG00000039701	DCAF5	3UTR	rs1107886798	A>G	HeteroAlt	77,46,55	0,0,0	2.89542e-08	0.429,0.0,0.926	1.0,1.0,1.0	-0.549	1.22e-25	0.221719
7	92721015	1985.03	0,0,11	41,19,14	ENSSSCG00000039701	DCAF5	CDS	rs702736172	C>T	HeteroRef	24,18,26	41,18,21	0.000468896	0.0,0.0,0.44	0.369,0.5,0.553	-0.327	8.95043e-07	1.94937
7	92721144	2065.03	0,0,7	42,18,7	ENSSSCG00000039701	DCAF5	CDS	rs1112021229	A>G	HeteroRef	30,12,26	42,16,16	0.000514118	0.0,0.0,0.5	0.417,0.429,0.619	-0.321	7.09791e-06	1.88
7	92721905	808.67	0,0,3	10,3,6	ENSSSCG00000039701	DCAF5	CDS	rs698222725	G>C	HeteroRef	15,8,9	17,7,11	0.000939839	0.0,0.0,0.333	0.469,0.533,0.45	-0.373	0.04401	1.54286
7	92905933	481.45	13,6,1	17,7,11	ENSSSCG00000002305	EXD2	CDS	rs80874399	A>G	HeteroRef	0,0,0	36,15,12	2.36204e-07	0.433,0.462,0.083	0.0,0.0,0.0	0.326	6.94661e-13	4.9
7	92906034	584.93	7,13,1	12,0,10	ENSSSCG00000002305	EXD2	3UTR	rs325733099	T>C	HeteroRef	0,1,0	28,15,15	1.4247e-05	0.368,1.0,0.091	0.0,0.063,0.0	0.466	9.3093e-09	3.63636
7	92906389	1074.10	26,11,1	17,0,13	ENSSSCG00000002305	EXD2	3UTR	rs319023037	G>A	HeteroRef	0,0,0	50,30,32	3.15681e-07	0.605,1.0,0.071	0.0,0.0,0.0	0.559	9.07e-15	3.73684
7	92906627	8082.76	39,22,26	29,7,0	ENSSSCG00000002305	EXD2	3UTR	rs329971242	G>A	HeteroAlt	66,53,47	0,0,0	9.09303e-08	0.574,0.759,1.0	1.0,1.0,1.0	-0.223	2.58e-37	0.142292
7	93040819	5095.98	52,21,25	1,0,42	ENSSSCG00000002306	GALNT16	3UTR	rs330263500	C>T	HeteroRef	0,15,66	189,19,57	7.83589e-05	0.981,1.0,0.373	0.0,0.441,0.537	0.459	5.04903e-09	1.72067
7	93140266	331.14	0,0,1	7,7,1	ENSSSCG00000028600	SLC39A9	3UTR	rs322009531	G>A	HeteroRef	6,3,4	8,3,3	0.000103544	0.0,0.0,0.5	0.429,0.5,0.571	-0.333	0.0221679	2.07143
7	93141419	894.04	0,0,3	27,9,9	ENSSSCG00000028600	SLC39A9	3UTR	rs329598323	C>T	HeteroRef	15,9,10	16,12,17	4.97246e-06	0.0,0.0,0.25	0.484,0.429,0.37	-0.344	2.5638e-06	2.43243
7	95166979	12197.15	73,33,24	0,23,1	ENSSSCG00000002332	SIPA1L1	3UTR	rs345220819	C>T	HeteroAlt	86,78,79	1,2,0	0.000993424	1.0,0.589,0.96	0.989,0.975,1.0	-0.138	4.7e-67	0.0723861
7	96452170	13821.16	49,14,29	0,19,2	ENSSSCG00000028663	-	CDS	rs81212453	G>A	HeteroAlt	128,66,129	0,0,1	0.000758913	1.0,0.424,0.935	1.0,1.0,0.992	-0.211	7.59e-79	0.053012
7	96873358	17355.32	251,99,91	2,51,65	ENSSSCG00000002349	ACOT4	3UTR	rs703393521	T>C	HeteroAlt	2,90,72	125,73,49	0.000524708	0.992,0.66,0.583	0.016,0.552,0.595	0.357	1.29888e-14	0.603306
7	97730688	41409.15	978,659,468	9,1,1	ENSSSCG00000002366	NPC2	3UTR	rs81492008	T>G	HeteroAlt	227,512,480	243,16,0	0.000208991	0.991,0.998,0.998	0.483,0.97,1.0	0.178	0	0.0812274
7	97731130	41962.15	907,473,432	6,0,0	ENSSSCG00000002366	NPC2	3UTR	rs343463021	A>G	HeteroAlt	239,416,419	230,11,1	0.000211098	0.993,1.0,1.0	0.51,0.974,0.998	0.171	0	0.0859321
7	98204504	15582.15	115,46,85	0,40,3	ENSSSCG00000002377	EIF2B2	CDS	rs81216580	A>C	HeteroAlt	122,95,73	0,1,0	0.000432764	1.0,0.535,0.966	1.0,0.99,1.0	-0.163	9.2e-93	0.0820896
7	100341464	821.45	5,1,3	5,3,0	ENSSSCG00000002399	NGB	3UTR	rs344231120	C>T	HeteroAlt	7,7,3	0,0,0	0.000306307	0.5,0.25,1.0	1.0,1.0,1.0	-0.417	0.00202205	0.307692
7	100464110	325.25	9,3,1	5,4,12	ENSSSCG00000002400	SAMD15	intergenic	rs322178759	A>G	HeteroRef	0,0,0	12,14,20	5.87105e-06	0.643,0.429,0.077	0.0,0.0,0.0	0.383	1.56633e-09	5.15385
7	100483465	2851.76	67,34,1	65,29,60	ENSSSCG00000002403	VIPAS39	3UTR	rs341278579	T>C	HeteroRef	0,0,0	132,97,158	3.96479e-10	0.508,0.54,0.016	0.0,0.0,0.0	0.355	3.79e-67	5.30392
7	100483779	2579.76	67,27,1	51,27,65	ENSSSCG00000002403	VIPAS39	3UTR	rs324498056	A>G	HeteroRef	0,0,0	134,88,166	9.52279e-10	0.568,0.5,0.015	0.0,0.0,0.0	0.361	5.23e-68	5.58947
7	100488950	1086.76	27,15,1	26,9,26	ENSSSCG00000002403	VIPAS39	CDS	rs10720809	G>A	HeteroRef	0,0,0	100,50,73	6.12003e-09	0.509,0.625,0.037	0.0,0.0,0.0	0.39	1.61e-40	6.60465
7	104033105	2521.76	2,1,0	90,87,25	-	-	intergenic	rs328845906	A>G	HeteroRef	37,3,49	36,110,28	4.92505e-07	0.022,0.011,0.0	0.507,0.027,0.636	-0.379	2.28e-39	4.08696
7	107911023	442.47	18,1,1	19,29,9	ENSSSCG00000040166	FLRT2	3UTR	rs331989084	G>C	HeteroRef	0,0,1	33,29,30	0.000147523	0.486,0.033,0.1	0.0,0.0,0.032	0.196	9.5e-23	7.09524
7	109988786	535.66	7,10,4	9,7,6	ENSSSCG00000021146	GPR65	CDS		T>C	HeteroRef	0,0,0	5,12,11	7.04254e-09	0.438,0.588,0.4	0.0,0.0,0.0	0.475	0.000578142	2.38095
7	109988851	809.72	12,15,2	11,8,6	ENSSSCG00000021146	GPR65	CDS		A>G	HeteroRef	0,1,0	6,15,12	1.16475e-07	0.522,0.652,0.25	0.0,0.063,0.0	0.454	0.00283754	1.93333
7	111745498	2306.03	1,26,1	68,16,66	ENSSSCG00000002430	EFCAB11	CDS	rs80916162	C>G	HeteroRef	21,37,16	18,29,11	0.000383336	0.014,0.619,0.015	0.538,0.561,0.593	-0.348	1.73991e-09	2.03922
7	112171040	4765.76	224,6,130	303,406,187	ENSSSCG00000025768	CALM1	3UTR	rs326421939	T>C	HeteroRef	9,12,0	609,437,438	3.17692e-10	0.425,0.015,0.41	0.015,0.027,0.0	0.269	1,10588709533855e-316	6.24672
7	112885527	1613.81	11,12,4	0,0,0	ENSSSCG00000034114	GPR68	3UTR	rs327511759	A>G	HeteroAlt	5,0,19	10,9,0	3.2084e-05	1.0,1.0,1.0	0.333,0.0,1.0	0.556	0.000130915	0.372549
7	113340121	3925.52	29,26,14	1,0,0	ENSSSCG00000002443	TC2N	3UTR	rs342275539	G>A	HeteroAlt	0,44,13	40,3,15	7.38313e-07	0.967,1.0,1.0	0.0,0.936,0.464	0.522	8.39566e-07	0.468254
7	114609167	9644.03	93,51,40	3,0,42	ENSSSCG00000002460	-	3UTR	rs342343892	T>C	50:50	75,36,32	80,63,65	6.8185e-06	0.969,1.0,0.488	0.484,0.364,0.33	0.426	0.00212144	0.7737
7	114609226	9880.03	87,60,51	3,0,45	ENSSSCG00000002460	-	3UTR	rs318577907	C>T	50:50	69,50,34	92,53,54	2.49565e-06	0.967,1.0,0.531	0.429,0.485,0.386	0.399	2.11042e-05	0.703704
7	115244509	1267.06	23,4,12	17,1,6	ENSSSCG00000002467	ASB2	CDS	rs787706995	C>T	HeteroRef	0,0,11	42,11,7	0.000676701	0.575,0.8,0.667	0.0,0.0,0.611	0.477	0.00331241	1.68
7	115325177	619.07	0,0,4	25,7,5	ENSSSCG00000002469	OTUB2	3UTR	rs345603406	A>G	HeteroRef	10,6,5	10,6,6	0.000954554	0.0,0.0,0.444	0.5,0.5,0.455	-0.337	0.000207502	2.36
7	115347152	4064.04	48,9,14	0,0,11	ENSSSCG00000002470	DDX24	CDS	rs80802339	G>A	50:50	34,22,12	62,15,15	0.000158445	1.0,1.0,0.56	0.354,0.595,0.444	0.389	0.0206585	0.741007
7	115348639	2916.20	43,5,9	0,0,8	ENSSSCG00000002470	DDX24	5UTR	rs336092568	T>G	50:50	38,15,14	54,13,14	0.000432088	1.0,1.0,0.529	0.413,0.536,0.5	0.36	0.0164776	0.717742
7	115358163	111.32	0,0,4	54,21,8	ENSSSCG00000035297	ISG12(A)	Intron	rs325318689	A>G	HeteroRef	48,2,38	69,44,49	0.00097845	0.0,0.0,0.333	0.41,0.043,0.437	-0.186	7.79e-17	2.66304
7	115358489	7734.03	49,35,10	1,1,8	ENSSSCG00000035297	ISG12(A)	Intron	rs320309597	A>C	50:50	88,39,51	83,40,59	2.33131e-05	0.98,0.972,0.556	0.515,0.494,0.464	0.345	0.000204084	0.705882
7	115359677	1522.11	0,0,2	16,20,3	ENSSSCG00000035297	ISG12(A)	Intron		A>C	HeteroRef	24,5,31	23,48,27	0.000284884	0.0,0.0,0.4	0.511,0.094,0.534	-0.246	1.05719e-07	2.20968
7	115360414	14316.03	103,58,18	0,0,21	ENSSSCG00000035297	ISG12(A)	Intron	rs333040776	G>C	50:50	143,79,116	155,53,109	3.62073e-05	1.0,1.0,0.462	0.48,0.598,0.516	0.289	9.25992e-10	0.653772
7	115360955	25636.03	269,256,58	2,1,55	ENSSSCG00000035297	ISG12(A)	Intron	rs337636672	C>T	HeteroAlt	224,137,168	248,145,228	2.53572e-09	0.993,0.996,0.513	0.475,0.486,0.424	0.372	1.43e-24	0.610612
7	115361064	11176.03	4,0,64	294,304,70	ENSSSCG00000035297	ISG12(A)	Intron	rs335652767	T>C	HeteroRef	284,131,272	240,164,223	4.05688e-09	0.013,0.0,0.478	0.542,0.444,0.549	-0.348	8.6e-33	1.71523
7	115361259	7963.03	5,0,62	279,354,74	ENSSSCG00000035297	ISG12(A)	Intron	rs196960492	G>A	HeteroRef	253,31,229	241,282,229	0.000588936	0.018,0.0,0.456	0.512,0.099,0.5	-0.213	2.13e-84	2.51552
7	115361396	6431.54	68,5,2114	9820,10264,4497	ENSSSCG00000035297	ISG12(A)	3UTR	rs342345263	C>T	HeteroRef	2815,518,2057	3079,6444,2295	1.30701e-06	0.007,0.0,0.32	0.478,0.074,0.473	-0.233	0	4.80388
7	115361453	24401.03	7006,7545,3172	49,22,1769	ENSSSCG00000035297	ISG12(A)	3UTR	rs335819178	T>C	HeteroAlt	2094,2636,1597	2220,2346,1657	0	0.993,0.997,0.642	0.485,0.529,0.491	0.376	0	0.33526
7	115361483	6788.54	24,3,1044	4382,4753,2012	ENSSSCG00000035297	ISG12(A)	CDS	rs326966558	G>T	HeteroRef	1291,235,957	1293,2793,994	3.35783e-06	0.005,0.001,0.342	0.5,0.078,0.491	-0.24	0	4.56584
7	115363943	1535.92	16,13,4	0,0,0	ENSSSCG00000035297	ISG12(A)	3UTR	rs329312719	T>C	HeteroAlt	5,5,12	23,4,0	3.82515e-05	1.0,1.0,1.0	0.179,0.556,1.0	0.422	0.00198757	0.490909
7	115365426	1129.53	5,6,4	0,0,0	ENSSSCG00000035297	ISG12(A)	3UTR	rs334481493	G>C	HeteroAlt	2,10,12	18,2,1	0.000127818	1.0,1.0,1.0	0.1,0.833,0.923	0.381	0.0201368	0.538462
7	115369188	7395.54	9,0,304	1373,1172,879	ENSSSCG00000002472	IFI27L2	Intron	rs337942139	A>G	HeteroRef	350,62,351	262,969,430	1.64437e-06	0.007,0.0,0.257	0.572,0.06,0.449	-0.273	0	4.72584
7	115369450	3587.35	25,36,18	3,1,39	ENSSSCG00000002472	IFI27L2	Intron	rs329415598	A>G	HeteroRef	0,29,30	168,28,132	9.62681e-05	0.893,0.973,0.316	0.0,0.509,0.185	0.496	5.29e-25	2.68841
7	115520185	1047.03	0,0,7	30,21,4	ENSSSCG00000002474	PPP4R4	CDS	rs332586836	C>T	HeteroRef	16,11,9	9,4,6	0.000196596	0.0,0.0,0.636	0.64,0.733,0.6	-0.446	0.00415759	1.72093
7	116488945	1060.26	5,7,3	0,0,0	ENSSSCG00000002494	CLMN	CDS	rs81396407	A>G	HeteroAlt	4,8,10	5,5,0	0.000129005	1.0,1.0,1.0	0.444,0.615,1.0	0.313	8.20422e-05	0.27027
7	116586448	1325.58	7,8,3	1,0,0	ENSSSCG00000002494	CLMN	Intron	rs323697866	C>T	HeteroAlt	8,10,8	1,6,2	0.000993424	0.875,1.0,1.0	0.889,0.625,0.8	0.187	3.71334e-06	0.227273
7	116586780	236.91	1,0,0	5,6,3	ENSSSCG00000002494	CLMN	Intron	rs81396426	T>G	HeteroRef	2,6,3	12,7,4	0.000440147	0.167,0.0,0.0	0.143,0.462,0.429	-0.289	0.000355039	3.08333
7	116587572	831.72	1,0,2	19,27,12	ENSSSCG00000002494	CLMN	Intron	rs81396430	G>A	HeteroRef	20,14,0	28,22,27	0.000730673	0.05,0.0,0.143	0.417,0.389,0.0	-0.204	7.87273e-14	3.64865
7	117507660	17653.15	89,78,70	1,1,0	ENSSSCG00000002502	ATG2B	3UTR	rs338389890	C>G	HeteroAlt	62,90,156	49,4,0	0.000625482	0.989,0.987,1.0	0.559,0.957,1.0	0.153	5.07e-89	0.100917
7	117514129	3296.80	24,7,17	0,0,0	ENSSSCG00000002502	ATG2B	CDS	rs700365825	C>T	HeteroAlt	15,20,30	17,4,0	0.000113054	1.0,1.0,1.0	0.469,0.833,1.0	0.233	1.9e-15	0.185841
7	121213116	2988.15	1,110,3	296,111,160	ENSSSCG00000002515	SLC25A47	3UTR	rs336123638	C>T	HeteroRef	0,0,0	194,218,203	0.000892243	0.003,0.498,0.018	0.0,0.0,0.0	0.173	2.07e-193	10.3684
7	121213761	2220.15	1,83,5	321,97,211	ENSSSCG00000002515	SLC25A47	3UTR	rs335765116	G>A	HeteroRef	1,0,0	262,261,249	0.000263121	0.003,0.461,0.023	0.004,0.0,0.0	0.161	1.14e-252	15.5667
8	834785	4540.79	15,12,7	0,0,0	ENSSSCG00000008677	-	Intron		C>A	HeteroAlt	0,49,57	11,4,3	0.000923883	1.0,1.0,1.0	0.0,0.925,0.95	0.375	2.85e-22	0.128571
8	3163565	430.58	12,5,1	1,6,7	ENSSSCG00000023907	AFAP1	CDS	rs342131557	G>A	HeteroRef	0,0,0	29,12,22	8.7201e-07	0.923,0.455,0.125	0.0,0.0,0.0	0.501	1.41933e-09	4.27778
8	3198183	681.76	14,14,1	12,16,23	ENSSSCG00000023907	AFAP1	3UTR	rs1111613088	A>G	HeteroRef	1,0,0	39,15,21	1.38526e-06	0.538,0.467,0.042	0.025,0.0,0.0	0.341	1.51627e-14	4.2
8	3201752	1158.98	19,3,9	0,6,6	ENSSSCG00000023907	AFAP1	3UTR	rs1107633122	T>C	HeteroRef	0,1,15	63,21,34	6.66486e-05	1.0,0.333,0.6	0.0,0.045,0.306	0.527	4.41329e-10	2.76596
8	3207539	3624.32	30,22,12	0,11,10	ENSSSCG00000037539	SORCS2	3UTR	rs329758970	T>C	50:50	0,16,61	85,29,48	0.000489051	1.0,0.667,0.545	0.0,0.356,0.56	0.432	0.0196307	1.29787
8	3796498	707.76	14,15,1	17,24,28	ENSSSCG00000037445	-	intergenic	rs331333991	C>G	HeteroRef	0,0,0	19,29,36	1.67056e-07	0.452,0.385,0.034	0.0,0.0,0.0	0.29	9.69e-20	5.1
8	3813180	4643.76	103,90,3	159,118,233	ENSSSCG00000029624	TADA2B	intergenic	rs328872723	G>A	HeteroRef	1,0,0	229,257,189	1.98043e-12	0.393,0.433,0.013	0.004,0.0,0.0	0.278	1.26e-155	6.01523
8	3833539	13912.98	227,93,67	1,100,72	ENSSSCG00000027349	TBC1D14	intergenic	rs330500060	G>T	HeteroRef	1,0,122	276,241,136	1.96208e-09	0.996,0.482,0.482	0.004,0.0,0.473	0.494	5.36e-18	1.61961
8	3833645	14882.98	244,105,66	4,105,67	ENSSSCG00000027349	TBC1D14	intergenic	rs324988424	G>A	HeteroRef	1,0,120	310,255,151	2.70533e-10	0.984,0.5,0.496	0.003,0.0,0.443	0.511	4.48e-21	1.66418
8	3833936	11142.98	172,59,45	3,64,58	ENSSSCG00000027349	TBC1D14	intergenic	rs319578058	C>T	HeteroRef	2,0,98	272,189,114	4.99592e-08	0.983,0.48,0.437	0.007,0.0,0.462	0.477	5.22e-23	1.8617
8	3834043	8389.98	134,42,25	1,50,45	ENSSSCG00000027349	TBC1D14	intergenic	rs318896698	A>C	HeteroRef	1,1,83	203,117,98	2.88842e-06	0.993,0.457,0.357	0.005,0.008,0.459	0.445	7.57e-16	1.7972
8	3834149	8202.98	126,30,36	0,35,50	ENSSSCG00000027349	TBC1D14	intergenic	rs335394335	G>T	HeteroRef	0,1,85	219,126,86	5.27987e-07	1.0,0.462,0.419	0.0,0.008,0.497	0.458	3.01e-17	1.85612
8	3834369	5930.98	89,26,29	2,34,36	ENSSSCG00000027349	TBC1D14	intergenic	rs336005655	A>G	HeteroRef	2,0,76	225,132,78	2.11605e-06	0.978,0.433,0.446	0.009,0.0,0.494	0.452	4.79e-26	2.28378
8	3834650	7099.98	115,35,32	0,22,30	ENSSSCG00000027349	TBC1D14	intergenic	rs324457426	A>G	HeteroRef	1,0,78	203,124,68	9.81809e-09	1.0,0.614,0.516	0.005,0.0,0.534	0.53	2.74283e-12	1.71264
8	3834981	4721.98	66,13,21	0,11,23	ENSSSCG00000027349	TBC1D14	intergenic	rs341207971	T>C	HeteroRef	0,1,59	119,75,52	2.3994e-06	1.0,0.542,0.477	0.0,0.013,0.532	0.491	1.06039e-08	1.75
8	4363482	6521.15	29,17,18	0,0,0	ENSSSCG00000032452	WFS1	intergenic		A>G	HeteroAlt	51,49,68	64,3,0	0.000862488	1.0,1.0,1.0	0.443,0.942,1.0	0.205	1.4e-21	0.288793
8	4365129	3002.42	8,5,8	0,0,0	ENSSSCG00000032452	WFS1	CDS	rs81476788	G>T	HeteroAlt	23,17,34	20,2,0	0.000516243	1.0,1.0,1.0	0.535,0.895,1.0	0.19	1.49019e-11	0.231579
8	5628663	7226.76	0,5,35	1185,1145,881	ENSSSCG00000008727	MSX1	3UTR	rs341367738	G>T	HeteroRef	868,860,3	621,698,1099	8.68409e-08	0.0,0.004,0.038	0.583,0.552,0.003	-0.365	0	3.17843
8	5628778	5515.76	0,7,46	1662,1404,1271	ENSSSCG00000008727	MSX1	3UTR	rs333236870	T>C	HeteroRef	1028,984,1	999,984,1518	9.91812e-09	0.0,0.005,0.035	0.507,0.5,0.001	-0.323	0	3.7938
8	5628928	5336.76	640,509,28	709,546,1083	ENSSSCG00000008727	MSX1	3UTR	rs334635007	C>G	HeteroRef	2,3,0	1816,1745,1289	0	0.474,0.482,0.025	0.001,0.002,0.0	0.326	0	6.08122
8	5630183	3677.69	0,0,2	23,13,22	ENSSSCG00000008727	MSX1	Intron	rs342262376	C>T	HeteroRef	84,53,1	83,65,116	0.000103637	0.0,0.0,0.083	0.503,0.449,0.009	-0.292	2.51e-17	2.3
8	5630488	4002.76	0,0,1	38,13,25	ENSSSCG00000008727	MSX1	Intron	rs81398887	A>G	HeteroRef	91,58,1	92,68,156	8.09172e-06	0.0,0.0,0.038	0.497,0.46,0.006	-0.308	4.54e-25	2.59603
8	5632298	5870.76	0,1,5	368,135,324	ENSSSCG00000008727	MSX1	CDS	rs704272024	A>G	HeteroRef	256,220,1	294,256,374	1.96696e-09	0.0,0.007,0.015	0.465,0.462,0.003	-0.303	1.55e-158	3.62526
8	6051339	1491.76	30,26,1	33,31,46	ENSSSCG00000008728	ZBTB49	3UTR	rs319921265	C>T	HeteroRef	0,0,0	36,55,75	6.51116e-09	0.476,0.456,0.021	0.0,0.0,0.0	0.318	3.5e-33	4.84211
8	6051802	1291.76	25,23,1	31,17,32	ENSSSCG00000008728	ZBTB49	CDS	rs342597383	C>T	HeteroRef	0,0,0	42,20,46	6.56184e-08	0.446,0.575,0.03	0.0,0.0,0.0	0.351	1.73e-19	3.83673
8	6120909	4816.76	124,95,5	138,93,229	ENSSSCG00000034122	TMEM128	CDS	rs341823951	A>G	HeteroRef	0,0,0	193,238,149	8.21875e-12	0.473,0.505,0.021	0.0,0.0,0.0	0.333	1.41e-116	4.64286
8	6124527	6182.76	170,153,6	174,131,285	ENSSSCG00000008731	OTOP1	3UTR	rs340133392	G>A	HeteroRef	0,0,1	287,340,215	8.06121e-12	0.494,0.539,0.021	0.0,0.0,0.005	0.35	6.61e-152	4.33939
8	6124569	5487.76	166,162,7	168,130,286	ENSSSCG00000008731	OTOP1	3UTR	rs322371898	C>G	HeteroRef	0,0,0	265,322,202	5.21014e-12	0.497,0.555,0.024	0.0,0.0,0.0	0.359	3.31e-139	4.09851
8	6124598	5742.76	125,124,4	150,98,224	ENSSSCG00000008731	OTOP1	3UTR	rs332067990	G>T	HeteroRef	1,0,0	197,263,166	7.36813e-11	0.455,0.559,0.018	0.005,0.0,0.0	0.342	1.35e-116	4.32283
8	6124790	7657.76	189,197,5	165,122,252	ENSSSCG00000008731	OTOP1	3UTR	rs329428576	A>G	HeteroRef	1,0,0	267,337,192	1.64499e-10	0.534,0.618,0.019	0.004,0.0,0.0	0.389	5.42e-114	3.40561
8	6124813	6466.76	211,222,4	212,156,318	ENSSSCG00000008731	OTOP1	3UTR	rs336709102	A>G	HeteroRef	0,0,0	306,394,241	1.9089e-10	0.499,0.587,0.012	0.0,0.0,0.0	0.366	3.16e-151	3.72311
8	6124890	7298.76	207,220,6	206,167,366	ENSSSCG00000008731	OTOP1	3UTR	rs328014876	G>A	HeteroRef	1,0,0	356,387,240	4.34323e-11	0.501,0.568,0.016	0.003,0.0,0.0	0.361	2.36e-169	3.96774
8	6559142	5503.98	1,27,11	50,33,7	ENSSSCG00000029711	ZNF518B	3UTR	rs344158010	C>T	50:50	59,56,22	0,0,25	3.55009e-05	0.02,0.45,0.611	1.0,1.0,0.468	-0.462	0.000349047	0.653409
8	11131695	1132.03	20,11,7	26,17,19	ENSSSCG00000008742	CD38	3UTR	rs338695059	C>G	HeteroRef	0,9,0	30,21,43	0.000156956	0.435,0.393,0.269	0.0,0.3,0.0	0.266	2.00511e-14	3.31915
8	11131783	1423.03	20,17,6	23,17,19	ENSSSCG00000008742	CD38	3UTR	rs321535841	A>G	HeteroRef	0,15,0	46,26,51	0.000320616	0.465,0.5,0.24	0.0,0.366,0.0	0.28	1.2e-15	3.13793
8	11132060	1293.03	22,16,6	41,43,24	ENSSSCG00000008742	CD38	3UTR	rs324295729	A>G	HeteroRef	0,15,0	48,29,92	0.000902265	0.349,0.271,0.2	0.0,0.341,0.0	0.16	1.29e-32	4.69492
8	11132348	3417.03	43,63,17	69,99,79	ENSSSCG00000008742	CD38	3UTR	rs328725288	T>G	HeteroRef	0,32,0	65,60,140	0.000118203	0.384,0.389,0.177	0.0,0.348,0.0	0.201	1.85e-43	3.30323
8	12529828	19477.32	4,174,279	740,200,256	ENSSSCG00000034811	QDPR	Intron	rs45432774	G>A	50:50	483,236,164	0,203,219	3.63831e-05	0.005,0.465,0.521	1.0,0.538,0.428	-0.325	3.19664e-07	1.20746
8	20608916	19624.03	193,135,48	0,0,31	ENSSSCG00000008762	STIM2	3UTR	rs45434005	T>G	HeteroAlt	47,120,72	45,13,61	0.00034742	1.0,1.0,0.608	0.511,0.902,0.541	0.218	1.99e-63	0.243902
8	29102521	967.76	4,39,9	128,46,55	ENSSSCG00000008771	C4orf19	3UTR	rs319844321	G>C	HeteroRef	1,0,0	97,115,71	9.21854e-08	0.03,0.459,0.141	0.01,0.0,0.0	0.207	4.4e-83	9.66038
8	29102703	2316.19	2,79,8	230,59,88	ENSSSCG00000008771	C4orf19	3UTR	rs335625254	G>A	HeteroRef	0,1,0	153,178,108	2.78109e-05	0.009,0.572,0.083	0.0,0.006,0.0	0.22	1.55e-128	9.06667
8	29118735	1218.76	2,42,10	166,71,86	ENSSSCG00000008772	RELL1	3UTR	rs322378877	C>T	HeteroRef	0,0,0	108,105,95	1.01446e-07	0.012,0.372,0.104	0.0,0.0,0.0	0.163	1.04e-107	11.6852
8	29118829	609.15	2,23,3	98,35,43	ENSSSCG00000008772	RELL1	3UTR	rs340092815	A>G	HeteroRef	0,0,0	59,67,53	1.45929e-05	0.02,0.397,0.065	0.0,0.0,0.0	0.161	1.13e-62	12.6786
8	29344239	450.21	1,15,1	14,0,5	ENSSSCG00000008773	PGM2	Intron	rs336649704	T>C	HeteroRef	0,0,0	4,13,12	0.000936821	0.067,1.0,0.167	0.0,0.0,0.0	0.411	0.000120515	2.82353
8	31372116	382.60	2,12,3	12,8,12	ENSSSCG00000008794	RHOH	intergenic	rs81399386	G>A	HeteroRef	0,0,0	20,15,19	2.47999e-06	0.143,0.6,0.2	0.0,0.0,0.0	0.314	1.05515e-11	5.05882
8	33034787	242.24	0,0,1	7,10,9	ENSSSCG00000037305	TMEM33	3UTR	rs327795403	G>A	HeteroRef	9,1,2	10,15,5	0.00043445	0.0,0.0,0.1	0.474,0.063,0.286	-0.241	2.25976e-07	4.30769
8	33036149	8835.54	0,0,147	398,451,192	ENSSSCG00000037305	TMEM33	3UTR	rs334020768	A>G	HeteroRef	126,21,120	148,351,128	0.000379516	0.0,0.0,0.434	0.46,0.056,0.484	-0.189	2.84e-166	4.02899
8	33036201	8687.03	176,209,35	177,185,288	ENSSSCG00000037305	TMEM33	3UTR	rs328580692	G>A	HeteroRef	4,150,0	252,195,229	0.000704117	0.499,0.53,0.108	0.016,0.435,0.0	0.229	1.08e-66	2.3101
8	33113063	7208.54	0,0,71	320,355,139	ENSSSCG00000008801	SLC30A9	3UTR	rs322443624	T>C	HeteroRef	111,16,79	98,230,98	7.34539e-05	0.0,0.0,0.338	0.531,0.065,0.446	-0.235	5.78e-135	4.47653
8	38053639	172.15	1,10,1	53,22,25	ENSSSCG00000008820	TEC	CDS	rs327322498	T>C	HeteroRef	0,0,0	60,45,40	0.000434941	0.019,0.313,0.038	0.0,0.0,0.0	0.123	7.36e-48	20.4167
8	38768066	258.66	2,0,1	28,25,18	ENSSSCG00000008828	OCIAD1	Intron		T>G	HeteroRef	4,7,11	25,36,42	0.000640738	0.067,0.0,0.053	0.138,0.163,0.208	-0.13	4.45e-26	6.96
8	39204088	765.12	0,0,3	6,10,9	ENSSSCG00000008834	SPATA18	intergenic	rs334047089	T>C	HeteroRef	13,7,8	10,13,17	0.000747653	0.0,0.0,0.25	0.565,0.35,0.32	-0.328	0.000520244	2.09677
8	39204357	645.13	0,0,1	12,7,4	ENSSSCG00000008834	SPATA18	intergenic	rs329229891	G>C	HeteroRef	5,11,11	20,13,19	2.20648e-05	0.0,0.0,0.2	0.2,0.458,0.367	-0.275	3.6382e-06	2.67857
8	39204984	1417.03	0,0,8	31,14,14	ENSSSCG00000008834	SPATA18	intergenic	rs319391068	C>T	HeteroRef	12,9,25	23,12,29	0.000874113	0.0,0.0,0.364	0.343,0.429,0.463	-0.29	2.14447e-07	2.27778
8	39205658	3749.03	0,0,17	51,35,10	ENSSSCG00000008834	SPATA18	intergenic	rs320967330	G>A	HeteroRef	47,31,43	25,30,49	0.000595211	0.0,0.0,0.63	0.653,0.508,0.467	-0.333	0.000745282	1.44928
8	39205786	5436.03	0,0,33	71,52,30	ENSSSCG00000008834	SPATA18	intergenic	rs335133243	C>T	HeteroRef	43,55,64	44,43,66	3.15358e-05	0.0,0.0,0.524	0.494,0.561,0.492	-0.341	7.08153e-07	1.56923
8	39206052	5219.03	0,1,29	70,89,26	ENSSSCG00000008834	SPATA18	intergenic	rs327774330	G>A	HeteroRef	45,51,58	35,40,61	1.30364e-05	0.0,0.011,0.527	0.563,0.56,0.487	-0.357	1.0847e-09	1.74457
8	39206122	3264.03	0,2,23	65,57,24	ENSSSCG00000008834	SPATA18	intergenic	rs327009538	C>T	HeteroRef	25,30,44	28,33,53	0.000232032	0.0,0.034,0.489	0.472,0.476,0.454	-0.293	3.91487e-12	2.09677
8	39517696	167.74	0,0,1	4,7,4	ENSSSCG00000036284	-	intergenic	rs345058723	A>G	HeteroRef	3,3,2	3,6,7	0.000258355	0.0,0.0,0.2	0.5,0.333,0.222	-0.285	0.000504218	3.44444
8	87546427	2429.77	16,16,4	17,0,3	ENSSSCG00000020711	RAB33B	3UTR	rs344426284	G>A	HeteroAlt	22,14,8	1,0,0	0.000124291	0.485,1.0,0.571	0.957,1.0,1.0	-0.3	4.33908e-09	0.2625
8	96198932	3553.40	17,21,17	14,12,2	ENSSSCG00000029943	SCLT1	3UTR	rs330957028	G>T	HeteroAlt	10,20,27	3,0,0	0.000142885	0.548,0.636,0.895	0.769,1.0,1.0	-0.23	1.25651e-11	0.276786
8	96890135	969.77	5,10,3	0,0,1	ENSSSCG00000009074	ABHD18	intergenic	rs319374519	A>G	HeteroAlt	7,3,5	0,6,6	0.000484061	1.0,1.0,0.75	1.0,0.333,0.455	0.321	0.0031897	0.393939
8	99828150	10059.76	37,90,34	53,0,7	ENSSSCG00000022173	ANKRD50	3UTR	rs1112000087	A>G	HeteroAlt	58,50,47	0,0,0	2.14441e-05	0.411,1.0,0.829	1.0,1.0,1.0	-0.253	8.52e-40	0.189873
8	99828955	1187.16	6,5,4	9,0,2	ENSSSCG00000022173	ANKRD50	intergenic		G>A	HeteroAlt	11,3,9	0,0,0	0.000124879	0.4,1.0,0.667	1.0,1.0,1.0	-0.311	0.00011472	0.289474
8	103927608	12681.76	60,45,54	55,0,11	ENSSSCG00000036256	MAD2L1	CDS	rs327531064	G>A	HeteroAlt	123,119,32	0,0,0	8.60217e-08	0.522,1.0,0.831	1.0,1.0,1.0	-0.216	1.18e-60	0.152425
8	103928496	15229.76	64,42,60	61,0,20	ENSSSCG00000036256	MAD2L1	CDS	rs81214883	T>C	HeteroAlt	170,141,31	0,0,0	2.03512e-09	0.512,1.0,0.75	1.0,1.0,1.0	-0.246	2.73e-69	0.159449
8	104499551	1138.34	8,6,4	7,4,1	ENSSSCG00000023174	USP53	3UTR	rs329254118	T>C	HeteroAlt	5,13,6	1,0,0	3.82515e-05	0.533,0.6,0.8	0.833,1.0,1.0	-0.3	9.2159e-05	0.309524
8	104678105	30129.03	169,132,181	151,116,20	ENSSSCG00000009111	SYNPO2	3UTR		A>G	HeteroAlt	135,207,217	95,3,0	0.000821391	0.528,0.532,0.9	0.587,0.986,1.0	-0.204	1.35e-67	0.369837
8	105019798	3109.16	117,2,11	93,165,118	ENSSSCG00000009113	METTL14	3UTR	rs330212205	T>G	HeteroRef	0,0,0	179,155,132	4.41657e-06	0.557,0.012,0.085	0.0,0.0,0.0	0.218	1.95e-115	6.47692
8	108233901	23133	237,227,106	235,222,127	ENSSSCG00000031904	UGT8	3UTR	rs321741825	A>G	HeteroAlt	122,358,223	119,34,0	4.79537e-06	0.502,0.506,0.455	0.506,0.913,1.0	-0.319	6.08e-33	0.578947
8	108234676	12743.76	52,56,23	59,0,17	ENSSSCG00000031904	UGT8	3UTR	rs322180464	C>T	HeteroAlt	92,111,64	2,1,0	2.85725e-07	0.468,1.0,0.575	0.979,0.991,1.0	-0.309	2.57e-48	0.198492
8	108243710	3308.84	10,5,7	11,0,6	ENSSSCG00000031904	UGT8	CDS	rs698321778	T>C	HeteroAlt	37,34,16	0,0,0	1.19767e-06	0.476,1.0,0.538	1.0,1.0,1.0	-0.328	2.48e-16	0.155963
[truncated: 1,731 more rows]
